# Supplementary material for: Identification and mechanism of G protein-biased ligands for chemokine receptor CCR1
Source: Nat Chem Biol. 2021 Dec 23;18(3):264–71. doi: 10.1038/s41589-021-00918-z (PMC8885419; doi:10.1038/s41589-021-00918-z)
Supplement: Source Data Fig. 1 — Statistical source data. [file 41589_2021_918_MOESM3_ESM.xlsx]

## Sheet: Fig. 1b
	Log[ligand]M	CCL15(26-92)								CCL15(27-92)								CCL15(28-92)								CCL15(29-92)								CCL15(30-92)								CCL15(31-92)
		Repeat 1	Repeat 2	Repeat 3	Repeat 4	Repeat 5	Repeat 6	Repeat 7	Repeat 8	Repeat 1	Repeat 2	Repeat 3	Repeat 4	Repeat 5	Repeat 6	Repeat 7	Repeat 8	Repeat 1	Repeat 2	Repeat 3	Repeat 4	Repeat 5	Repeat 6	Repeat 7	Repeat 8	Repeat 1	Repeat 2	Repeat 3	Repeat 4	Repeat 5	Repeat 6	Repeat 7	Repeat 8	Repeat 1	Repeat 2	Repeat 3	Repeat 4	Repeat 5	Repeat 6	Repeat 7	Repeat 8	Repeat 1	Repeat 2	Repeat 3	Repeat 4	Repeat 5	Repeat 6	Repeat 7	Repeat 8
	-6	101.781	109.094	78.1464	96.3159	112.174	121.951	116.803	109.356	105.108	84.2161	112.485	118.484	104.125	109.544	104.704	106.338	103.479	107.641	133.675	109.326	97.3964	101.446	94.4093	103.892	116.603	122.799	134.577	140.615	105.213	111.846	102.549	105.12	136.614	122.519	108.219	98.6981	106.037	95.3594	103.698	100.825	112.23	97.1159	158.872	124.163	101.556	94.4625	99.3663	95.9679
	-7	103.387	96.5708	113.232	105.42	107.265	98.4462	99.1177	97.7641	110.466	81.3783	95.0458	94.4495	102.518	104.963	85.0767	96.8482	89.2781	95.0753	99.6868	104.471	100.25	84.869	91.6615	84.4119	93.3261	72.8715	132.771	131.476	91.0492	96.6228	79.5946	89.8782	119.501	136.314	80.8009	53.01	94.7694	94.545	89.0289	88.1898	76.4447	79.8991	122.349	126.58	94.9513	88.7911	83.7432	83.8085
	-8	99.9568	112.683	91.3479	97.1011	98.5011	97.8565	83.1251	82.5391	83.6595	80.496	88.0341	95.4141	104.47	87.7472	89.7071	96.5971	76.3735	80.6717	95.5375	106.43	91.9411	75.7545	70.973	79.8253	100.053	83.7256	118.534	118.104	88.0113	90.9084	74.7182	79.0557	113.942	101.468	60.849	82.12	85.2304	89.2166	81.6489	80.5973	81.2804	79.7139	108.493	111.097	103.663	86.8007	70.0973	76.9683
	-9	79.516	82.4751	78.3711	96.2564	48.6551	47.4596	25.6872	17.2036	79.0068	82.1291	112.514	95.4515	67.1826	46.8032	59.7094	75.0399	86.4271	85.8218	90.6901	100.729	41.7773	43.6177	20.4514	41.6205	90.2322	93.2747	114.839	121.754	47.5478	57.3967	49.1404	29.4295	95.8738	102.359	84.6387	65.6672	49.2065	62.3256	48.4604	49.8268	85.9525	72.6636	128.573	122.457	68.3762	63.8582	56.6581	63.8916
	-10	39.4169	8.64063	36.678	-17.1544	11.0142	7.49165	4.31985	0.796113	71.5741	38.5072	36.2948	55.9224	19.0412	8.86233	9.58871	19.3519	37.1256	43.7655	57.5293	57.9561	-1.68764	-11.0588	-11.6338	-0.0440873	35.6185	59.7667	81.2479	75.1284	1.80574	19.3	4.85713	-0.373843	57.4394	50.0196	17.9611	29.5674	-1.60231	-1.01633	1.22172	-3.75991	37.6342	49.4598	91.8918	64.2764	16.6338	5.01413	13.7312	6.74603
	-11	6.81032	-9.05435	4.78172	2.88883	10.7596	3.72407	6.85361	-0.942648	-0.639983	12.7965	-16.8459	-17.9035	-0.221947	1.79324	16.601	13.7181	11.9147	-7.49108	0.0612976	-4.79175	-4.39772	10.0327	3.90179	5.7642	-13.4298	0.630997	23.7575	17.4601	-2.79972	-1.96148	2.94352	5.16386	-2.0497	1.7483	-10.191	-43.1917	2.17573	2.92534	11.5342	9.17457	-25.5491	-32.2913	23.1645	30.7499	5.40022	9.87017	7.15047	13.2217
	-12	1.14655	-9.90515	-30.7643	12.6179	-3.23608	-0.316181	-0.663134	-1.50592	6.8679	20.1199	-9.44542	9.87862	3.59722	5.14438	7.06379	8.03975	-7.95861	-2.87572	-5.63864	-6.96547	3.18855	-4.52548	1.73642	8.25533	-13.9732	-14.13	7.53913	-0.447546	9.74247	0.494223	5.83528	2.47943	28.404	8.07709	-17.617	-22.3272	3.2469	7.11366	4.27595	1.50632	-7.76856	-20.3256	1.3709	3.35381	4.86717	-0.745799	7.94923	6.03529
	-13	8.95545	20.387	-7.18073	4.74133	-2.28083	-5.20073	-4.85378	-4.011	-11.1575	-22.4448	9.41737	-3.20187	-3.37527	-6.93762	-23.6648	-21.7579	4.39321	1.24308	25.3629	-7.55457	1.20917	-5.50721	-5.63821	-14.0195	18.1617	11.1937	13.5268	2.61036	-6.94275	1.46726	-8.7788	-7.64329	9.43228	1.04792	-5.88004	-1.05855	-5.42263	-10.039	-15.8102	-10.6809	-11.8076	12.3354	16.6035	6.30526	-10.2674	-9.12437	-15.0997	-19.257

## Sheet: Fig. 1c
	Log[ligand]M	CCL15(26-92)								CCL15(27-92)								CCL15(28-92)								CCL15(29-92)								CCL15(30-92)								CCL15(31-92)
		Repeat 1	Repeat 2	Repeat 3	Repeat 4	Repeat 5	Repeat 6	Repeat 7	Repeat 8	Repeat 1	Repeat 2	Repeat 3	Repeat 4	Repeat 5	Repeat 6	Repeat 7	Repeat 8	Repeat 1	Repeat 2	Repeat 3	Repeat 4	Repeat 5	Repeat 6	Repeat 7	Repeat 8	Repeat 1	Repeat 2	Repeat 3	Repeat 4	Repeat 5	Repeat 6	Repeat 7	Repeat 8	Repeat 1	Repeat 2	Repeat 3	Repeat 4	Repeat 5	Repeat 6	Repeat 7	Repeat 8	Repeat 1	Repeat 2	Repeat 3	Repeat 4	Repeat 5	Repeat 6	Repeat 7	Repeat 8
	-6	81.3832	105.745	97.1325	101.441	108.216	105.83	108.96	110.017	113.362	105.121	94.7045	132.442	108.914	108.273	95.2161	103.904	66.4013	75.5204	62.0377	66.018	60.8728		74.9202	70.4395	70.7311	75.0874	67.9224	85.0607	86.9541		72.0736	81.1547	53.6089	55.1787	64.041	64.6895	48.3993	0	51.2934	49.6631	56.8323	42.3266	60.9697	60.1433	52.6686	51.5606	44.9493	48.8607
	-7	99.8565	104.422	94.9317	105.846	104.643	90.93	89.1507	96.9999	94.3587	85.9594	73.2939	120.876	102.576	102.779	89.2725	103.812	69.4902	81.9885	77.7073	57.1883	65.2886	64.5902	74.7254	67.6125	73.2514	101.084	76.9031	88.753	79.2878	77.6771	74.1051	73.8741	56.5443	46.0302	45.6195	67.8642	45.0099	43.7168	42.2587	43.1964	52.4287	74.222	81.8087	51.6851	49.5508	49.5837	48.8668	48.2156
	-8	94.0546	127.133	87.6334	93.3656	93.6661	86.2158	83.3475	83.3456	96.7883	113.448	92.2373	77.0026	103.708	99.5	91.2852	77.3056	62.9583	69.133	46.2507	71.8884	51.2485	54.4459	52.5896	49.4345	45.7252	67.0734	68.5431	51.9052	58.9516	64.0825	54.5373	58.978	32.6007	33.5022	28.3348	43.3552	28.1798	31.1169	22.3485	25.095	40.2988	58.0259	49.2932	41.3179	46.6472	43.5218	41.1368	45.0852
	-9	88.1996	102.87	89.3013	87.2473	71.1572	72.9716	72.6266	73.3054	68.873	80.283	83.5343	63.555	70.0536	59.3004	58.0136	61.5449	36.2906	18.2434	12.9716	24.027	24.4161	27.5689	32.2145	28.9625	19.5018	37.0575	25.1201	34.6155	36.6581	30.6357	29.857	33.2419	7.67612	14.4411	1.28081	-2.29197	8.0292	10.3761	7.42253	7.62737	11.4431	31.8104	26.0635	9.37458	17.7666	18.2788	16.2888	21.7774
	-10	34.41	33.7928	58.3076	31.7753	9.58989	8.30716	7.72191	12.3406	19.4495	30.0512	22.7962	41.1833	28.8289	25.116	28.0586	21.1618	-3.765	-0.827987	0.78946	0.274587	14.3239	18.0411	20.5446	21.0021	3.0845	7.96857	-4.80471	3.11785	12.6658	12.9774	8.58527	11.1071	0.973181	11.3118	9.07384	-0.83258	1.84332	1.65969	2.30495	3.50164	-5.51019	13.95	12.8602	10.6759	2.66978	1.57802	0.0650767	2.5654
	-11	3.73335	11.5376	7.5758	-9.31987	0.643317	1.32828	0.804516	1.26384	5.75653	9.84957	12.7475	7.41901	8.09783	3.55539	0.380572	3.9237	-8.54924	-6.00622	8.07345	3.78482	1.5844	8.03211	11.3841	5.95353	-4.65794	10.8356	-4.61461	-7.02281	7.49254	7.80724	5.51906	3.43654	-1.805	3.51465	-1.55251	-11.1468	3.58957	4.46606	2.71752	0.462705	-8.39358	-0.271487	19.2089	4.80071	0.774832	-0.0519634	-0.565557	0.570853
	-12	-15.1923	19.056	-17.6843	-14.3518	1.77494	0.655116	0.332971	-2.4311	-15.008	6.27506	3.70671	-11.3859	9.82635	8.31935	0.238563	3.50379	0.376771	-1.84785	8.15973	5.76319	-3.27622	-1.61222	-1.56047	-3.20746	-0.697472	0.490819	1.30826	5.30243	-1.18128	0.87312	-1.05896	-3.85953	-1.76424	2.93852	16.7892	2.35824	-0.27997	1.05492	-1.21411	-1.64881	2.31457	-4.58704	-4.22269	1.49317	3.04005	0.228158	-1.57181	0.952002
	-13	6.42906	7.16953	-8.79285	9.8397	-2.63666	0.799408	-0.82075	-1.71387	-9.3586	10.6088	-18.9316	-1.67912	-6.09348	-7.24179	-12.4498	-12.0604	-2.59271	3.30786	-22.0336	11.5638	-5.06884	-5.31999	-3.06295	-3.84597	-12.7322	-0.0221616	4.83592	6.97414	-5.76787	-3.34452	-5.00348	-4.91284	-8.58044	-1.89663	0.624434	7.77228	-2.23401	-2.19808	-2.57899	-2.13679	-2.78595	3.47402	-9.29614	-1.73451	-0.180806	-1.01387	-1.49671	-0.685183

## Sheet: Fig. 1d
	Log[ligand]M	CCL15(26-92)						CCL15(27-92)						CCL15(28-92)						CCL15(29-92)						CCL15(30-92)						CCL15(31-92)
		Repeat 1	Repeat 2	Repeat 3	Repeat 4	Repeat 5	Repeat 6	Repeat 1	Repeat 2	Repeat 3	Repeat 4	Repeat 5	Repeat 6	Repeat 1	Repeat 2	Repeat 3	Repeat 4	Repeat 5	Repeat 6	Repeat 1	Repeat 2	Repeat 3	Repeat 4	Repeat 5	Repeat 6	Repeat 1	Repeat 2	Repeat 3	Repeat 4	Repeat 5	Repeat 6	Repeat 1	Repeat 2	Repeat 3	Repeat 4	Repeat 5	Repeat 6
	-6	24.0171	22.0753	14.6944	17.8303	17.8846	19.5372	49.7442	38.775	30.5084	23.8874	21.7543	22.3548	46.3176	47.7865	48.1089	29.2665	28.3352	31.396	35.5168	38.9621	37.4358	16.8896	17.5879	17.5879	43.4768	46.2027	49.1208	50.1295	46.1484	50.5613	45.9382	46.2027	49.1208	21.3448	23.3433	25.3725
	-7	23.9368	22.2988	20.0363	18.6672	17.3207	19.0028	35.0514	37.1031	28.0711	17.2445	28.2252	28.6965	48.8375	83.6028	72.2117	64.5873	66.6588	72.6128	55.6552	69.156	48.4081	37.3849	39.9119	39.9119	82.2101	75.0391	43.8067	85.6039	85.3848	84.7557	49.8665	75.0391	43.8067	43.4158	42.3712	49.2274
	-8	30.0984	28.7704	28.771	26.8751	24.4143	29.789	61.19	60.9424	41.677	34.1252	50.9269	49.0865	87.4889	89.5437	96.9042	89.4117	94.5115	100.256	89.9351	97.6933	91.7569	83.7458	85.1474	85.1474	94.1711	79.0387	92.1246	89.6435	99.6087	98.9923	81.5326	79.0387	92.1246	78.4788	79.666	88.9693
	-9	54.6509	61.7739	61.8005	53.0045	52.7077	71.4301	86.1519	63.3232	68.3399	52.9013	89.8045	76.4085	94.2738	96.5483	94.8286	94.7728	94.8133	105.333	82.9979	99.8812	94.1492	87.8418	92.97	92.97	91.6854	89.0441	100	97.8998	103.713	100.912	98.3056	89.0441	100	91.5476	98.5302	98.6923
	-10	85.1443	96.6779	98.3999	83.5623	79.5961	99.5381	129.698	109.355	92.9295	67.6381	87.8875	91.1811	96.9608	94.3458	94.0537	96.3137	97.6622	105.847	93.074	98.9365	89.4304	97.1406	100.577	100.577	87.5466	100	93.2498	94.4928	108.768	109.042	92.8472	100	93.2498	95.4049	101.276	105.138
	-11	95.3705	94.7243	99.0649	81.4869	74.814	90.4922	96.0367	96.7121	86.0842		103.298		100	100	94.1595	92.1326	99.9654	110.941	96.4722	100	89.0922	96.6142	97.8082	97.8082	88.137	97.8581	99.4759	95.2609	101.967	107.087	79.4644	97.8581	99.4759	93.2258	103.733	105.84
	-12	92.37	96.6458	100	91.6994	86.3706	101.716	79.6968	92.3151	73.624	98.3742	100.211	107.122	93.5485	94.3045	100	92.1492	95.5984	105.306	82.7966	95.0626	90.0316	96.3348	97.0343	97.0343	85.4701	91.0989	93.4203	96.7144	98.5538	103.257	83.988	91.0989	93.4203	100.212	96.6438	103.925
	-13	100	100	95.003	112.435	123.32	137.668	124.267	110.969	140.292	101.626	96.4909	92.8784	96.6357	94.6347	95.3019	90.0594	103.364	110.484	100	101.686	100	106.962	105.202	105.202	100	99.6543	94.3074	87.5226	104.377	105.261	100	99.6543	94.3074	99.1381	98.1341	99.1478

## Sheet: 工作表4
		CCL15(26-92)	CCL15(28-92)	CCL15(29-92)	CCL15(30-92)	CCL15(31-92)
	Repeat 1	-1.06283	0.0649331	0.550223	0.86671	0.86638
	Repeat 2	-0.670745	0.95286	1.06359	1.4776	0.660745
	Repeat 3	-0.533884	1.48852	1.38905	2.12897	1.76284
	Repeat 4	-1.27326	0.696622	0.975106	0.999951	1.21141
	Repeat 5	-0.310178	0.296452	0.285512	1.16896	0.963975
	Repeat 6	-0.129097	-0.461002	0.234569	1.04067	1.0737
	Repeat 7	-0.5838	0.134671	0.601345	1.62187	0.962299
	Repeat 8	-1.09823	0.0106354	-0.350383	1.03523	0.461805
