# Supplementary material for: Identification and mechanism of G protein-biased ligands for chemokine receptor CCR1
Source: Nat Chem Biol. 2021 Dec 23;18(3):264–71. doi: 10.1038/s41589-021-00918-z (PMC8885419; doi:10.1038/s41589-021-00918-z)
Supplement: Source Data Fig. 3 — Statistical source data. [file 41589_2021_918_MOESM4_ESM.xlsx]

## Sheet: Fig. 3d
	Log[CCL15(26-92)]M	CCR1(1-355)								CCR1(6-355)								CCR1(11-355)								CCR1(16-355)								CCR1(21-355)								CCR1(26-355)
		Repeat 1	Repeat 2	Repeat 3	Repeat 4	Repeat 5	Repeat 6	Repeat 7	Repeat 8	Repeat 1	Repeat 2	Repeat 3	Repeat 4	Repeat 5	Repeat 6	Repeat 7	Repeat 8	Repeat 1	Repeat 2	Repeat 3	Repeat 4	Repeat 5	Repeat 6	Repeat 7	Repeat 8	Repeat 1	Repeat 2	Repeat 3	Repeat 4	Repeat 5	Repeat 6	Repeat 7	Repeat 8	Repeat 1	Repeat 2	Repeat 3	Repeat 4	Repeat 5	Repeat 6	Repeat 7	Repeat 8	Repeat 1	Repeat 2	Repeat 3	Repeat 4	Repeat 5	Repeat 6	Repeat 7	Repeat 8
	-6	67.7547	119.332	75.5108	111.115	117.76	116.307	109.12	82.0984	107.848	119.848	120.98	103.576	100.79	114.364	120.364	121.389	140.719	146.27	133.718	159.948	128.598	116.971	121.166	133.01	137.128	127.642	128.335	136.501	133.507	137.056	118.161	118.507	153.563	141.908	153.403	157.823	153.872	147.831	147.826	148.817	47.1738	31.0864	27.7022	1.68686	41.0774	38.4166	33.3603	26.7245
	-7	101.518	93.6065	71.9761	123.533	107.117	81.761	86.8546	111	64.2789	76.7939	84.9235	74.7965	85.0145	90.8056	96.3065	89.4417	117.07	107.448	104.79	142.365	106.448	105.418	113.567	119.788	68.58	72.7423	83.286	92.6674	80.3218	103.496	78.9572	98.5714	80.1673	78.3841	70.6707	100.523	92.6495	106.785	121.111	99.9551	-103.362	-26.8985	-45.4073	-62.6066	11.3116	-7.8724	-57.5967	-48.9867
	-8	111.267	119.244	64.3307	72.7711	95.2914	105.177	108.127	32.4775	69.0061	77.7511	74.0927	75.5181	65.0055	72.6351	74.5032	88.8119	80.6626	107.649	99.4626	111.677	117.301	94.8053	112.211	104.765	46.5441	157.283	81.9478	67.0978	89.1603	91.5628	80.0338	78.3553	-17.1593	22.0114	3.53291	-14.9444	32.5554	23.9033	17.8686	38.4095	-29.8778	-28.6643	-27.0519	-4.23001	-11.2684	-54.0313	-31.2179	-22.1299
	-9	104.67	79.6463	62.2352	66.9962	120.216	88.9536	105.934	69.0988	60.5123	70.4383	81.2401	63.3083	65.6666	63.967	95.9401	81.2795	73.8535	112.086	101.735	107.365	97.8305	109.891	101.834	98.6636	42.2237	55.4024	41.4714	66.8245	49.4583	60.4569	66.6071	44.5566	-15.3465	-24.0532	-39.269	-33.8966	-11.6152	4.00411	19.8258	-41.6712	-19.151	-4.16048	-20.2256	28.814	-10.1816	-13.0467	-57.1206	0.273926
	-10	63.821	51.4735	57.2127	38.796	55.8142	26.4905	61.6014	42.0201	35.6293	59.8007	62.0971	24.5019	62.1603	54.2499	72.1605	78.7196	77.3793	90.9105	99.9955	71.3652	100.226	84.1718	83.7619	92.7248	9.87783	12.8161	14.4883	8.02615	11.877	27.7785	25.8842	2.2324	-17.6523	-77.0347	54.9012	-2.17059	-2.86265	15.9316	22.3938	15.5574	-18.5517	-23.8805	6.35198	24.9865	-19.0124	-33.1329	19.8701	10.9302
	-11	2.89281	-30.9209	19.0753	-20.6858	-11.6895	-3.80704	17.0161	35.3932	-1.13986	11.0471	20.9029	15.5707	15.9459	10.8754	20.9909	17.8059	31.2706	-11.327	18.0171	-10.4312	42.9624	30.6576	30.407	-23.3718	-18.3078	6.01347	-6.38729	2.44619	5.78797	25.5381	1.88254	-11.8811	-37.1906	-4.01691	15.4531	-5.85004	7.59091	-3.77771	-5.53695	24.1302	-1.06457	6.71855	6.03123	26.9739	-2.21102	-7.09995	-15.2721	18.0497
	-12	-24.1605	5.20371	-8.64862	29.1467	-18.5329	-50.0551	15.9016	-4.86281	-14.6564	-9.20698	9.37843	7.45972	-6.57414	7.50407	11.6964	19.7048	-1.09257	-29.0822	19.0179	-19.3704	7.15908	24.0917	13.6207	8.12002	1.71539	-18.416	-10.2942	-3.91826	9.64219	2.04086	10.9513	-5.49478	10.033	6.41637	0.708359	25.0327	21.0543	7.47505	32.0071	16.6278	39.5915	4.44201	33.445	35.2259	11.3079	-32.9336	26.6815	23.2291
	-13	-29.3503	38.361	-1.90336	-28.7811	2.41119	19.7272	45.7423	9.77524	-19.2153	1.96152	-13.6695	14.9827	-26.217	6.20485	12.5055	-1.88461	13.3324	-11.6993	6.79534	-4.45586	-15.0965	-19.7913	14.2867	-5.8575	-14.9339	17.0042	9.19795	-1.85523	-4.14739	-3.3092	7.01967	4.77825	14.8516	8.8292	20.1092	16.9078	37.8209	30.1409	20.9032	8.68765	-23.1119	4.23632	27.0352	16.2618	-11.5812	28.4975	-21.2228	52.3507
