# Supplementary material for: Identification and mechanism of G protein-biased ligands for chemokine receptor CCR1
Source: Nat Chem Biol. 2021 Dec 23;18(3):264–71. doi: 10.1038/s41589-021-00918-z (PMC8885419; doi:10.1038/s41589-021-00918-z)
Supplement: Source Data Fig. 4 — Statistical source data. [file 41589_2021_918_MOESM5_ESM.xlsx]

## Sheet: Fig.4d
	Gi signaling
	Log[ligand]M	CCL15(26-92)								CCL15(27-92)								CCL15(28-92)								CCL15(29-92)								CCL15(30-92)								CCL15(31-92)
		Repeat 1	Repeat 2	Repeat 3	Repeat 4	Repeat 5	Repeat 6	Repeat 7	Repeat 8	Repeat 1	Repeat 2	Repeat 3	Repeat 4	Repeat 5	Repeat 6	Repeat 7	Repeat 8	Repeat 1	Repeat 2	Repeat 3	Repeat 4	Repeat 5	Repeat 6	Repeat 7	Repeat 8	Repeat 1	Repeat 2	Repeat 3	Repeat 4	Repeat 5	Repeat 6	Repeat 7	Repeat 8	Repeat 1	Repeat 2	Repeat 3	Repeat 4	Repeat 5	Repeat 6	Repeat 7	Repeat 8	Repeat 1	Repeat 2	Repeat 3	Repeat 4	Repeat 5	Repeat 6	Repeat 7	Repeat 8
	-6	110.37	112.131	103.036	105.938	97.702	116.552	99.5167	108.06	114.035	115.536	109.147	116.749	92.876	107.009	108.647	102.37	116.837	130.535	132.531	122.634	108.313	88.2742	91.8956	95.4813	128.678	117.425	130.908	127.152	91.6874	99.5601	90.7006	101.775	140.695	127.578	135.355	152.007	104.315	106.202	87.41	92.7169	127.119	131.833	141.72	136.942	109.305	111.824	102.187	100.162
	-7	93.0247	93.4552	86.0199	101.589	86.7545	102.735	91.6739	84.9133	95.1852	98.1098	105.477	96.9122	91.4439	88.6476	105.586	106.759	102.24	106.25	112.537	103.693	90.2658	72.8171	88.7427	75.0126	106.383	115.333	119.698	109.805	85.1227	90.2365	86.5787	76.6981	121.128	101.955	116.099	123.999	93.4622	93.1945	84.928	81.4637	99.2419	77.0813	86.2589	92.7734	106.994	82.4268	71.5341	94.3429
	-8	91.3508	87.6434	85.585	80.4253	66.7356	56.206	77.5945	66.2188	90.3389	79.5107	74.3445	86.2649	96.5538	99.1265	75.2253	85.6216	84.4364	86.0493	89.8833	87.711	85.7844	67.9371	77.0347	74.5313	101.277	84.1943	98.5812	99.1766	69.0914	76.7057	77.9087	65.3591	85.1752	70.9273	81.3671	91.6386	89.3992	89.0086	77.7408	71.7856	77.1421	67.8854	71.3163	73.8522	94.5585	82.7327	70.1151	81.3896
	-9	52.4227	57.9879	40.4273	50.1695	12.5045	11.1121	19.4524	15.2325	63.9556	66.1331	68.6614	71.7392	67.1258	67.658	54.5929	26.6131	68.9938	80.2998	80.5143	77.0151	74.9759	39.9244	22.5527	49.0521	78.557	77.5167	85.6427	87.9827	59.3152	48.7998	25.6099	45.0075	66.5883	56.4678	61.4203	66.5009	69.0273	66.967	50.4125	36.4996	42.8243	49.6258	46.9679	43.6839	46.2331	64.6387	52.7451	23.5162
	-10	-4.48581	-0.511384	2.7987	4.23131	-0.178915	4.75714	4.1424	-10.3226	32.2345	32.9126	26.1937	25.7265	28.8816	14.4538	-0.866301	-2.42791	29.2183	41.9229	33.7693	23.0774	8.72719	4.11056	13.4554	4.08354	48.7522	34.2563	59.5298	49.0282	2.45362	-1.2974	11.4248	-7.21592	10.2933	5.73708	36.4396	34.5701	-6.12532	2.22276	-5.98275	8.53515	-2.61059	2.98991	24.587	14.2461	-15.8245	10.4897	10.0814	-0.488929
	-11	-7.0151	-0.894658	-13.5372	-1.40433	-3.35398	9.21499	-0.41641	1.27033	-13.567	-11.7318	5.86597	-0.520411	6.2108	6.81358	10.5539	-5.26238	-4.27799	1.19704	-6.82454	-6.33067	5.81091	10.6018	-2.72205	0.559612	11.5322	6.9395	8.3366	24.2743	11.954	6.52098	-6.96978	10.0889	-4.13545	-32.4905	2.28695	-9.10219	6.29321	1.29192	2.40155	2.62719	-29.555	-17.4563	-29.7693	0.0874855	-0.816033	1.52258	5.34132	3.11152
	-12	-1.54099	4.64856	-1.33586	-1.37007	1.92991	-2.751	-6.39946	3.96185	-5.2357	-1.50345	-2.49275	1.22473	7.64551	2.96845	-4.94684	4.30947	-6.96592	-3.07227	-5.53537	-4.40692	8.00496	-9.32153	4.61626	3.56848	-0.827545	-0.466317	1.97494	7.99672	-1.27976	-2.41296	10.5855	4.00976	-5.56044	-15.789	2.85766	5.66215	5.63025	11.9216	9.04067	5.60224	6.73615	-10.9414	-43.3183	-30.2474	3.80063	5.51568	12.2643	3.25987
	-13	1.54099	-4.64856	1.33586	1.37007	-8.69636	-4.01545	-0.366991	-10.7283	5.2357	1.50345	2.49275	-1.22473	-13.8563	-9.78203	-5.60708	0.952911	6.96592	3.07227	5.53537	4.40692	-13.8159	-1.28032	-1.89421	-4.12809	0.827545	0.466317	-1.97494	-7.99672	-10.6743	-4.10802	-3.61573	-14.0987	5.56044	15.789	-2.85766	-5.66215	-11.9235	-13.2135	-11.4422	-8.22943	14.1851	19.7126	64.4383	21.5307	-2.9846	-7.03826	-17.6056	-6.37139
	β-arrestin signaling
	Log[ligand]M	CCL15(26-92)								CCL15(27-92)								CCL15(28-92)								CCL15(29-92)								CCL15(30-92)								CCL15(31-92)
		Repeat 1	Repeat 2	Repeat 3	Repeat 4	Repeat 5	Repeat 6	Repeat 7	Repeat 8	Repeat 1	Repeat 2	Repeat 3	Repeat 4	Repeat 5	Repeat 6	Repeat 7	Repeat 8	Repeat 1	Repeat 2	Repeat 3	Repeat 4	Repeat 5	Repeat 6	Repeat 7	Repeat 8	Repeat 1	Repeat 2	Repeat 3	Repeat 4	Repeat 5	Repeat 6	Repeat 7	Repeat 8	Repeat 1	Repeat 2	Repeat 3	Repeat 4	Repeat 5	Repeat 6	Repeat 7	Repeat 8	Repeat 1	Repeat 2	Repeat 3	Repeat 4	Repeat 5	Repeat 6	Repeat 7	Repeat 8
	-6	110.453	121.27	95.0228	105.653	106.182	115.064	105.36	118.79	120.856	118.112	96.0069	101.698	106.114	110.459	112.263	102.249	97.1759	102.634	95.1309	105.049	92.1788	86.3782	96.3481	87.7274	103.531	99.1875	97.9408	90.2525		36.0581	64.4909	71.2863	98.3141	94.1384	103.652	106.606	80.1716	74.1079	87.2387	81.3153	98.4889	99.6769	95.6683	92.4633	84.3665	93.9187	79.4067	79.5594
	-7	84.4645	95.7376	91.3486	95.913	97.3336	100.139	78.899	89.5034	95.3342	97.5348	90.7462	84.5505	97.9753	118.468	105.114	100.718	90.66	77.2607	82.0791	85.0711	88.0979	85.1078	96.6117	87.935	94.2568	95.6175	88.0074	97.4375	52.6514	66.0706	76.5294	84.0214	95.6507	88.3809	86.8367	83.8184	73.0157	78.6511	70.2852	75.0929	88.7525	94.2396	95.8487	93.2444	72.5529	78.7329	79.6865	80.4795
	-8	70.2605	79.17	73.7975	69.6332	105.513	88.2448	86.3847	84.1732	69.6146	72.4013	68.9146	77.944	84.6975	83.1575	74.2016	99.616	72.2	74.7665	52.866	75.6083	73.2418	75.3874	79.3865	80.4366	81.5347	83.9952	69.2259	88.0644	82.6091	77.4739	77.4149	75.1794	61.1007	68.1806	62.6735	72.6083	59.0856	56.7659	41.5506	57.7784	85.3901	74.5483	69.5602	62.5829	66.7385	80.0727	66.6556	71.6745
	-9	42.907	45.6712	50.7661	52.8866	61.216	76.9587	52.118	75.0912	31.987	34.8818	31.0931	34.6484	44.9958	60.5742	51.5264	65.0064	16.7824	28.5759	21.3152	21.8372	49.9061	40.1773	59.4167	45.397	38.8758	29.9232	24.2041	30.1754	59.6988	37.1398	53.0086	48.4699	6.44077	26.5377	22.4656	22.0793	22.8849	29.418	21.6426	22.3722	46.664	44.3506	27.5875	46.1946	42.3812	42.7071	44.4542	52.3043
	-10	1.91536	-4.19682	0.31329	8.88368	19.4403	15.4288	22.6906	28.1005	3.63433	-4.57419	3.61187	0.679887	21.8461	24.7436	22.6285	18.3307	-0.982717	1.37901	2.90505	2.03917	33.9902	32.9043	39.1059	30.6328	-0.346378	4.62567	2.92622	1.53429	24.9614	27.2122	24.6335	24.1874	5.24239	1.1594	1.6556	3.28972	11.1926	13.5575	13.0956	10.7729	-0.762391	2.45025	2.28034	-0.659852	4.47361	5.51499	8.11755	8.98783
	-11	-0.578298	2.98079	0.552447	3.26532	-5.87233	-2.11897	-2.69491	-12.3737	-2.28027	4.14074	2.10418	-1.09019	5.38453	10.2567	1.52216	2.49203	-1.92339	1.26231	2.70134	3.89247	11.5942	9.02228	6.46672	6.844	-1.2344	2.62267	0.732952	1.93257	15.1314	16.9944	12.0354	7.66576	-0.528908	-0.124947	-0.884645	-0.397652	5.32993	11.6711	0.614717	1.72105	-0.3303	-1.89597	-0.175053	2.36775	3.94776	1.50438	-1.49372	0.915286
	-12	-1.26621	-2.02265	-3.34966	-1.95973	-8.29429	5.93651	6.66512	-7.18615	-2.38285	-2.07166	-0.209397	-0.826853	4.40797	7.06608	2.65535	-3.05675	-0.591173	-0.299933	-0.875166	-4.71665	-7.5158	-2.80528	-4.46152	-1.5138	-1.59651	-3.3013	-1.13822	1.03273	1.20323	4.41451	0.694312	-1.25251	2.77976	-1.39699	0.698393	1.9836	4.67254	4.11634	-4.60146	1.76956	1.11897	0.0682609	-3.11915	0.646406	-1.60622	0.771595	-2.38402	-4.46583
	-13	-0.944247	4.42875	-3.53787	2.43135	10.5838	7.55923	15.6758	-7.88004	0.481827	3.96887	-0.696252	-1.13815	-7.32295	-7.15329	-6.64705	-9.6048	-0.0838072	-1.6144	0.733866	1.51453	-0.557355	-6.91629	-5.5262	-4.6309	3.16072	-1.35394	1.19418	-2.05144	-13.0537	-14.8354	-16.0107	-12.9869	-0.73933	-0.625407	-0.519324	-0.244547	-1.09647	-8.25903	-4.91925	-11.019	-0.295208	1.00488	0.865537	-0.256129	-2.34893	-0.620811	3.88513	1.89539

## Sheet: Fig.4e
		CCL15(26-92)	CCL15(28-92)	CCL15(29-92)	CCL15(30-92)	CCL15(31-92)
	Repeat 1	-0.821744	-0.0795958	-0.0701219	-0.163534	-1.32359
	Repeat 2	-0.706797	0.0655451	-0.18609	-0.473076	-1.02965
	Repeat 3	-0.907666	0.632522	0.761687	-0.0708783	-0.800598
	Repeat 4	-0.704732	0.282548	0.426973	-0.03503	-0.97251
	Repeat 5	-1.57061	-0.574929	-1.2291	0.186602	-0.716052
	Repeat 6	-1.59564	-0.370808	-1.07346	0.429456	0.0568883
	Repeat 7	-0.523673	-1.22709	-1.04838	1.05578	0.0906122
	Repeat 8	-0.629854	0.680925	0.215051	1.06181	0.140227

## Sheet: Fig.4f
	β-arrestin signaling
	Log[ligand]M	CCR1(wild-type)																CCR1(T86A,W90A)																	Expression		CCR1(wild-type)	CCR1(T86A,W90A)
		Repeat 1				Repeat 2				Repeat 3				Repeat 4				Repeat 1				Repeat 2				Repeat 3				Repeat 4
	-6	110.012	115.866	109.143	110.798	108.283	108.447	101.057	111.657	101.858	99.8215	97.3611	96.9628	103.009	102.297	102.106	88.475	99.7389	98.3139	95.7458	99.853	118.225	115.756	120.473	118.354	72.2483	70.11	66.2711	69.8019	43.2819	38.8167	41.2184	37.0313			Repeat 1	100	69.7
	-7	107.435	104.613	104.099	96.1153	100.883	104.546	104.508	104.766	102.537	104.801	95.8247	91.9048	104.992	92.4318	91.8965	79.4522	98.0003	95.7983	96.2202	95.1978	114.054	111.854	111.772	109.713	71.6842	70.1427	73.9966	72.6283	46.3582	45.7874	32.3507	40.5583			Repeat 2	100	65.5
	-8	90.549	90.905	84.8033	75.6869	91.5041	93.9221	91.6997	85.605	87.6933	86.442	80.5371	80.5999	89.7355	87.6238	24.63	71.3786	81.6728	88.325	83.2013	86.4816	100.246	99.0516	99.2117	97.6419	72.5475	68.1974	71.3377	70.6751	50.6003	45.1305	22.2857	39.3453			Repeat 3	100	66.48
	-9	55.2109	48.1317	40.5558	47.6694	60.3528	60.0208	49.6524	52.5345	41.3072	43.4508	36.6441	37.8923	26.8606	22.6346	-7.92549	14.2596	65.1711	65.626	69.1276	66.15	75.1913	69.9643	73.092	69.5064	52.3734	50.4354	51.0621	51.4144	27.5418	3.5126	-8.80295	13.8432			Repeat 4	100	76.9
	-10	23.3896	34.0863	26.8206	24.1975	26.7276	35.5119	15.8981	22.0354	2.5064	3.37856	1.27198	2.40784	-0.260051	0.743348	-5.52825	-4.33824	31.5055	37.6689	37.4678	41.6274	47.6337	53.8306	39.9763	47.9524	8.05295	8.41902	5.09217	5.99246	0.249898	-4.63154	-14.1563	-7.16894
	-11	2.18996	4.60515	1.69609	1.62994	3.84717	4.12265	2.34646	3.91294	0.777263	0.846894	0.493831	0.734351	4.47826	2.63468	-2.13794	-1.61001	3.84222	4.15199	2.83534	3.26353	13.3326	16.821	11.2603	13.5525	1.68051	1.31961	1.92209	1.63691	3.8078	1.01682	-9.10449	-1.02815
	-12	0.494769	0.589762	0.343987	0.310696	0.0940177	0.0987407	-0.0899598	0.252619	-0.995289	-0.172437	-0.517713	-0.0410713	5.92629	0.0768159	-9.46026	-3.14207	0.460973	0.450221	0.600861	0.200878	0.403193	0.517826	0.36543	0.515798	0.366112	-0.2441	-0.868559	-0.583303	-0.902118	-1.94174	2.08469	-1.31795
	-13	-0.494769	-0.589762	-0.343987	-0.310696	-0.0940177	-0.0987407	0.0899598	-0.252619	-1.52397	-0.0158988	1.76587	-1.35184	-2.07496	-2.18955	3.2686	4.23013	-0.460973	-0.450221	-0.600861	-0.200878	-0.403193	-0.517826	-0.36543	-0.515798	-0.970213	-0.734283	-2.12994	-1.39483	3.79943	3.80979	0.314692	-0.53878
	Gi signaling
	Log[ligand]M	CCR1(wild-type)																CCR1(T86A,W90A)																	Expression		CCR1(wild-type)	CCR1(T86A,W90A)
		Repeat 1				Repeat 2				Repeat 3				Repeat 4				Repeat 1				Repeat 2				Repeat 3				Repeat 4
	-6	105.782	104.274	108.022	104.817	96.2321	102.189	111.233	106.636	100.94	109.041	102.384	91.2255	114.305	99.9078	105.003	97.4828	88.3986	92.4532	83.8992	80.8409	80.7784	73.8355	83.3558	72.5315	100.039	84.57	85.5884	88.0165	84.5525	94.7157	92.4931	86.4107			Repeat 1	100	68.78
	-7	91.2427	87.0851	103.767	96.4131	98.9263	97.2047	95.4001	98.4131	100.736	104.898	99.0926	101.787	95.722	98.0386	110.134	96.7479	64.8683	68.4845	83.7072	73.1172	72.6368	72.695	74.9854	64.9215	95.0264	89.0011	80.3251	96.8358	80.4115	87.3006	88.394	80.4058			Repeat 2	100	71.85
	-8	90.2978	92.0837	73.9655	92.0512	96.8456	95.1422	89.5997	89.6311	101.991	103.214	105.564	93.8082	96.3103	94.9265	107.23	105.619	71.8196	72.7234	72.7591	58.9075	68.1786	66.7268	70.7209	62.0297	96.2631	94.3612	88.5711	94.786	94.401	94.689	84.8887	85.3514			Repeat 3	100	52.88
	-9	42.8217	60.8546	24.1868	63.7135	70.1455	54.8196	46.8076	46.7416	92.18	95.7701	92.6752	88.6067	84.266	79.4018	101.356	91.243	64.312	54.2525	30.0588	52.2561	53.2419	51.2953	43.8582	40.7829	92.279	78.3517	84.2665	81.4817	74.9508	79.7657	72.0231	80.941			Repeat 4	100	50.66
	-10	0.626763	-3.53228	12.9411	12.9249	30.3449	14.2879	26.6947	20.8845	66.769	77.8722	65.8531	39.0664	60.9418	54.1474	77.4203	59.2609	25.7187	22.8368	-5.2344	-5.51336	27.3538	26.3607	33.8623	6.61856	66.7051	53.2579	57.5219	37.5838	51.6127	50.2308	44.9243	53.6956
	-11	-4.72145	4.21077	26.3896	29.3492	9.26912	10.4278	-0.356975	7.09027	9.77545	18.7537	27.3609	41.1569	11.8091	8.21205	38.69	31.2027	35.8301	24.7835	-15.5569	-29.2615	3.57883	13.0143	20.5057	2.76886	29.145	36.5414	17.1541	33.7242	30.1853	26.5699	4.00088	19.4241
	-12	0.257485	1.36992	8.10111	15.9467	-1.6931	-6.23082	-7.81457	-5.95965	-1.14608	-7.37405	-4.83357	1.41347	-7.40167	-1.01791	6.39374	-9.62609	0.163668	11.3465	22.7135	16.1441	3.20976	0.234357	3.56934	1.85436	-11.5911	-15.6764	-23.9664	-15.2178	-13.8762	-9.13667	-13.8333	-14.1383
	-13	-11.3334	-12.4459	-19.1771	-27.0227	-10.2464	-5.70865	-4.1249	-5.97982	-1.97567	4.2523	1.71181	-4.53523	4.83555	-1.5482	-8.95986	7.05997	-1.69416	-12.877	-24.2439	-17.6746	-13.3955	-10.4201	-13.755	-12.0401	4.38127	8.46663	16.7566	8.00797	13.141	8.40141	13.098	13.403

## Sheet: Fig.4g
	β-arrestin signaling
	Log[ligand]M	CCR1(wild-type)																CCR1(Y113F,Y255F)																	Expression		CCR1(wild-type)	CCR1(Y113F, Y255F)
		Repeat 1				Repeat 2				Repeat 3				Repeat 4				Repeat 1				Repeat 2				Repeat 3				Repeat 4
	-6	106.628	111.347	108.023	108.975	101.87	99.8336	97.3729	96.9745	102.999	102.288	102.097	88.467	105.375	107.644	115.442	114.16	90.0303	88.9292	88.1782	86.9169	83.4023	85.6911	81.8132	80.9539	92.6729	81.3921	74.9433	69.596	90.2842	90.4696	88.2148	91.9345			Repeat 1	100	69.7
	-7	97.3175	104.268	99.8028	104.01	102.549	104.814	95.8363	91.9159	104.982	92.4234	91.8882	79.4451	102.365	102.631	97.7025	103.077	66.2556	60.6646	61.6202	60.265	67.5501	70.4679	69.0075	69.8905	67.1304	58.5901	41.693	34.5127	66.2962	66.1891	69.4822	64.5407			Repeat 2	100	65.5
	-8	81.8943	89.8248	84.6764	84.7563	87.704	86.4525	80.5469	80.6096	89.7273	87.6159	24.6278	71.3722	73.6553	80.1036	89.4352	88.6964	45.3535	44.6846	43.5368	44.3583	46.4242	46.9092	46.4847	46.2435	36.3401	24.4626	31.4754	8.61607	43.3539	45.0939	45.6723	46.2745			Repeat 3	100	66.48
	-9	62.6387	67.7315	55.185	58.4044	41.3122	43.4561	36.6485	37.8969	26.8582	22.6325	-7.92477	14.2583	53.5861	49.2838	57.9362	61.6688	26.9003	26.2887	22.9995	25.077	14.2822	15.5176	15.3978	15.5326	-12.7831	-0.738765	-10.5874	-12.9981	22.9509	25.0442	22.979	22.184			Repeat 4	100	76.9
	-10	19.1896	25.9311	10.3491	17.1298	2.50671	3.37897	1.27213	2.40813	-0.260028	0.743281	-5.52775	-4.33785	12.7468	16.2042	22.2451	25.8329	6.14414	5.67	4.6405	6.48655	3.37408	2.22734	2.5637	2.26662	2.2685	-3.58258	-8.23079	-22.0575	1.94225	3.39349	4.02084	3.79651
	-11	2.52101	3.01259	1.23224	2.66682	0.777358	0.846997	0.493891	0.73444	4.47786	2.63444	-2.13775	-1.60986	1.05639	0.779792	2.55006	2.5978	1.09495	0.803931	1.01985	1.29743	1.49698	1.79796	1.23863	0.683524	4.22577	4.46561	4.02067	-16.7882	0.0466058	0.582099	0.691241	0.468212
	-12	-0.0839701	0.330818	0.0340261	0.0181793	-0.99541	-0.172458	-0.517776	-0.0410763	5.92576	0.0768089	-9.4594	-3.14178	-0.110389	0.0757161	0.038575	0.0508285	-0.163123	0.0943348	-0.0470502	-0.0633983	-0.320944	-0.245881	-0.929855	0.277278	-3.71001	6.80018	-4.53643	3.97294	0.410261	0.345442	0.208823	0.346529
	-13	0.0839701	-0.330818	-0.0340261	-0.0181793	-1.52415	-0.0159007	1.76609	-1.352	-2.07477	-2.18935	3.2683	4.22975	0.110389	-0.0757161	-0.038575	-0.0508285	0.163123	-0.0943348	0.0470502	0.0633983	-0.423346	-1.72825	-1.06146	-0.784635		5.36164		-3.81213	-0.410261	-0.345442	-0.208823	-0.346529
	Gi signaling
	Log[ligand]M	CCR1(wild-type)																CCR1(Y113F,Y255F)																	Expression		CCR1(wild-type)	CCR1(Y113F, Y255F)
		Repeat 1				Repeat 2				Repeat 3				Repeat 4				Repeat 1				Repeat 2				Repeat 3				Repeat 4
	-6	96.2476	100.616	107.943	110.554	96.2302	102.187	111.231	106.634	127.912	105.134	109.902	122.662	96.1996	114.149	101.569	108.33	120.82	116.302	130.171	118.332	122.334	126.29	125.664	117.419	129.422	106.802	111.537	124.209	95.578	113.592	100.967	107.752			Repeat 1	100	80.5235
	-7	94.381	97.853	92.4715	100.534	98.9244	97.2029	95.3982	98.4112	91.1787	85.9053	89.862	89.665	86.9002	90.9631	92.357	84.8401	114.645	99.8442	118.291	112.925	109.586	115.527	111.727	108.603	92.9443	87.7074	91.6366	91.441	86.2451	90.3226	91.7215	84.1775			Repeat 2	100	96.3472
	-8	100.05	94.5237	90.7854	95.2471	96.8437	95.1404	89.598	89.6294	86.6071	83.7557	82.9858	87.9559	58.3222	59.8256	48.1705	66.98	111.537	102.854	111.623	102.19	107.175	109.262	107.226	99.8427	88.4044	85.5728	84.8083	89.7438	57.5638	59.0726	47.3754	66.2529			Repeat 3	100	97.7791
	-9	58.6964	61.8018	48.2576	35.6151	70.1442	54.8185	46.8067	46.7407	81.3671	79.0999	73.9973	78.5535	22.299	25.6046	12.5027	27.7296	78.4874	69.9766	78.452	69.8147	83.8698	73.7239	70.741	78.4593	83.2008	80.9494	75.8822	80.4068	21.4104	24.7279	11.5788	26.8607			Repeat 4	100	130.655
	-10	22.809	33.7357	31.6686	25.6105	30.3443	14.2876	26.6942	20.8841	19.8748	11.1774	13.9204	-2.79542	0.336847	1.16066	-1.61754	-4.85691	38.5931	39.8831	36.8182	39.593	45.9753	43.6727	44.0118	60.3369	22.136	13.499	16.2229	-0.376658	-0.631073	0.195719	-2.59252	-5.8436
	-11	6.55954	-2.64208	8.02243	5.50142	9.26895	10.4276	-0.356968	7.09013	-2.84899	-6.67311	-4.34467	-6.27859	0.765003	0.415152	-5.81791	-4.23944	20.5781	21.733	17.8412	21.1124	17.3653	22.5249	11.7619	30.2697	-0.429859	-4.2274	-1.91514	-3.83562	-0.201371	-0.552486	-6.80807	-5.2239
	-12	-5.37113	-10.3695	-3.31768	-2.11856	-1.69306	-6.2307	-7.81442	-5.95954	-0.0660806	1.89245	2.38329	0.928373	-1.77797	-3.4702	0.254054	-3.76291	0.202408	-5.85593	-0.522362	-2.83694	1.97372	-7.12824	1.74448	3.94587	2.33371	4.27863	4.76606	3.32125	-2.75353	-4.45187	-0.714165	-4.74564
	-13	-8.32981	-3.33147	-10.3833	-11.5824	-10.2462	-5.70854	-4.12482	-5.9797	-2.44592	9.54017	13.5222	23.1828	1.65356	-4.9462	-1.05367	10.0267	-19.5005	-13.4421	-18.7757	-16.4611	-15.4495	-6.34754	-15.2203	-17.4216	-0.0295925	11.8732	15.8275	25.421	0.690394	-5.93321	-2.02662	9.09374

## Sheet: Fig.4h
		CCR1(T86A/W90A)	CCR1(Y113F/Y255F)
	Repeat 1	-0.575537	1.57896
	Repeat 2	-0.376795	1.43033
	Repeat 3	-0.405045	0.898389
	Repeat 4	-0.161344	1.03664
