# Supplementary material for: Identification and mechanism of G protein-biased ligands for chemokine receptor CCR1
Source: Nat Chem Biol. 2021 Dec 23;18(3):264–71. doi: 10.1038/s41589-021-00918-z (PMC8885419; doi:10.1038/s41589-021-00918-z)
Supplement: Source Data Extended Data Fig. 2 — Statistical source data. [file 41589_2021_918_MOESM6_ESM.xlsx]

## Sheet: Extended Fig.2a-b
ID	Sequence	Calc.MH+	Mass_Shift(Exp.-Calc.)	Raw_Score	Final_Score	Modification	Specificity	Proteins	Positions	Label	Target/Decoy	Miss.Clv.Sites	Avg.Frag.Mass.Shift	File_Name	Charge	Spec_Num
21	AADCCTSYISQSIPCSLMKSYFETSSECSKPGVIFLTK	4368.98	0.017803	1.17002	0.00740983	4,Carbamidomethyl[C];5,Carbamidomethyl[C];15,Carbamidomethyl[C];18,Oxidation[M];28,Carbamidomethyl[C];	1	sp|P02761|A_RAT/sp|P02761|B_RAT/	7,F,K/4,F,K/	1|0|0|0|0|0|	target	2	0.329508	F20200305sunr_ZJU_ying_lab_65.16500.16500.4.0.dta	4	1
34	ADCCTSYISQSIPCSLMKSYFETSSECSK	3426.43	0.049775	0.576371	0.14111	3,Carbamidomethyl[C];4,Carbamidomethyl[C];14,Carbamidomethyl[C];27,Carbamidomethyl[C];	1	sp|P02761|A_RAT/sp|P02761|B_RAT/	8,A,P/5,A,P/	1|0|0|0|0|	target	1	6.80408	F20200305sunr_ZJU_ying_lab_65.10303.10303.3.0.dta	3	1
30	ADCCTSYISQSIPCSLMKSYFETSSECSKPGVIFLTKK	4426.04	-0.019187	0.894182	0.0423871	3,Carbamidomethyl[C];4,Carbamidomethyl[C];14,Carbamidomethyl[C];17,Oxidation[M];27,Carbamidomethyl[C];	1	sp|P02761|A_RAT/sp|P02761|B_RAT/	8,A,G/5,A,G/	1|0|0|0|0|0|	target	3	9.35945	F20200305sunr_ZJU_ying_lab_65.16351.16351.5.0.dta	5	1
14	AKPSGPGVQDCMK	1374.65	0.002474	13.5007	0.000654823	11,Carbamidomethyl[C];	1	sp|P02761|A_RAT/sp|P02761|B_RAT/	51,C,K/48,C,K/	1|0|	target	1	2.19484	F20200305sunr_ZJU_ying_lab_65.4925.4925.3.0.dta	3	2
42	AKPSGPGVQDCMK	1390.65	-0.008134	6.76017	0.2758	11,Carbamidomethyl[C];12,Oxidation[M];	1	sp|P02761|A_RAT/sp|P02761|B_RAT/	51,C,K/48,C,K/	1|0|0|	target	1	1.15091	F20200305sunr_ZJU_ying_lab_65.3024.3024.3.0.dta	3	2
17	AKPSGPGVQDCMKK	1502.75	0.005811	11.0358	0.00113542	11,Carbamidomethyl[C];	1	sp|P02761|A_RAT/sp|P02761|B_RAT/	51,C,L/48,C,L/	1|0|	target	2	1.66072	F20200305sunr_ZJU_ying_lab_65.3823.3823.3.0.dta	3	1
40	CCTSYISQSIPCSLMKSYFETSSECSK	3256.36	-0.042202	2.02258	0.27152	1,Carbamidomethyl[C];2,Carbamidomethyl[C];12,Carbamidomethyl[C];15,Oxidation[M];25,Carbamidomethyl[C];	1	sp|P02761|A_RAT/sp|P02761|B_RAT/	10,D,P/7,D,P/	1|0|0|0|0|0|	target	1	-1.11298	F20200305sunr_ZJU_ying_lab_65.12101.12101.3.0.dta	3	1
41	CSLMKSYFETSSECSKPGVIFLTK	2815.33	0.027585	0.939118	0.27349	1,Carbamidomethyl[C];4,Oxidation[M];14,Carbamidomethyl[C];	1	sp|P02761|A_RAT/sp|P02761|B_RAT/	21,P,K/18,P,K/	1|0|0|0|	target	2	-7.39202	F20200305sunr_ZJU_ying_lab_65.21900.21900.3.0.dta	3	2
43	CSLMKSYFETSSECSKPGVIFLTK	2799.34	0.008576	0.859012	0.276661	1,Carbamidomethyl[C];14,Carbamidomethyl[C];	1	sp|P02761|A_RAT/sp|P02761|B_RAT/	21,P,K/18,P,K/	1|0|0|	target	2	2.87623	F20200305sunr_ZJU_ying_lab_65.21282.21282.3.0.dta	3	2
4	ETSSECSKPGVIFLTK	1782.89	0.003193	21.393	6.54e-06	6,Carbamidomethyl[C];	1	sp|P02761|A_RAT/sp|P02761|B_RAT/	29,F,K/26,F,K/	1|0|	target	1	1.87385	F20200305sunr_ZJU_ying_lab_65.15775.15775.2.0.dta	2	1
27	FETSSECSK	1074.44	0.002209	8.43448	0.029909	7,Carbamidomethyl[C];	1	sp|P02761|A_RAT/sp|P02761|B_RAT/	28,Y,P/25,Y,P/	1|0|	target	0	0.708287	F20200305sunr_ZJU_ying_lab_65.8099.8099.2.0.dta	2	3
6	FETSSECSKPGVIFLTK	1929.96	0.016512	14.0253	1.6e-05	7,Carbamidomethyl[C];	1	sp|P02761|A_RAT/sp|P02761|B_RAT/	28,Y,K/25,Y,K/	1|0|	target	1	2.00459	F20200305sunr_ZJU_ying_lab_65.15771.15771.3.0.dta	3	2
5	FHFAADCCTSYISQSIPCSLMK	2639.14	0.005098	24.9994	8.01e-06	7,Carbamidomethyl[C];8,Carbamidomethyl[C];18,Carbamidomethyl[C];21,Oxidation[M];	1	sp|P02761|A_RAT/sp|P02761|B_RAT/	4,S,S/1,S,S/	1|0|0|0|0|	target	0	2.01452	F20200305sunr_ZJU_ying_lab_65.16594.16594.3.0.dta	3	1
12	FHFAADCCTSYISQSIPCSLMK	2623.14	0.006411	16.9942	0.000277287	7,Carbamidomethyl[C];8,Carbamidomethyl[C];18,Carbamidomethyl[C];	1	sp|P02761|A_RAT/sp|P02761|B_RAT/	4,S,S/1,S,S/	1|0|0|0|	target	0	1.6148	F20200305sunr_ZJU_ying_lab_65.18355.18355.3.0.dta	3	1
8	FHFAADCCTSYISQSIPCSLMKSYFETSSECSKPGVIFLTK	4743.16	0.038909	9.66796	9.75e-05	7,Carbamidomethyl[C];8,Carbamidomethyl[C];21,Oxidation[M];31,Carbamidomethyl[C];	1	sp|P02761|A_RAT/sp|P02761|B_RAT/	4,S,K/1,S,K/	1|0|0|0|0|	target	2	2.40861	F20200305sunr_ZJU_ying_lab_65.17313.17313.5.0.dta	5	1
13	FHFAADCCTSYISQSIPCSLMKSYFETSSECSKPGVIFLTK	4800.18	0.008096	6.60937	0.00034326	7,Carbamidomethyl[C];8,Carbamidomethyl[C];18,Carbamidomethyl[C];21,Oxidation[M];31,Carbamidomethyl[C];	1	sp|P02761|A_RAT/sp|P02761|B_RAT/	4,S,K/1,S,K/	1|0|0|0|0|0|	target	2	-0.134037	F20200305sunr_ZJU_ying_lab_65.17687.17687.5.0.dta	5	1
35	GVQDCMKK	981.449	0.005079	7.44586	0.15811	5,Carbamidomethyl[C];6,Oxidation[M];	1	sp|P02761|A_RAT/sp|P02761|B_RAT/	57,P,L/54,P,L/	1|0|0|	target	1	-0.093316	F20200305sunr_ZJU_ying_lab_65.3537.3537.2.0.dta	2	1
20	HFAADCCTSYISQSIPCSLMKSYFETSSECSKPGVIFLTK	4653.11	-0.068825	0.744502	0.00643652	6,Carbamidomethyl[C];7,Carbamidomethyl[C];17,Carbamidomethyl[C];20,Oxidation[M];30,Carbamidomethyl[C];	1	sp|P02761|A_RAT/sp|P02761|B_RAT/	5,F,K/2,F,K/	1|0|0|0|0|0|	target	2	2.87623	F20200305sunr_ZJU_ying_lab_65.20867.20867.4.0.dta	4	1
37	IPCSLMKSYFETSSECSKPGVIFLTK	3025.47	-0.0306	1.35901	0.17637	3,Carbamidomethyl[C];6,Oxidation[M];16,Carbamidomethyl[C];	1	sp|P02761|A_RAT/sp|P02761|B_RAT/	19,S,K/16,S,K/	1|0|0|0|	target	2	1.97336	F20200305sunr_ZJU_ying_lab_65.20698.20698.3.0.dta	3	9
39	IPCSLMKSYFETSSECSKPGVIFLTK	3009.48	0.00765	0.852103	0.238135	3,Carbamidomethyl[C];16,Carbamidomethyl[C];	1	sp|P02761|A_RAT/sp|P02761|B_RAT/	19,S,K/16,S,K/	1|0|0|	target	2	2.91805	F20200305sunr_ZJU_ying_lab_65.24097.24097.3.0.dta	3	4
18	ISQSIPCSLMK	1279.64	0.012515	12.7097	0.00489346	7,Carbamidomethyl[C];10,Oxidation[M];	1	sp|P02761|A_RAT/sp|P02761|B_RAT/	15,Y,S/12,Y,S/	1|0|0|	target	0	-0.128347	F20200305sunr_ZJU_ying_lab_65.9826.9826.2.0.dta	2	1
24	ISQSIPCSLMK	1263.64	0.004068	10.0707	0.0101869	7,Carbamidomethyl[C];	1	sp|P02761|A_RAT/sp|P02761|B_RAT/	15,Y,S/12,Y,S/	1|0|	target	0	1.99569	F20200305sunr_ZJU_ying_lab_65.12627.12627.2.0.dta	2	2
49	ISQSIPCSLMKSYFETSSECSK	2585.16	0.023642	1.32443	0.386112	7,Carbamidomethyl[C];10,Oxidation[M];20,Carbamidomethyl[C];	1	sp|P02761|A_RAT/sp|P02761|B_RAT/	15,Y,P/12,Y,P/	1|0|0|0|	target	1	5.22343	F20200305sunr_ZJU_ying_lab_65.11270.11270.3.0.dta	3	1
23	KPGVIFLTK	1002.63	0.001473	11.7643	0.00967939		1	sp|P02761|A_RAT/sp|P02761|B_RAT/	36,S,K/33,S,K/	1|	target	1	1.05894	F20200305sunr_ZJU_ying_lab_65.11382.11382.2.0.dta	2	1
11	KSYFETSSECSK	1452.63	0.00436	18.536	0.000271809	10,Carbamidomethyl[C];	1	sp|P02761|A_RAT/sp|P02761|B_RAT/	25,M,P/22,M,P/	1|0|	target	1	1.04429	F20200305sunr_ZJU_ying_lab_65.6522.6522.2.0.dta	2	2
3	KSYFETSSECSKPGVIFLTK	2308.15	0.009934	22.0284	6.39e-06	10,Carbamidomethyl[C];	1	sp|P02761|A_RAT/sp|P02761|B_RAT/	25,M,K/22,M,K/	1|0|	target	2	1.02535	F20200305sunr_ZJU_ying_lab_65.14260.14260.4.0.dta	4	7
29	KSYFETSSECSKPGVIFLTK	2251.13	-0.029919	7.98838	0.0348362		1	sp|P02761|A_RAT/sp|P02761|B_RAT/	25,M,K/22,M,K/	1|	target	2	-1.16606	F20200305sunr_ZJU_ying_lab_65.15768.15768.2.0.dta	2	8
32	MKSYFETSSECSKPGVIFLTK	2455.19	0.048776	6.08324	0.0684096	1,Oxidation[M];11,Carbamidomethyl[C];	1	sp|P02761|A_RAT/sp|P02761|B_RAT/	24,L,K/21,L,K/	1|0|0|	target	2	1.38141	F20200305sunr_ZJU_ying_lab_65.13938.13938.4.0.dta	4	1
31	PGVIFLTK	874.54	0.003028	11.9679	0.0530551		3	sp|P02761|A_RAT/sp|P02761|B_RAT/	37,K,K/34,K,K/	1|	target	0	1.75583	F20200305sunr_ZJU_ying_lab_65.15528.15528.2.0.dta	2	8
15	PSGPGVQDCMK	1191.51	0.004011	23.5649	0.000830004	9,Carbamidomethyl[C];10,Oxidation[M];	3	sp|P02761|A_RAT/sp|P02761|B_RAT/	53,K,K/50,K,K/	1|0|0|	target	0	0.74148	F20200305sunr_ZJU_ying_lab_65.3634.3634.2.0.dta	2	4
19	PSGPGVQDCMK	1175.52	0.002014	15.1494	0.00561468	9,Carbamidomethyl[C];	3	sp|P02761|A_RAT/sp|P02761|B_RAT/	53,K,K/50,K,K/	1|0|	target	0	2.26339	F20200305sunr_ZJU_ying_lab_65.6203.6203.2.0.dta	2	2
26	PSGPGVQDCMKK	1319.61	0.002722	17.6164	0.0292358	9,Carbamidomethyl[C];10,Oxidation[M];	3	sp|P02761|A_RAT/sp|P02761|B_RAT/	53,K,L/50,K,L/	1|0|0|	target	1	0.58109	F20200305sunr_ZJU_ying_lab_65.2842.2842.2.0.dta	2	1
9	QVCAKPSGPGVQDCMK	1777.8	0.002734	22.8606	0.000104777	3,Carbamidomethyl[C];14,Carbamidomethyl[C];15,Oxidation[M];	3	sp|P02761|A_RAT/sp|P02761|B_RAT/	48,R,K/45,R,K/	1|0|0|0|	target	1	-0.031206	F20200305sunr_ZJU_ying_lab_65.4430.4430.3.0.dta	3	1
2	QVCAKPSGPGVQDCMKK	1905.9	0.005374	26.6627	5.92e-06	3,Carbamidomethyl[C];14,Carbamidomethyl[C];15,Oxidation[M];	3	sp|P02761|A_RAT/sp|P02761|B_RAT/	48,R,L/45,R,L/	1|0|0|0|	target	2	2.20135	F20200305sunr_ZJU_ying_lab_65.3544.3544.4.0.dta	4	2
38	RQVCAKPSGPGVQDCMKK	2062	-0.02453	9.77571	0.211318	4,Carbamidomethyl[C];15,Carbamidomethyl[C];16,Oxidation[M];	1	sp|P02761|A_RAT/sp|P02761|B_RAT/	47,G,L/44,G,L/	1|0|0|0|	target	3	-0.313249	F20200305sunr_ZJU_ying_lab_65.2859.2859.3.0.dta	3	1
10	SECSKPGVIFLTK	1465.77	0.004206	17.5343	0.00015013	3,Carbamidomethyl[C];	1	sp|P02761|A_RAT/sp|P02761|B_RAT/	32,S,K/29,S,K/	1|0|	target	1	2.0269	F20200305sunr_ZJU_ying_lab_65.12065.12065.2.0.dta	2	1
47	SGPGVQDCMKKLKPYSILEVLFQ	2653.37	-0.008283	2.12269	0.361494	8,Carbamidomethyl[C];9,Oxidation[M];	1	sp|P02761|A_RAT/sp|P02761|B_RAT/	54,P,-/51,P,-/	1|0|0|	target	3	14.1279	F20200305sunr_ZJU_ying_lab_65.21757.21757.3.0.dta	3	1
22	SKPGVIFLTK	1089.67	0.002623	9.03907	0.00741454		1	sp|P02761|A_RAT/sp|P02761|B_RAT/	35,C,K/32,C,K/	1|	target	1	2.67527	F20200305sunr_ZJU_ying_lab_65.11497.11497.2.0.dta	2	2
7	SSECSKPGVIFLTK	1552.8	0.001499	20.148	3.98e-05	4,Carbamidomethyl[C];	1	sp|P02761|A_RAT/sp|P02761|B_RAT/	31,T,K/28,T,K/	1|0|	target	1	1.6326	F20200305sunr_ZJU_ying_lab_65.15781.15781.2.0.dta	2	3
25	SYFETSSECSK	1324.54	0.002098	10.1315	0.014719	9,Carbamidomethyl[C];	3	sp|P02761|A_RAT/sp|P02761|B_RAT/	26,K,P/23,K,P/	1|0|	target	0	1.05242	F20200305sunr_ZJU_ying_lab_65.8189.8189.2.0.dta	2	5
1	SYFETSSECSKPGVIFLTK	2180.06	0.006402	25.4314	5.03e-07	9,Carbamidomethyl[C];	3	sp|P02761|A_RAT/sp|P02761|B_RAT/	26,K,K/23,K,K/	1|0|	target	1	1.82914	F20200305sunr_ZJU_ying_lab_65.16048.16048.2.0.dta	2	19
48	SYFETSSECSKPGVIFLTK	2123.04	0.000171	12.4939	0.368796		3	sp|P02761|A_RAT/sp|P02761|B_RAT/	26,K,K/23,K,K/	1|	target	1	1.71349	F20200305sunr_ZJU_ying_lab_65.17713.17713.2.0.dta	2	1
28	SYFETSSECSKPGVIFLTKK	2308.15	0.004938	10.4641	0.0304611	9,Carbamidomethyl[C];	3	sp|P02761|A_RAT/sp|P02761|B_RAT/	26,K,G/23,K,G/	1|0|	target	2	0.383162	F20200305sunr_ZJU_ying_lab_65.13920.13920.4.0.dta	4	1
46	SYISQSIPCSLMKSYFETSSECSK	2835.25	0.040367	3.07417	0.352705	9,Carbamidomethyl[C];12,Oxidation[M];22,Carbamidomethyl[C];	1	sp|P02761|A_RAT/sp|P02761|B_RAT/	13,T,P/10,T,P/	1|0|0|0|	target	1	1.52508	F20200305sunr_ZJU_ying_lab_65.12186.12186.5.0.dta	5	3
16	SYISQSIPCSLMKSYFETSSECSKPGVIFLTK	3674.78	0.037563	8.61227	0.00091739	9,Carbamidomethyl[C];22,Carbamidomethyl[C];	1	sp|P02761|A_RAT/sp|P02761|B_RAT/	13,T,K/10,T,K/	1|0|0|	target	2	2.07988	F20200305sunr_ZJU_ying_lab_65.17647.17647.5.0.dta	5	4
45	SYISQSIPCSLMKSYFETSSECSKPGVIFLTK	3617.76	0.05671	1.74011	0.302174	22,Carbamidomethyl[C];	1	sp|P02761|A_RAT/sp|P02761|B_RAT/	13,T,K/10,T,K/	1|0|	target	2	0.359979	F20200305sunr_ZJU_ying_lab_65.17792.17792.4.0.dta	4	2
44	YISQSIPCSLMKSYFETSSECSK	2732.23	0.037732	1.86419	0.279832	8,Carbamidomethyl[C];21,Carbamidomethyl[C];	1	sp|P02761|A_RAT/sp|P02761|B_RAT/	14,S,P/11,S,P/	1|0|0|	target	1	7.49535	F20200305sunr_ZJU_ying_lab_65.18436.18436.3.0.dta	3	1
33	YISQSIPCSLMKSYFETSSECSKPGVIFLTK	3587.75	0.044061	1.09967	0.110871	8,Carbamidomethyl[C];21,Carbamidomethyl[C];	1	sp|P02761|A_RAT/sp|P02761|B_RAT/	14,S,K/11,S,K/	1|0|0|	target	2	1.07724	F20200305sunr_ZJU_ying_lab_65.22719.22719.4.0.dta	4	1
36	YISQSIPCSLMKSYFETSSECSKPGVIFLTKK	3731.84	0.026071	1.35687	0.160699	8,Carbamidomethyl[C];11,Oxidation[M];21,Carbamidomethyl[C];	1	sp|P02761|A_RAT/sp|P02761|B_RAT/	14,S,G/11,S,G/	1|0|0|0|	target	3	7.75067	F20200305sunr_ZJU_ying_lab_65.17993.17993.4.0.dta	4	4

## Sheet: Extended Fig.2c
	β-arrestin signaling
	Log[ligand]M	CCL15(26-92)								CCL15(27-92)								CCL15(28-92)								CCL15(29-92)								CCL15(30-92)								CCL15(31-92)
		Repeat 1	Repeat 2	Repeat 3	Repeat 4	Repeat 5	Repeat 6	Repeat 7	Repeat 8	Repeat 1	Repeat 2	Repeat 3	Repeat 4	Repeat 5	Repeat 6	Repeat 7	Repeat 8	Repeat 1	Repeat 2	Repeat 3	Repeat 4	Repeat 5	Repeat 6	Repeat 7	Repeat 8	Repeat 1	Repeat 2	Repeat 3	Repeat 4	Repeat 5	Repeat 6	Repeat 7	Repeat 8	Repeat 1	Repeat 2	Repeat 3	Repeat 4	Repeat 5	Repeat 6	Repeat 7	Repeat 8	Repeat 1	Repeat 2	Repeat 3	Repeat 4	Repeat 5	Repeat 6	Repeat 7	Repeat 8
	-6	108.902	102.057	93.4908	91.7496	92.5516	110.803	71.9	116.391	111.148	111.313	95.1526	103.08	97.531	74.4149	101.355	98.9944	77.0689	75.2274	85.9435	75.8136	77.9702	43.1409	72.62	55.9656	88.2218	93.1976	74.8176	83.6909	80.3491	76.9715	102.311	89.019	41.3539	42.5786	40.6388	43.7212	42.2843	44.0009	66.8957	62.3155	56.1913	57.5248		65.2326	61.0678	53.3937	51.4519	59.9865
	-7	115.968	100.509	92.1792	95.1441	84.5502	86.2834	84.1806	108.494	115.322	106.048	94.5977	108.446	93.9585	94.354	99.6407	102.348	70.5878	74.9247	69.7648	62.1028	69.5054	55.3675	82.8092	62.2894	83.4852	86.5986	75.9171	77.865	84.5403	79.5867	84.2082	80.5175	32.8767	31.6035	26.5481	30.718	52.9099	42.0923	52.4082	56.7524	65.8477	64.8746	64.9791	60.7546	53.3753	48.9341	53.7551	46.8165
	-8	107.445	104.947	84.6653	83.0318	98.8822	95.1474	89.4521	110.167	98.4588	101.027	92.8563	97.2491	98.6671	85.0903	66.8207	84.2311	52.7615	51.7243	45.286	46.2401	63.1814	49.2188	42.0466	42.1768	55.6909	59.5134	34.45	46.8489	79.9704	59.6766	66.9417	59.9833	17.5424	19.327	6.69021	7.90726	35.8359	31.4301	25.1022	28.9901	57.4822	58.2785	52.2753	55.4618	67.5542	54.4047	53.3078	45.5219
	-9	39.3663	38.4828	24.5115	23.2333	27.2031	26.5549	15.6846	32.2292	25.0909	24.6883	21.3499	29.2775	23.1056	7.73421	17.612	16.836	22.3284	19.3984	17.979	15.9332	14.1061	1.53957	8.0269	3.20526	15.3624	16.4556	10.1634	14.4202	22.7362	16.6999	20.9991	22.0424	-1.41575	-2.67428	-12.7351	-7.19419	14.6925	3.92795	7.43837	10.9816	21.4949	23.3825	20.1918	16.7574	25.6528	13.5686	7.13774	7.10544
	-10	28.43	20.2903	13.6278	13.9892	8.91232	11.4678	10.6786	8.25936	11.4441	12.0763	3.18471	15.8225	2.43844	3.75289	-0.589383	8.07783	11.7407	5.25161	5.1927	5.55325	7.63098	-1.05883	0.561996	10.7685	8.46159	9.96276	0.405438	7.54084	21.065	1.91223	10.2785	-0.408595	12.3947	17.6663	-8.37122	-1.86319	7.35399	5.03454	1.99772	8.65006	13.9072	11.1672	8.07722	2.85835	20.2142	-11.1552	-2.46342	-1.51776
	-11	20.2825	14.6687	13.2905	10.3588	7.14949	3.93656	5.09647	0.812486	3.76072	1.74136	-2.95183	5.6817	-0.738927	8.86075	5.91595	2.81862	4.86562	2.30956	1.36104	-1.93249	-4.20427	1.30447	5.77869	3.96961	10.035	12.2727	0.500077	9.21014	11.6649	1.2329	2.127	-5.32514	-0.763297	0.620991	-3.88358	3.02016	6.00572	-5.67147	11.4834	0.295384	6.11013	8.51291	1.99254	0.300472	8.92077	-3.7927	3.11633	-11.7226
	-12	-2.6569	-1.41046	-0.775624	1.74468	5.25983	5.47519	-12.9778	-14.5776	3.68914	2.90487	-10.0733	3.39144	-3.55518	2.86187	-8.00037	-2.6002	5.25068	1.5777	1.84096	-4.98057	3.42129	9.78887	-2.39517	-1.80823	0.414435	2.96505	-3.38295	5.90366	1.04744	0.201894	11.5416	3.28287	1.86401	8.19511	-0.298763	-2.42799	13.0193	0.94114	15.9335	-6.00409	4.1118	1.73128	3.45954	-2.30636	16.3766	-6.39567	10.1587	-1.64337
	-13	2.03663	0.454549	1.3959	-0.788762	0.188769	1.13602	1.89788	-3.39734	11.8994	-4.7773	-5.51524	-1.51902	9.63014	3.23711	-16.0229	-2.40687	-2.29514	-0.851901	-4.7965	4.25476	-3.46143	3.46598	-10.396	-5.46384	-3.1122	-7.13924	6.08071	-1.72947	4.15767	-8.47011	-14.7851	-6.67598	-0.9488	-0.447849	-0.616442	-5.31927	1.20898	-14.0759	-4.14015	-18.9958	-2.27784	-0.77445	-5.29351	1.34954	7.83431	-9.99093	5.52324	-18.3846
	Gi signaling
	Log[ligand]M	CCL15(26-92)						CCL15(27-92)						CCL15(28-92)						CCL15(29-92)						CCL15(30-92)						CCL15(31-92)
		Repeat 1	Repeat 2	Repeat 3	Repeat 4	Repeat 5	Repeat 6	Repeat 1	Repeat 2	Repeat 3	Repeat 4	Repeat 5	Repeat 6	Repeat 1	Repeat 2	Repeat 3	Repeat 4	Repeat 5	Repeat 6	Repeat 1	Repeat 2	Repeat 3	Repeat 4	Repeat 5	Repeat 6	Repeat 1	Repeat 2	Repeat 3	Repeat 4	Repeat 5	Repeat 6	Repeat 1	Repeat 2	Repeat 3	Repeat 4	Repeat 5	Repeat 6
	-6	26.5426	30.9011	30.738	38.7598	33.1719	29.2163	27.999	24.2021	29.946	38.7027	44.7494	46.3947	16.2255	16.6159	15.736	31.7393	34.5642	35.3994	19.234	19.4523	21.8441	21.2962	23.2457	20.4363	22.066	20.3274	18.3457	17.1413	20.2504	23.8322	25.6646	22.451	20.073	27.387	28.7932	31.1648
	-7	26.506	29.6188	29.8598	44.3316	39.1212	39.1166	24.8947	26.4777	26.5795	36.6724	40.2312	38.9772	18.1986	16.9073	13.7598	32.9216	32.5312	33.2643	19.039	18.0809	22.1344	26.0372	29.8023	26.4909	19.2441	18.9129	17.5093	20.0303	25.7239	27.3849	25.7837	23.7833	25.925	30.2459	30.5299	31.1993
	-8	21.2142	20.3293	22.4917	34.1006	33.3909	33.4108	18.3461	16.902	21.1124	27.7112	29.9859	31.2485	14.0036	13.6638	12.9538	28.908	28.4021	28.5313	13.5226	13.6294	15.8185	25.7351	25.3647	23.5827	17.1001	16.6609	16.603	19.351	24.0364	26.5358	23.9346	23.1837	19.2801	29.0085	28.2687	27.5566
	-9	18.9361	23.1784	25.7245	61.4895	56.5911	51.1921	12.4911	13.3222	14.5221	56.3013	51.6046	51.3212	14.5608	14.7077	13.0404	48.6933	44.9718	48.3452	18.9283	17.2841	18.8088	34.1765	29.3962	33.1669	20.0663	16.4188	18.889	34.8315	37.882	37.7868	20.5425	18.9299	18.6	39.4048	42.53	45.728
	-10	58.7228	58.3481	60.8827	76.8343	85.5076	81.3343	34.9015	39.4387	40.1649	76.1576	87.8122	78.7042	39.6313	37.9414	36.8731	83.2786	81.3008	83.2694	52.2993	46.9846	48.539	65.8714	68.2715	63.4389	42.3122	39.0194	42.8901	64.3522	77.1628	85.3351	37.6234	40.4783	35.3352	77.5466	76.2565	76.5228
	-11	82.6166	84.3625	86.5639	97.091	97.3076	99.1272	72.2107	74.7509	77.587	86.5279	101.623	95.1078	80.0585	77.998	81.4924	96.1741	93.8679	94.3169	84.8325	86.688	81.7358	81.8175	97.6745	89.6932	79.7809	76.8578	78.4103	90.7219	92.563	92.0568	75.4898	74.9384	73.5688	94.6935	95.4177	83.8593
	-12	98.9637	95.9827	98.3202	94.2232	97.4964	103.573	96.4784	94.193	98.4441	94.8699	97.493	103.884	98.2823	94.1857	98.3722	101.255	100.364	105.601	100.227	99.4945	98.0524	98.0076	99.558	101.913	96.4701	100.157	94.3102	101.528	105.907	103.4	91.5554	93.6406	99.571	114.175	119.558	102.701
	-13	101.036	104.017	101.68	112.998	102.672	95.5122	103.522	105.807	101.556	104.153	104.805	111.537	101.718	105.814	101.628	107.915	97.4702	103.036	99.7733	100.505	101.948	107.115	116.8	107.421	103.53	99.8427	105.69	105.704	95.8229	112.298	108.445	106.359	100.429	95.3729	101.128	93.0955
