# Supplementary material for: Identification and mechanism of G protein-biased ligands for chemokine receptor CCR1
Source: Nat Chem Biol. 2021 Dec 23;18(3):264–71. doi: 10.1038/s41589-021-00918-z (PMC8885419; doi:10.1038/s41589-021-00918-z)
Supplement: Source Data Extended Data Fig. 3 — Statistical source data. [file 41589_2021_918_MOESM7_ESM.xlsx]

## Sheet: Extended Fig.3b
	Log[CCL15(30-92)]M	CCR1				Flag-CCR1				CCR1-LgBiT-2*MBP
		Repeat 1	Repeat 2	Repeat 3	Repeat 4	Repeat 1	Repeat 2	Repeat 3	Repeat 4	Repeat 1	Repeat 2	Repeat 3	Repeat 4
	-6	53.5521	47.431	49.1107	48.3396	54.1933	53.4631	60.1456	54.3043	50.1032	47.936	49.4991	49.5847
	-7	54.5512	50.3955	50.6826	44.8105	54.7528	51.9183	54.3763	51.2216	45.3081	44.6365	42.5469	45.9531
	-8	47.6454	43.9692	42.9199	38.7501	43.5782	44.8017	49.3035	42.9326	36.2102	38.6515	38.8672	42.2123
	-9	71.5097	65.7926	59.9759	58.0179	61.202	61.5436	62.4369	67.4774	61.3896	66.8812	62.7825	71.4743
	-10	96.2155	94.3891	90.6086	92.9864	92.3133	91.6412	87.1334	94.6416	89.7194	89.8778	93.189	92.9745
	-11	100.138	91.6403	95.2198	99.3795	102.05	93.6766	93.3305	101.174	96.0584	98.477	98.7045	103.26
	-12	98.1098	95.5399	97.6944	97.9688	99.631	98.3688	102.386	99.918	98.9832	101.466	98.3733	97.4657
	-13	101.89	104.46	102.306	102.031	100.369	101.631	97.6139	100.082	101.017	98.534	101.627	102.534
