# Supplementary material for: Identification and mechanism of G protein-biased ligands for chemokine receptor CCR1
Source: Nat Chem Biol. 2021 Dec 23;18(3):264–71. doi: 10.1038/s41589-021-00918-z (PMC8885419; doi:10.1038/s41589-021-00918-z)
Supplement: Source Data Extended Data Fig. 7 — Statistical source data. [file 41589_2021_918_MOESM8_ESM.xlsx]

## Sheet: Extended Fig.7h
	Log[CCL15(26-92)]M	CCR1(wild-type)			CCR1(C24NTA)
		Repeat 1	Repeat 2	Repeat 3	Repeat 1	Repeat 2	Repeat 3
	-6	105.832	110.209	100.39	113.305	112.931	103.12
	-7	92.5571	90.5742	87.1346	41.1428	39.6718	38.1824
	-8	91.6084	84.9031	83.1011	8.91273	9.85204	7.08903
	-9	35.7753	30.8701	32.9059	-8.01915	-8.26413	-5.99565
	-10	2.24896	2.93422	2.25611	-8.90112	2.27665	1.20726
	-11	6.76194	-5.17222	-6.59491	-6.66556	-5.31627	-9.10558
	-12	3.63806	10.2932	4.07762	-0.642695	1.32737	9.88451
	-13	3.60126	-10.6409	7.03852	-1.81999	-1.98773	11.2281
