# Supplementary material for: Identification and mechanism of G protein-biased ligands for chemokine receptor CCR1
Source: Nat Chem Biol. 2021 Dec 23;18(3):264–71. doi: 10.1038/s41589-021-00918-z (PMC8885419; doi:10.1038/s41589-021-00918-z)
Supplement: Source Data Extended Data Fig. 8 — Statistical source data. [file 41589_2021_918_MOESM9_ESM.xlsx]

## Sheet: Extended Fig.8c
	Gi signaling
	Gi signaling
	Log[ligand]M	CCL15(26-92)						CCL15(27-92)						CCL15(28-92)						CCL15(29-92)						CCL15(30-92)						CCL15(31-92)
		Repeat 1	Repeat 2	Repeat 3	Repeat 4	Repeat 5	Repeat 6	Repeat 1	Repeat 2	Repeat 3	Repeat 4	Repeat 5	Repeat 6	Repeat 1	Repeat 2	Repeat 3	Repeat 4	Repeat 5	Repeat 6	Repeat 1	Repeat 2	Repeat 3	Repeat 4	Repeat 5	Repeat 6	Repeat 1	Repeat 2	Repeat 3	Repeat 4	Repeat 5	Repeat 6	Repeat 1	Repeat 2	Repeat 3	Repeat 4	Repeat 5	Repeat 6
	-6	53.4847	58.7398	54.3231	58.2206	63.128	46.6971	51.1938	48.1665	49.7232	64.3816	59.864	61.1801	44.645	45.3309	44.0681	50.1261	49.0062	48.2939	50.7554	48.09	45.8472	45.3628	49.7388	48.6019	58.8327	56.4414	64.136	45.0476	42.8602	45.4785	57.7431	60.4806	54.6213	48.3848	49.3489	50.1046
	-7	49.4006	52.5789	51.8166	59.0455	61.419	49.0817	56.6802	51.1335	53.6202	58.3193	59.7574	57.9091	47.6591	50.2279	45.8606	46.3877	44.2349	46.4099	51.3944	49.6721	46.9386	43.271	44.1152	47.3471	61.7919	57.0779	64.7589	42.0715	38.933	42.5976	60.8901	66.9019	58.2451	46.0948	50.2224	46.1908
	-8	44.5844	44.7582	42.7843	44.7864	44.6255	40.2201	48.3076	46.0428	45.89	45.5007	45.4626	42.7454	43.5771	45.677	39.6978	33.4573	32.6795	33.7188	47.2077	43.2394	41.206	34.526	35.5763	36.3418	58.0256	62.1934	63.0482	29.5175	30.6503	28.999	62.248	57.7176	53.932	31.996	32.0886	32.8871
	-9	39.7591	39.4	37.5482	39.584	44.5221	41.0801	48.5893	48.3872	48.8894	33.7463	32.1772	30.8884	43.5739	44.8312	39.3236	28.0475	27.0098	26.662	47.6244	46.0352	44.7387	25.7753	25.8786	28.4049	58.6274	57.4699	64.9222	30.5407	33.1596	27.3841	61.4945	60.5074	52.6417	33.3276	34.6834	33.192
	-10	81.0352	80.5823	80.8189	72.6403	77.439	76.4924	76.6493	72.7038	74.6298	62.4145	57.9655	56.7662	65.2197	68.6034	63.9976	55.9298	53.0649	52.3852	74.9557	69.1236	61.0968	49.6396	50.5489	49.1391	79.8613	77.6287	88.3051	60.5266	54.2379	55.11	77.6415	77.9602	70.3573	59.4135	62.2425	58.6296
	-11	93.7035	96.4271	96.3877	89.1092	92.5176	92.741	96.7746	92.9083	97.2513	91.919	88.1359	89.6514	91.768	94.6399	92.6733	84.9021	80.6997	80.9958	96.0754	90.5021	81.7666	80.2297	82.7161	79.6603	98.2775	93.7805	94.694	79.8532	77.6194	79.4713	87.2635	72.5914	86.4603	79.7043	78.3983	76.0241
	-12	104.509	98.8088	100.431	97.6667	98.1914	99.3069	97.4336	101.746	101.262	99.3848	97.6291	97.3296	101.11	103.046	100.011	97.4664	94.099	95.9449	106.777	103.854	99.1288	93.8467	93.651	95.7127	94.2057	95.0183	94.5781	95.6955	94.6018	93.6433	98.7024	100.484	92.6586	92.7093	89.7265	92.5715
	-13	103.526	103.753	102.454	102.955	102.43	101.315	103.155	102.28	107.189	96.886	98.6417	98.9413	105.893	107.563	103.296	99.7723	103.14	101.294	112.93	106.72	102.246	102.232	102.427	100.366	105.794	104.982	105.422	102.357	105.684	104.791	101.298	99.5164	107.341	103.636	107.925	107.454
	β-arrestin signaling
	β-arrestin signaling
	Log[ligand]M	CCL15(26-92)								CCL15(27-92)								CCL15(28-92)								CCL15(29-92)								CCL15(30-92)								CCL15(31-92)
		Repeat 1	Repeat 2	Repeat 3	Repeat 4	Repeat 5	Repeat 6	Repeat 7	Repeat 8	Repeat 1	Repeat 2	Repeat 3	Repeat 4	Repeat 5	Repeat 6	Repeat 7	Repeat 8	Repeat 1	Repeat 2	Repeat 3	Repeat 4	Repeat 5	Repeat 6	Repeat 7	Repeat 8	Repeat 1	Repeat 2	Repeat 3	Repeat 4	Repeat 5	Repeat 6	Repeat 7	Repeat 8	Repeat 1	Repeat 2	Repeat 3	Repeat 4	Repeat 5	Repeat 6	Repeat 7	Repeat 8	Repeat 1	Repeat 2	Repeat 3	Repeat 4	Repeat 5	Repeat 6	Repeat 7	Repeat 8
	-6	99.3235	96.08	89.7871	108.018	82.4832	106.447	67.4536	90.924	106.042	97.2826	100.503	101.416	104.888	72.6474	82.2003	97.5591	105.877	70.8594	112.156	114.511	87.7706	76.6901	111.599	67.4449	116.138	92.4332	127.117	135.662	106.478	75.1037	103.585	102.585	75.5559	87.3321	85.5762	117.464	68.1956	38.7481	97.5959	92.4417	95.6526	96.8273	103.838	118.929	85.9009	63.0318	87.913	89.0948
	-7	99.872	99.1821	107.303	103.461	86.6066	99.2785	72.5021	90.6652	101.087	91.5679	95.8036	106.297	112.01	103.069	94.9837	93.4916	121.476	92.8462	100.608	85.826	118.175	86.5343	88.4244	89.9734	118.506	120.57	104.433	108.718	121.328	95.7996	102.164	99.6291	88.7286	84.1902	99.8295	101.257	86.0995	83.6806	81.4757	116.848	82.505	93.9991	105.088	114.779	103.344	86.1309	94.9417	76.6055
	-8	110.344	98.1467	103.533	96.4666	92.6081	110.669	96.9726	81.4825	107.933	81.7698	98.1432	92.2705	108.925	90.2345	86.2434	96.6195	97.0751	90.4894	93.6106	89.7748	99.1061	84.3294	88.4304	92.4339	124.496	112.444	90.1844	107.768	119.603	90.3621	119.802	93.4244	61.8641	55.1139	55.3442	66.1284	78.6281	62.7591	69.2003	88.8126	111.143	83.7594	95.1984	97.1901	104.422	69.8182	80.7964	84.7027
	-9	17.1182	20.3478	19.2821	14.1273	23.4966	11.1427	0.0479618	12.7508	25.7058	9.05312	13.9276	4.64459	20.3997	6.4983	11.9262	16.7414	19.2764	22.4335	17.8484	30.5136	20.1613	4.07941	11.8855	9.10231	26.983	17.5654	13.4477	15.7673	29.6399	15.6854	20.9874	12.4335	-3.52883	0.59672	9.01113	8.34049	17.1752	14.0553	16.3934	22.2034	8.00706	16.6508	3.99382	1.77683	30.2138	7.79068	19.4604	15.3382
	-10	10.7735	3.86565	2.08755	-4.47011	-24.4482	-1.90321	-18.4274	-7.61888	21.9249	-1.37908	1.05094	6.50284	22.9498	8.16752	-4.6518	-2.00664	20.7177	6.96319	8.98978	4.23793	5.78539	-12.5741	-8.07664	-1.35793	4.44039	0.130458	0.727836	2.80276	32.5864	11.9206	-7.64899	-15.2153	1.84604	-7.68952	2.99554	2.71435	12.8929	-2.61878	-5.57917	-1.56485	8.61025	-2.9985	8.05037	-16.4366	15.5497	-13.1872	5.61763	0.205352
	-11	12.1154	2.6357	-1.64713	11.5115	-9.26859	-3.05391	3.25088	7.82466	24.6343	4.34021	4.4843	-1.37787	2.77988	2.75203	11.2451	-2.94421	8.57474	-2.49517	-7.93305	-5.4465	5.42727	-1.7141	-6.05026	2.19114	17.9353	-6.45213	14.514	-4.04858	8.67736	-0.668966	9.62721	6.67138	4.17156	5.24726	4.53861	8.50849	3.94605	-9.14889	2.22846	8.74872	3.79146	-0.866544	9.29666	-3.66186	13.6668	-9.12994	14.924	7.02487
	-12	10.6646	-0.302035	-5.21834	-20.3968	13.0451	-14.7188	7.05614	-4.70816	-4.94482	-2.40172	-6.80348	0.758984	3.57714	-7.53879	2.67083	-8.73595	3.653	7.71279	-6.41882	-4.94945	-1.97331	-6.19558	-3.17669	3.78444	1.41144	-11.0831	-5.37565	0.642817	9.45856	-5.49903	5.0068	4.29024	1.20798	-11.0855	8.18858	-8.54917	2.37812	-11.2458	-1.30065	-9.05597	13.2193	-15.6671	2.15367	-2.13664	10.7507	-28.2406	-0.2838	-12.2107
	-13	-0.872468	-7.54476	-2.7028	1.75716	6.54969	-3.30964	-8.41589	5.74857	-5.02723	-5.40172	-4.72553	-3.53546	0.019531	2.35752	-5.76173	-0.421301	-0.108851	2.20991	3.67957	1.52184	0.787447	3.06961	-0.443237	4.29328	-0.431371	4.19078	-1.3498	-9.95369	4.03213	-11.8713	-6.77085	-22.9535	-4.50129	-1.53947	4.07416	-10.2612	16.8916	-10.604	11.5469	-4.38447	2.71638	-15.9401	11.2138	-4.11906	5.73745	-5.28848	10.8018	-7.75207

## Sheet: Extended Fig.8d
	Log[CCL15(25-92)]M	CCR1(wild-type)												CCR1(Y2917.43A)
		Repeat 1				Repeat 2				Repeat 3				Repeat 1				Repeat 2				Repeat 3					Expression	CCR1(wild-type)	CCR1(Y2917.43A)
	-6	108.405	87.5294	59.9433	85.6864	92.5008	104.007	104.088	83.4048	94.5877	100.445	83.7077	83.1097	68.7178	71.9762	84.8944	84.1831	110.414	105.761	99.4186	101.046	79.8838	79.9767	74.271	73.3103		Repeat 1	100	103.504
	-7	124.179	99.2283	93.9431	83.325	101.842	102.109	99.6114	103.733	106.165	98.3461	92.1422	94.0789	90.0754	80.974	80.9083	81.0528	117.658	107.995	108.605	105.776	83.8221	82.3479	77.9437	75.384		Repeat 2	100	70.3146
	-8	130.104	121.118	101.604	93.1713	94.6893	100.396	97.7292	103.202	104.875	107.547	89.7349	93.3767	111.165	100.181	85.2471	91.17	117.334	117.687	99.2264	108.768	85.6035	86.2138	83.2948	82.5917		Repeat 3	100	58.5088
	-9	72.1874	63.1747	24.6535	32.9241	64.3162	82.1046	57.1869	56.1016	21.4818	24.5793	20.066	23.8954	88.1135	87.5313	39.2439	47.8442	77.7939	74.1364	64.6694	75.0169	36.1561	50.8078	27.7443	40.679
	-10	42.4652	29.9183	12.2323	3.72031	27.0185	29.4004	17.4003	19.0318	5.30475	7.36674	8.89461	14.1914	26.7012	32.9658	0.830447	5.71001	39.144	29.4264	14.8337	22.991	10.2535	18.2544	9.07308	12.9355
	-11	29.2485	13.9249	-4.10599	-3.76155	4.20439	15.3063	3.73253	-0.606024	2.10506	-1.44347	-2.39671	3.56464	17.775	19.8002	1.97916	-5.24519	10.7536	7.92913	6.07942	9.75153	4.7788	10.2412	3.09318	3.40682
	-12	19.5994	12.3713	-5.2675	-9.16884	-0.682829	-3.57142	1.31966	-1.16178	0.121133	1.52186	3.94996	3.87547	15.1	9.56326	-6.0975	-6.60901	-3.7886	1.78801	0.695832	-0.285553	-0.273141	3.1782	-1.8772	6.61445
	-13	5.35386	15.9949	-19.6858	-19.1974	0.682829	3.57142	-1.31966	1.16178	-0.121133	-1.52186	-3.94996	-3.87547	-4.71939	0.510004	-4.28309	-3.46425	3.7886	-1.78801	-0.695832	0.285553	0.273141	-3.1782	1.8772	-6.61445
	Log[CCL15(30-92)]M	CCR1(wild-type)												CCR1(Y2917.43A)
		Repeat 1				Repeat 2				Repeat 3				Repeat 1				Repeat 2				Repeat 3					Expression	CCR1(wild-type)	CCR1(Y2917.43A)
	-6	38.3682	39.5044	37.7046	40.5645	102.43	82.401	64.2627	75.6458	52.79	40.2832	46.1436	67.033	66.7814	73.9993	73.7042	71.6441	108.711	97.7476	109.41	106.916	53.6743	84.09	88.0904	76.699		Repeat 1	100	58.5088
	-7	30.503	29.3217	24.6314	28.5002	73.0573	48.8315	46.885	46.4295	50.5305	48.3915	42.2958	64.7207	72.2845	77.5889	73.6657	66.522	92.8711	91.7102	86.6308	89.8153	58.8373	79.9525	72.1526	80.196		Repeat 2	100	103.504
	-8	16.2759	17.9315	6.20717	7.33635	22.7236	27.665	20.4344	22.9523	35.9617	36.4413	34.6724	41.981	67.7541	60.468	60.1288	59.0444	64.6273	59.3137	50.8169	57.8394	50.2416	75.6715	70.9496	69.1315		Repeat 3	100	52.7475
	-9	-1.31353	-2.48119	-11.8157	-6.67477	1.52631	8.29633	10.9468	13.9774	19.269	21.5991	9.25711	22.2089	44.863	35.0909	41.8525	27.8699	20.9017	16.0438	12.2469	14.9389	32.8814	47.725	24.4148	32.6455
	-10	11.4998	16.3908	-7.76682	-1.72867	7.33388	0.0490329	3.57888	9.42879	19.4154	12.7017	0.214885	20.6444	23.0065	14.4539	14.6281	13.3409	-0.00106924	2.92706	1.76206	1.7919	15.8324	33.6251	28.4005	12.6135
	-11	-0.708186	0.576155	-3.60318	2.80211	3.49946	1.5798	1.22151	3.07337	0.404829	11.3517	11.1122	18.5352	9.32328	-0.108226	2.43608	8.92416	1.07711	3.10801	-8.76978	2.66505	-6.75004	16.4284	20.9485	10.1821
	-12	1.72942	7.60342	-0.277192	-2.25269	-2.18204	-1.54674	0.895049	2.63027	-0.120652	1.82181	0.0215058	1.51798	5.79486	-2.34719	0.876927	2.66614	-3.14098	-0.63666	-5.11731	-4.96976	-5.83499	1.03147	-0.105705	1.78666
	-13	-0.880297	-0.415514	-0.571935	-4.93522	2.18204	1.54674	-0.895049	-2.63027	0.120652	-1.82181	-0.0215058	-1.51798	2.56064	0.164156	-9.23243	-0.483107	3.14098	0.63666	5.11731	4.96976	5.83499	-1.03147	0.105705	-1.78666

## Sheet: Extended Fig.8e
	Log[CCL15(25-92)]M	CCR1(wild-type)												CCR1(Y2917.43A)													Expression	CCR1(wild-type)	CCR1(Y2917.43A)
		Repeat 1				Repeat 2				Repeat 3				Repeat 1				Repeat 2				Repeat 3					Repeat 1	100	50.3677
	-6	152.587	123.166	110.58	125.68	122.22	125.472	109.964	118.685	105.576	105.237	111.904	102.527	129.964	121.16	120.69	100.778	118.708	118.332	111.212	118.706	106.164	103.774	101.752	94.9421		Repeat 2	100	69.5153
	-7	106.101	93.6758	83.7092	82.0234	92.9929	86.8127	104.097	89.3775	105.604	107.859	110.354	112.234	88.4928	84.375	85.4504	91.6642	89.6254	89.4918	73.9595	83.4519	105.07	101.62	104.772	109.763		Repeat 3	100	91.5304
	-8	93.8047	77.8367	80.147	83.4002	96.3633	85.9027	94.2794	88.0877	107.521	105.033	102.682	96.8513	78.0282	80.9484	79.6954	80.0824	81.314	84.7668	64.5	79.9063	109.04	97.9871	106.717	112.736
	-9	88.7838	44.0247	47.5748	63.9773	79.5754	61.6695	44.5113	66.1463	57.4591	56.4384	51.7788	62.3968	85.281	79.7398	50.5882	64.8553	64.9661	56.2208	63.7695	55.5066	74.8054	75.2419	79.8286	77.6975
	-10	39.2665	22.5876	-0.710773	34.3242	57.5227	28.3872	25.4434	36.578	78.8736	56.8566	38.7977	44.5521	37.3851	34.7938	16.4204	-4.59397	32.7499	50.3408	26.4409	34.1503	48.6286	68.4689	45.1528	58.9664
	-11	18.9467	19.5834	-18.0241	14.6115	-1.10793	-13.468	-3.69177	6.83063	-11.9531	-3.58138	0.242788	0.00572045	26.2987	21.3454	12.5252	20.6535	10.9568	20.9122	-9.94903	-1.08569	3.48382	12.1863	17.1899	6.71349
	-12	-30.5587	-8.50971	1.25664	-0.458747	-9.45176	0.170207	-10.0943	0.871389	-1.49181	-6.04832	-16.4899	-16.254	1.69456	-0.310601	-15.4582	6.5205	6.49693	-7.27651	-12.5859	8.6121	-18.0968	-18.2702	4.68169	11.178
	-13	30.5587	8.50971	-1.25664	0.458747	16.7325	-11.7504	2.81352	10.7088	49.4826	20.9425	-15.4186	0.563432	-1.69456	0.310601	15.4582	-6.5205	4.57178	-6.64549	1.51722	5.3099	-7.39064	-6.0262	-6.03457	0.385228
	Log[CCL15(30-92)]M	CCR1(wild-type)																CCR1(Y2917.43A)																	Expression	CCR1(wild-type)	CCR1(Y2917.43A)
		Repeat 1				Repeat 2				Repeat 3				Repeat 4				Repeat 1				Repeat 2				Repeat 3				Repeat 4					Repeat 1	100	46.1292
	-6	141.109	128.703	126.507	141.647	100.469	97.4049	98.7181	88.1798	130.973	124.108	143.075	135.982	97.1205	110.046	101.16	115.818	105.479	113.329	122.206	128.723	99.1245	97.1219	98.6898	90.7453	96.3922	80.2154	111.913	93.6729	61.4428	51.3013	66.1708	62.6971		Repeat 2	100	69.5153
	-7	114.631	84.4283	95.8301	100.708	81.7314	81.6669	80.612	70.2954	121.998	117.588	129.745	117.843	103.806	103.132	109.569	114.119	91.1626	84.6982	97.6323	81.289	88.7677	80.9035	81.1772	79.4313	92.7774	100.118	102.201	100.89	81.586	80.2695	81.9795	80.4948		Repeat 3	100	78.4814
	-8	73.5031	79.9128	75.8256	71.5022	70.3614	74.0801	62.2017	61.378	101.453	94.4002	113.759	103.747	100.121	96.6429	111.24	104.951	66.9107	71.1486	73.4511	75.6317	80.6004	79.4141	79	78.9782	87.0214	80.7648	94.6016	95.9033	77.9943	84.9465	85.0264	75.8443		Repeat 4	100	64.7138
	-9	54.8505	52.4348	47.3876	49.5205	36.0821	33.4043	24.2377	7.50594	93.7395	88.1154	102.928	107.848	68.4541	96.7309	65.1649	75.1256	49.5666	58.0692	61.2355	60.6228	60.929	62.3523	57.5541	47.1227	86.7014	72.0183	98.5387	78.1976	46.559	60.3071	53.2833	54.7753
	-10	3.79073	2.30206	-3.66986	-2.56065	-10.4383	-8.42486	-5.24956	-14.0913	63.0184	68.6971	90.7795	88.4229	1.6118	61.4395	53.2826	55.7101	5.37365	24.8647	17.3194	25.5762	17.2547	17.6632	5.34475	5.40233	74.5901	57.6893	89.4411	66.044	19.6205	27.873	29.6408	33.8848
	-11	-12.9899	-2.59819	-7.66404	2.10646	-4.08199	-2.55251	-12.4129	-5.57432	7.90435	21.4384	15.3341	3.41622	5.59335	13.5346	20.6148	-5.5139	16.4167	8.82831	1.81201	-2.7233	-2.58142	1.55952	-11.0608	-0.903966	24.5434	24.4346	20.5693	30.6999	16.8501	23.793	32.1847	32.6827
	-12	-10.7026	-5.64658	-1.90309	-6.08595	3.00659	-3.24927	-3.39376	-5.53874	-1.92452	10.5221	-0.186067	-5.97029	-10.9094	-2.90201	8.73016	1.91834	-10.8447	-12.3795	-1.65751	-15.2809	-0.755203	-6.11779	1.84882	-7.47988	5.32354	-3.96743	6.71845	-1.9437	-23.0681	-12.1111	2.42799	5.45398
	-13	19.9019	5.94272	13.237	6.54014	13.2966	0.189659	8.35326	11.9574	2.17125	6.77783	9.46896	-1.80007	-17.9855	-13.1782	11.7743	5.7714	-16.4167	-8.82831	-1.81201	2.7233	4.43212	5.68829	12.9291	2.44124	-5.36127	0.0876412	-1.36541	11.1388	-17.9911	-22.3095	2.80884	-6.8557

## Sheet: Extended Fig.8f
	Gi signaling
	Log[ligand]M	CCL15(26-92)				CCL15(27-92)				CCL15(28-92)				CCL15(29-92)				CCL15(30-92)				CCL15(31-92)
		Repeat 1	Repeat 2	Repeat 3	Repeat 4	Repeat 1	Repeat 2	Repeat 3	Repeat 4	Repeat 1	Repeat 2	Repeat 3	Repeat 4	Repeat 1	Repeat 2	Repeat 3	Repeat 4	Repeat 1	Repeat 2	Repeat 3	Repeat 4	Repeat 1	Repeat 2	Repeat 3	Repeat 4
	-6	88.4721	106.182	97.9462	86.7976	98.317	104.225	97.8774	95.9986	101.482	111.724	107.001	102.252	105.61	112.559	107.658	104.621	101.664	116.014	109.212	103.683	98.587	111.287	99.1442	100.035
	-7	92.5671	102.445	93.2255	91.3377	96.2323	107.694	98.5622	99.5715	102.568	111.95	96.769	101.487	101.717	108.473	97.9982	95.748	101.368	107.129	101.776	98.8215	96.9151	106.782	101.27	95.2335
	-8	86.6722	95.8796	83.4539	76.674	92.1443	95.7853	90.74	90.7406	95.8139	108.064	99.7147	94.7507	96.7303	104.004	90.5598	83.0637	96.1165	105.199	97.5317	96.9126	84.7351	95.0274	89.2779	82.803
	-9	61.1574	65.8421	51.3774	55.5652	46.8199	38.5775	39.6558	42.2631	71.7296	79.7411	75.9616	74.2009	70.6831	75.2087	70.2674	53.9764	79.9043	88.8728	76.6737	83.5785	54.5035	52.8509	64.6911	56.647
	-10	19.3505	27.8021	15.6758	25.0445	12.6439	18.2333	14.615	14.7034	32.2506	42.7396	28.1603	37.8903	25.8019	21.7505	23.7052	16.2835	38.3058	48.6572	47.7898	45.0021	11.8996	18.5891	16.2814	17.9141
	-11	7.00943	-7.67532	5.766	6.39998	1.93962	33.4429	5.27666	4.60388	0.762334	-0.145605	-0.666214	-15.4516	3.31085	-5.9397	-2.74909	-5.30623	7.72365	24.7304	-11.9375	-4.26512	5.86766	13.8652	-14.1058	6.44099
	-12	3.6074	-10.5679	1.83902	-2.91914	-3.31349	-7.34355	-5.97667	-3.32031	5.67034	5.4865	-0.429798	0.399758	9.21279	1.89705	2.73551	-2.66595	2.1272	-0.396624	1.48505	-3.46605	3.46393	-0.30804	0.119301	5.2919
	-13	-1.81585	1.49377	-7.28621	2.68274	-5.24823	-4.21577	-5.11328	-9.02748	3.41263	-1.34746	0.142385	2.46032	0.404512	0.59899	2.41926	-4.15348	-3.28976	-7.17373	-1.17046	-3.31732	-13.5834	0.166465	-5.67604	-1.07166
	β-arrestin signaling
	Log[ligand]M	CCL15(26-92)								CCL15(27-92)								CCL15(28-92)								CCL15(29-92)								CCL15(30-92)								CCL15(31-92)
		Repeat 1	Repeat 2	Repeat 3	Repeat 4	Repeat 5	Repeat 6	Repeat 7	Repeat 8	Repeat 1	Repeat 2	Repeat 3	Repeat 4	Repeat 5	Repeat 6	Repeat 7	Repeat 8	Repeat 1	Repeat 2	Repeat 3	Repeat 4	Repeat 5	Repeat 6	Repeat 7	Repeat 8	Repeat 1	Repeat 2	Repeat 3	Repeat 4	Repeat 5	Repeat 6	Repeat 7	Repeat 8	Repeat 1	Repeat 2	Repeat 3	Repeat 4	Repeat 5	Repeat 6	Repeat 7	Repeat 8	Repeat 1	Repeat 2	Repeat 3	Repeat 4	Repeat 5	Repeat 6	Repeat 7	Repeat 8
	-6	93.0412	115.72	96.6549	138.594	86.1314	89.2407	93.1646	80.6944	118.537	108.504	113.682	97.1252	95.2012	98.1514	91.402	101.544	129.775	73.7784	113.024	58.6162	85.5189	88.1205	71.3569	73.5234	122.92	106.072	109.115	69.5603	78.8481	84.0202	74.1396	78.444	58.9513	72.7042	53.0314	55.589	42.9723	50.6401	51.093	54.8535	87.3132	78.8813	53.7167	65.0855	63.0701	70.5398	61.3323	56.7841
	-7	54.0196	89.38	84.3854	102.788	88.8924	97.8409	92.7195	88.4242	80.1607	87.168	63.3089	113.096	96.4743	97.0292	97.2539	107.826	74.6311	63.001	95.4579	69.5932	76.0068	86.2947	61.8426	63.828	102.833	110.528	68.096	86.8558	77.8536	86.2184	77.1135	77.6503	25.8724	94.4316	48.9841	63.0123	45.7453	52.9997	45.9298	55.7082	48.136	82.4766	46.1591	80.2646	61.2809	73.1295	57.7846	57.0935
	-8	71.6206	61.9931	119.062	95.6116	90.45	105.83	98.3249	89.9799	82.9673	87.7186	95.4236	101.671	95.1001	105.413	88.2289	101.475	66.9376	37.5044	53.005	43.206	70.9013	73.273	48.6746	46.0179	82.1865	57.7851	28.0793	48.1828	60.1507	63.051	55.3467	58.6712	19.3062	66.826	42.3996	32.564	36.7926	31.568	30.3102	31.9177	53.9503	79.4378	47.3745	38.8428	58.6279	65.1014	50.6494	46.2436
	-9	78.4067	57.5601	88.9082	85.9051	40.6265	50.3159	45.4708	49.6543	48.3491	38.7754	25.1478	47.4657	38.6699	38.4978	40.4196	36.8161	26.7068	-10.788	22.4477	13.4616	32.378	34.036	18.6317	16.4144	44.5413	42.7183	32.0895	-7.23407	15.6271	20.1848	13.3642	15.7974	-16.6675	44.5293	12.4891	21.1103	12.6061	17.8836	13.4649	14.023	43.2437	29.5273	34.3074	30.5909	30.2818	32.5178	17.4065	16.3538
	-10	12.6721	2.78428	15.4095	27.1092	11.1202	17.159	15.0591	15.3131	-2.34722	6.81965	-8.13883	10.2981	8.45795	16.3074	15.6042	17.2968	25.0252	-0.302256	41.3194	5.16035	8.97523	14.1226	2.3728	2.71261	31.7152	-2.32899	-6.835	-14.9276	11.0335	12.1633	4.41762	8.42457	1.32862	0.686507	2.56278	-0.425848	5.41455	7.85581	3.41313	7.44715	17.0261	35.7446	-2.89373	4.27192	13.7998	17.8969	7.89222	3.75436
	-11	-3.41183	21.9952	35.4814	15.9472	-5.76572	2.02647	4.56873	0.693536	2.46027	-1.45973	3.03803	21.8063	0.776966	4.14319	0.723992	1.54197	34.1024	-5.4455	6.65503	21.7014	4.14674	7.76834	-6.55606	-2.25467	25.4503	9.9147	8.85867	-12.8568	5.57491	7.91497	5.81695	3.90405	2.60617	13.7204	9.62983	7.88838	4.2821	1.52851	6.42003	14.0272	10.8223	10.2429	-8.02663	-6.44613	10.1785	9.31185	3.48374	3.19919
	-12	2.9842	-0.930848	-3.04377	-4.85413	-8.86827	-0.768956	-1.34528	2.87473	11.3356	12.9243	3.70901	-4.96007	-4.52925	4.42433	-0.818673	1.07943	2.17645	5.26611	-7.70885	6.61052	3.71905	5.01182	-6.44484	-5.05961	16.0435	11.4019	-1.31659	-11.4222	-0.432972	-2.47299	-1.83744	2.09366	6.90787	-2.61192	4.50266	4.10405	0.0272702	4.74636	-4.46835	0.0504713	9.99787	16.6804	15.2843	8.75626	3.84866	2.51849	-2.8676	-1.5895
	-13	-2.9842	0.930848	3.04377	4.85413	8.86827	0.768956	1.34528	-2.87473	-11.3356	-12.9243	-3.70901	4.96007	4.52925	-4.42433	0.818673	-1.07943	-2.17645	-5.26611	7.70885	-6.61052	7.98148	-2.49031	-4.81798	2.63242	-16.0435	-11.4019	1.31659	11.4222	-1.25126	1.36963	3.45867	-1.03157	-6.90787	2.61192	-4.50266	-4.10405	4.76565	-2.02461	-0.145273	-2.6704	-9.99787	-16.6804	-15.2843	-8.75626	-0.972119	1.64822	0.0986697	-2.42133
