# Supplementary material for: Identification and mechanism of G protein-biased ligands for chemokine receptor CCR1
Source: Nat Chem Biol. 2021 Dec 23;18(3):264–71. doi: 10.1038/s41589-021-00918-z (PMC8885419; doi:10.1038/s41589-021-00918-z)
Supplement: Source Data Extended Data Fig. 9 — Statistical source data. [file 41589_2021_918_MOESM10_ESM.xlsx]

## Sheet: Extended Fig.9a
	Time (ns)	TM1			TM2			TM3			TM4			TM5			TM6			TM7			H8			TM			ICL1			ICL2			ICL3
		Apo	CCL15L-bound	CCL15M-bound	Apo	CCL15L-bound	CCL15M-bound	Apo	CCL15L-bound	CCL15M-bound	Apo	CCL15L-bound	CCL15M-bound	Apo	CCL15L-bound	CCL15M-bound	Apo	CCL15L-bound	CCL15M-bound	Apo	CCL15L-bound	CCL15M-bound	Apo	CCL15L-bound	CCL15M-bound	Apo	CCL15L-bound	CCL15M-bound	Apo	CCL15L-bound	CCL15M-bound	Apo	CCL15L-bound	CCL15M-bound	Apo	CCL15L-bound	CCL15M-bound
	0.1	0.930259	1.16562	1.16562	0.881885	0.957213	0.911561	1.13268	1.15343	1.09678	1.06577	1.23713	1.09087	1.02861	1.31356	1.11403	1.16656	1.00703	1.07885	0.881515	0.762269	0.825165	1.74131	1.23345	1.27852	1.28746	1.36992	1.21432	1.26586	1.5797	1.27597	0.977367	0.94621	0.959248	1.09837	0.70397	1.14428
	0.2	0.82759	1.26754	1.26754	0.918725	0.898358	1.01175	1.18971	1.07646	1.16688	1.12127	0.954108	0.994893	1.08914	1.29141	0.946572	1.27464	1.11155	1.17299	1.17456	0.930705	0.748683	1.97442	1.56671	1.55778	1.43805	1.27323	1.17077	1.57667	1.26369	1.55312	1.24858	0.986619	0.939238	1.42934	1.07016	1.29902
	0.3	0.918433	1.27031	1.27031	0.887018	0.873842	1.00484	1.30614	1.14331	1.06022	1.02362	0.948527	1.22754	1.07413	1.08071	1.01404	1.45364	1.28104	1.40106	0.917172	1.01967	0.855445	2.19583	1.7127	1.36175	1.40927	1.41838	1.26594	1.5626	1.78567	1.54391	1.30416	1.07662	1.09446	1.44556	1.0469	1.14598
	0.4	0.888716	1.15076	1.15076	0.902405	0.915092	0.993279	1.50908	1.02933	1.18472	1.06167	1.0891	1.27475	1.0776	1.17061	1.074	1.54342	1.29617	1.35607	1.09725	0.787161	0.853384	2.09593	1.51078	1.30109	1.52431	1.36405	1.32753	1.45474	1.43232	1.34875	1.22567	1.28267	1.06901	1.6725	1.1617	1.01321
	0.5	0.874361	1.29616	1.29616	0.905593	0.882538	1.08249	1.68025	1.05538	1.23168	0.870397	0.995345	1.22423	1.10997	1.32818	1.06275	1.43917	1.23765	1.52224	1.06643	0.73183	0.841216	2.33946	1.44365	1.25588	1.5592	1.31371	1.34442	1.42216	1.40856	1.82881	1.4502	1.09835	1.09283	1.97314	1.0917	0.9881
	0.6	1.10147	1.14279	1.14279	0.93653	0.979224	1.21476	1.63214	1.07253	1.35739	1.21315	1.26484	1.22023	1.09373	1.24277	1.01782	1.70943	1.3941	1.54494	1.14768	1.0183	0.739242	2.19314	1.4882	1.41091	1.62604	1.35496	1.40476	1.53672	1.43387	1.69961	1.57445	1.0561	1.27356	1.44949	1.20481	1.10297
	0.7	1.00813	1.15215	1.15215	0.915081	1.00454	1.11401	1.78406	1.1843	1.31241	1.27002	1.31915	1.48486	1.1434	1.16315	1.16123	1.51998	1.19107	1.86278	1.00613	1.08124	1.04111	2.10452	1.67045	1.33401	1.52805	1.42255	1.50011	1.47786	1.65841	1.67418	1.61516	1.0332	1.48465	1.75309	1.06387	0.872004
	0.8	0.968092	1.1458	1.1458	1.07545	0.906777	1.12161	1.7791	1.12212	1.22976	1.44918	1.17853	1.33845	1.34513	1.26273	1.04191	1.79872	1.43839	1.787	1.11932	1.25691	0.741854	2.25562	2.16808	1.53391	1.62298	1.46762	1.44962	1.56744	1.5419	1.85829	1.54111	1.24366	1.57317	1.67517	1.2552	1.56595
	0.9	1.08734	1.17002	1.17002	1.16804	1.00933	0.957191	1.61609	1.03919	1.30028	1.31933	1.14879	1.31128	1.24595	1.43826	1.13952	1.7123	1.50381	1.73978	0.996246	1.22605	0.839813	2.15717	2.26048	1.42091	1.62888	1.65973	1.51708	1.63869	1.90063	1.95001	1.46025	1.28618	1.85695	2.39376	1.09469	0.977891
	1	1.15417	1.22047	1.22047	0.998078	1.04045	1.04443	1.75246	1.2625	1.13303	1.45082	1.13166	1.34058	1.10311	1.54897	1.10867	1.66942	1.39289	1.56043	1.01294	1.17211	0.771572	2.11263	2.12751	1.44892	1.67385	1.71359	1.3749	1.6532	1.75219	2.09964	1.53414	1.50705	1.85119	2.54028	1.48825	1.23866
	1.1	1.24965	1.33472	1.33472	1.23996	1.04357	0.954815	1.67746	1.25101	1.32265	1.58324	1.09266	1.46504	1.1522	1.43142	0.971904	1.59577	1.40531	1.6974	1.07658	1.03592	0.702791	2.18223	2.16359	1.23371	1.75318	1.63159	1.37635	1.65508	2.42014	2.13088	1.46336	1.68381	1.602	1.91658	1.34224	1.14455
	1.2	1.0248	1.18307	1.18307	1.10731	0.963727	0.922717	1.77681	1.12016	1.27192	1.45899	1.0518	1.60695	1.26683	1.31408	1.16958	1.78126	1.52673	1.75303	1.06666	0.984319	0.772961	2.29468	2.22183	1.34177	1.68181	1.66208	1.55705	1.76652	2.3358	1.8823	1.78246	1.67001	1.64474	1.9373	1.16308	0.924713
	1.3	1.16494	1.12656	1.12656	1.08513	0.881982	1.0073	1.72804	1.16619	1.19569	1.42012	1.19352	1.51124	1.2682	1.41479	1.06937	1.8217	1.58525	1.82535	1.13354	0.965097	0.839803	2.32873	2.21346	1.39964	1.65826	1.55654	1.46236	1.59717	2.04498	2.11374	1.57165	1.65451	1.66008	2.27982	1.10617	1.26392
	1.4	1.18833	1.1771	1.1771	1.10456	0.933532	1.1569	1.61544	1.12056	1.14165	1.36035	1.29923	1.51113	1.24851	1.50021	1.21788	1.72939	1.39288	1.75006	1.37112	1.13866	0.851827	2.13258	2.14374	1.71607	1.68891	1.62581	1.71786	1.82775	2.74876	1.86964	1.58691	1.90391	1.56557	2.14733	0.999577	1.49472
	1.5	1.09414	1.15331	1.15331	1.11808	0.930597	1.1987	1.7748	1.06037	1.30647	1.4248	1.45393	1.59015	1.28333	1.41143	1.18531	1.71353	1.51081	1.69187	1.27818	1.03795	0.922834	2.1934	2.17267	1.47009	1.68558	1.55596	1.62357	1.71531	2.93431	1.93614	1.62357	2.12964	1.3629	1.35633	0.871564	1.21871
	1.6	1.06896	1.09274	1.09274	1.12842	0.963886	1.19794	1.74055	1.19507	1.24256	1.45722	1.17471	1.41381	1.12201	1.29364	1.21386	1.81531	1.55306	1.70198	1.14104	0.975417	0.870399	2.27214	2.21296	1.48748	1.68872	1.54392	1.55309	2.13846	2.55618	2.03342	1.42673	1.69385	1.35761	1.57898	1.26439	1.45237
	1.7	1.02454	1.28192	1.28192	1.18094	0.979578	1.12392	1.74383	1.23207	1.19685	1.44843	1.35499	1.47854	1.22307	1.36407	1.8659	1.6913	1.53029	1.82173	1.09564	1.15527	0.725764	2.34744	2.21249	1.64173	1.70696	1.60308	1.6379	1.81445	2.32684	1.95441	1.70926	1.84477	1.33531	1.63093	0.692104	2.16812
	1.8	1.11811	1.43921	1.43921	1.22226	0.873667	1.0435	1.60677	1.1242	1.27476	1.46728	1.28695	1.58122	1.26538	1.22706	1.69557	1.80417	1.48291	1.86719	1.0906	1.16476	0.854838	2.27378	2.20831	1.62405	1.77471	1.55799	1.58326	2.04925	2.20003	2.12082	1.48076	2.01967	1.22904	1.49685	1.44547	1.87147
	1.9	1.06326	1.30479	1.30479	1.23833	0.890119	1.11053	1.59052	1.1176	1.39677	1.493	1.22216	1.38407	1.41701	1.51322	1.78523	1.4949	1.50566	1.68112	1.00005	0.84917	0.904239	2.16178	2.01318	1.51154	1.65114	1.50181	1.62628	1.95125	2.86202	2.07018	1.52313	1.8794	1.30242	1.70989	1.32878	2.24161
	2	1.15876	1.17284	1.17284	1.41723	1.00031	1.06557	1.73891	1.02882	1.48067	1.44621	1.24709	1.44523	1.22638	1.53114	1.86886	1.62744	1.60187	2.1016	1.03674	1.14148	0.872505	2.18963	2.11433	1.44699	1.67477	1.57197	1.65003	1.69346	3.01279	2.04566	1.61792	1.84592	1.25787	1.87078	1.23025	2.15641
	2.1	1.04836	1.34427	1.34427	1.095	0.808384	1.03266	1.8261	0.960369	1.52903	1.51138	1.39383	1.48517	1.41632	1.39951	1.42742	1.66763	1.54019	1.8441	1.05036	1.1702	0.823328	2.14495	1.8775	1.57315	1.6822	1.47448	1.66873	2.20849	3.12413	1.90837	1.40639	1.6757	1.18945	1.7203	1.19973	1.27941
	2.2	1.12645	1.32606	1.32606	1.1135	0.952772	1.08975	1.70048	1.06731	1.56477	1.58538	1.43599	1.65585	1.4074	1.4288	1.48177	1.79191	1.60008	1.91964	1.06661	1.17796	0.869114	2.10115	2.11694	1.65633	1.71261	1.54739	1.66202	2.00994	3.18699	2.21895	1.44515	1.44115	1.71187	1.18008	1.06168	1.30608
	2.3	1.1731	1.47827	1.47827	1.15343	0.923746	1.03735	1.7403	1.01112	1.5429	1.52682	1.4267	1.55542	1.48838	1.54335	1.47986	1.67295	1.67252	1.78909	1.08166	1.15195	0.967858	2.14647	2.08663	1.58546	1.76304	1.54716	1.65191	2.08332	2.90266	2.03433	1.33865	1.48031	1.18794	1.8297	1.24986	1.36334
	2.4	1.23534	1.28519	1.28519	1.06402	0.838094	1.08923	1.80177	1.09754	1.55542	1.58263	1.54242	1.51263	1.54298	1.58718	1.47583	1.66257	1.43846	1.81773	0.867937	1.25333	0.891701	2.26337	2.29323	1.43146	1.73724	1.63156	1.60326	1.97238	3.20524	1.87948	1.33365	1.56785	1.28878	1.65321	1.21668	1.33547
	2.5	1.18001	1.24776	1.24776	1.20328	0.899801	1.18236	1.78332	1.0875	1.70023	1.42255	1.70671	1.40908	1.40097	1.47413	1.52926	1.60756	1.4586	1.90034	0.998066	1.265	0.851958	2.14954	2.05321	1.53656	1.68704	1.57351	1.68097	1.95063	3.00819	2.00574	1.18643	1.71525	1.15408	1.77391	1.28145	1.30339
	2.6	1.05333	1.17351	1.17351	1.20167	0.964585	1.1754	1.6416	1.03682	1.61696	1.31742	1.4961	1.46253	1.64387	1.46565	1.54673	1.83198	1.41569	1.94312	1.12403	1.14359	0.879674	1.98685	2.02007	1.62758	1.74313	1.54479	1.63546	1.75215	3.13824	2.13377	1.49238	1.55425	0.83621	1.39092	1.23496	1.33681
	2.7	1.0325	1.32262	1.32262	1.19098	0.983486	1.21058	1.64879	1.17573	1.61958	1.45964	1.49327	1.69014	1.62118	1.38358	1.60952	1.85128	1.41084	1.82311	0.951702	1.29721	0.900885	1.93053	2.06559	1.67203	1.66747	1.62589	1.71196	1.88453	2.97399	1.96569	1.38161	1.91266	0.831997	1.35186	1.63097	1.13238
	2.8	1.14112	1.27615	1.27615	1.07988	0.944926	1.17473	1.47445	0.977423	1.68306	1.54262	1.63917	1.53629	1.97873	1.63869	1.70882	1.61897	1.5412	1.79648	0.816023	1.19709	0.763821	1.69982	2.02035	1.69529	1.69263	1.66376	1.74961	1.75986	2.99359	2.12974	1.50609	1.93057	0.976548	2.0144	1.46792	1.2108
	2.9	1.20761	1.42715	1.42715	1.18853	0.977535	1.0992	1.58484	0.896967	1.61507	1.52535	1.58219	1.58523	1.79116	1.78826	1.60567	1.83651	1.29929	1.75428	0.856645	1.04271	0.838171	1.56114	1.97327	1.67867	1.65597	1.64587	1.74722	1.62549	3.08579	2.0284	1.51314	2.74246	0.976782	1.67979	1.21719	1.46364
	3	1.22419	1.46017	1.46017	1.13767	0.932013	1.17838	1.78607	1.23632	1.36912	1.4854	1.71697	1.62201	1.38632	1.39893	1.51987	1.7571	1.56162	1.71579	0.809722	1.01669	0.851687	1.87776	2.19303	1.63197	1.62291	1.70899	1.59888	1.62398	2.95848	2.17584	1.62708	2.89295	1.24024	1.236	1.65351	1.38264
	3.1	1.48512	1.3371	1.3371	1.01906	0.835232	1.18621	1.73066	1.35348	1.54499	1.31405	1.65219	1.60013	1.56287	1.57574	1.37024	1.66685	1.71236	1.97754	0.948068	1.17854	0.906548	1.66831	2.15362	1.66516	1.59737	1.77906	1.58365	1.69832	3.1625	1.97598	1.50308	2.74382	0.96713	1.49028	1.41889	1.42533
	3.2	1.31878	1.28164	1.28164	1.0215	0.938226	1.28627	1.71601	1.36544	1.54152	1.29007	1.54374	1.59251	1.36801	1.52255	1.53547	1.80171	1.68581	1.97277	0.8535	0.900633	0.878135	1.6796	2.12134	1.67253	1.56949	1.70414	1.76228	1.89697	3.22073	2.01591	1.47266	3.39191	1.06378	1.28242	1.22265	1.76047
	3.3	1.29375	1.10491	1.10491	1.05445	0.924292	1.10007	1.74872	1.39816	1.53543	1.39826	1.51055	1.60246	1.568	1.22421	1.64595	1.68628	1.6833	2.13079	1.11918	1.02097	0.824225	1.89348	2.04179	1.60874	1.68595	1.61053	1.72372	1.91708	3.25538	2.12084	1.58372	3.16342	1.14505	1.89905	1.04142	1.70858
	3.4	1.4773	1.17423	1.17423	1.10481	1.00716	0.945304	1.53643	1.20577	1.55424	1.43524	1.5053	1.55991	1.47744	1.35123	1.53946	1.67319	1.60369	2.11166	0.857968	1.12837	1.07195	1.94883	2.1669	1.68314	1.68187	1.61897	1.76912	2.0904	3.00295	2.23553	1.47342	2.9824	0.982757	1.91803	1.26086	1.62036
	3.5	1.42707	1.23334	1.23334	1.09515	0.919896	1.19834	1.64851	1.27022	1.54393	1.51054	1.44936	1.63207	1.65805	1.36	1.48321	1.56531	1.60546	2.00787	1.18374	1.0899	0.923102	2.00923	2.30133	1.92998	1.7818	1.65611	1.83469	2.25549	3.09484	2.05799	1.47416	3.0672	1.39038	1.63309	1.15097	1.77214
	3.6	1.39184	1.26337	1.26337	1.16756	1.00227	1.07072	1.6557	1.29246	1.58168	1.70533	1.57986	1.52669	1.54925	1.53386	1.40108	1.62602	1.71539	2.03804	1.11446	1.14903	0.997747	1.94756	2.28106	1.62055	1.76703	1.61818	1.647	2.15912	3.32328	2.01579	1.62773	2.83262	1.30506	1.5102	1.32322	1.81598
	3.7	1.34525	1.30583	1.30583	1.02703	1.02203	1.185	1.69069	1.33279	1.56157	1.58654	1.53467	1.61665	1.49587	1.53255	1.30657	1.55909	1.77145	1.9048	1.01194	0.971257	0.893526	1.99427	2.21697	1.50784	1.75418	1.65149	1.56547	2.29264	3.19	2.59699	1.67216	3.45796	1.34221	2.14703	1.13537	1.63608
	3.8	1.02458	1.29628	1.29628	1.1136	0.949177	1.16296	1.66718	1.30126	1.59062	1.64029	1.51561	1.52863	1.40758	1.32517	1.25902	1.75479	1.4389	2.08252	0.950913	1.04898	0.932149	1.87131	2.06826	1.71077	1.6832	1.69955	1.61241	2.30312	2.77776	2.14012	1.53372	3.21126	1.49842	1.69801	1.38605	1.76477
	3.9	1.21394	1.4766	1.4766	1.14299	0.996313	1.06872	1.6896	1.18978	1.52625	1.59937	1.52195	1.68387	1.47105	1.39041	1.42047	1.93305	1.66721	2.16431	1.07676	1.00706	0.932936	2.0865	2.0583	1.69605	1.82583	1.70619	1.63125	2.25885	2.67151	2.18574	1.45928	3.35476	1.32991	1.82385	1.18526	1.7474
	4	1.27772	1.45289	1.45289	1.32834	0.978065	0.994132	1.88977	1.3087	1.56554	1.57114	1.50186	1.64995	1.43355	1.32199	1.49743	1.75123	1.52088	1.81133	0.815381	1.16966	0.872217	2.01887	2.07098	1.9059	1.80479	1.62367	1.7754	2.42466	2.29412	2.3708	1.66023	2.87354	1.43195	1.70107	1.16609	2.25467
	4.1	1.15378	1.37361	1.37361	1.12148	0.989276	1.01605	1.83767	1.35669	1.56256	1.62162	1.45557	1.7554	1.48248	1.46112	1.46188	1.79217	1.57146	2.30443	1.14233	1.06793	0.89796	1.96784	2.04783	1.47495	1.81531	1.63744	1.63897	2.49873	2.74355	2.55486	1.50699	3.11137	1.43593	1.57188	1.25148	2.17192
	4.2	1.36393	1.3416	1.3416	1.197	0.996203	1.02436	1.79076	1.33196	1.49959	1.61159	1.44018	1.61751	1.47429	1.5495	1.53576	1.86093	1.69285	1.81678	1.10747	1.26739	0.87378	2.11224	2.25107	1.51745	1.79928	1.6637	1.63995	2.44087	2.88495	2.45243	1.52588	3.71003	1.21312	1.66756	1.41966	1.88013
	4.3	1.36599	1.39809	1.39809	1.14147	1.15477	1.0231	1.63613	1.41916	1.35669	1.6145	1.33793	1.70837	1.53543	1.41543	1.54342	1.721	1.69001	2.10663	1.16942	1.32167	0.879463	1.97574	2.13369	1.59766	1.65643	1.72537	1.54123	2.76204	3.29561	2.12527	1.6161	3.36526	1.43371	1.52136	2.16905	2.02009
	4.4	1.39639	1.42952	1.42952	1.19935	1.19151	1.08739	1.80055	1.60261	1.53844	1.595	1.23995	1.67235	1.64543	1.52004	1.39299	1.74632	1.34711	2.02419	1.20936	1.26701	0.912488	1.9358	2.07815	1.53549	1.76702	1.83715	1.59281	2.50832	2.78378	2.47454	1.5314	3.37778	1.58973	1.67299	2.1896	2.00552
	4.5	1.39167	1.4518	1.4518	1.15556	1.17064	1.10413	1.78431	1.56131	1.51638	1.64586	1.41246	1.55293	1.59833	1.63309	1.3836	1.58288	1.33706	1.95387	1.19807	1.08576	1.02935	2.11211	1.9196	1.52901	1.80929	1.80992	1.55413	2.56812	2.63189	2.26787	1.50141	3.4825	1.59533	1.60273	2.24061	2.13762
	4.6	1.08116	1.33856	1.33856	1.15645	1.26487	1.00578	1.85459	1.50797	1.52836	1.54989	1.47111	1.57988	1.71483	1.65126	1.38596	1.61812	1.67773	1.71804	1.12204	1.24193	0.959195	2.0182	1.93641	1.42024	1.82168	1.77652	1.48122	2.38923	2.37046	2.55126	1.46059	3.45752	1.86359	1.89714	2.18011	1.62227
	4.7	1.08108	1.28537	1.28537	1.0246	1.1825	1.01776	1.95225	1.50837	1.53423	1.70387	1.37166	1.50771	1.58817	1.38304	1.51796	1.72617	1.65158	1.44121	1.1808	1.25559	0.880949	2.1443	1.88131	1.48663	1.88003	1.63319	1.52225	2.49846	2.90142	2.4048	1.63624	3.29963	1.6217	1.82748	1.96052	1.32447
	4.8	1.1045	1.33105	1.33105	1.1602	1.1438	1.01562	2.04888	1.52568	1.62202	1.73153	1.74314	1.34908	1.69853	1.4311	1.4163	1.62194	1.74863	1.6009	1.20697	1.26936	0.9619	2.12011	1.97286	1.79361	2.01598	1.79011	1.56552	2.76843	2.82497	2.72177	1.79974	3.25068	1.4144	1.77461	2.09256	1.63842
	4.9	1.20409	1.02779	1.02779	1.22052	1.14057	1.23504	1.98961	1.50885	1.5455	1.74513	1.90993	1.50065	1.62417	1.31239	1.36838	1.78719	1.49278	1.80344	1.19575	1.39166	1.02093	1.97155	2.12622	2.06101	1.92854	1.72284	1.61112	2.6207	2.9481	2.58449	2.36065	2.9151	1.33346	2.44618	1.8842	1.71503
	5	1.23692	1.10804	1.10804	1.12572	1.33368	1.13609	1.93084	1.68109	1.59433	1.69949	1.62317	1.77416	1.54432	1.32124	1.41858	1.61795	1.72585	1.8458	1.06251	1.12747	0.830386	2.19045	2.15538	2.07441	1.97298	1.8169	1.64666	3.37777	2.47817	2.28478	2.26653	2.85849	1.39935	2.17556	1.99409	1.64702
	5.1	1.22987	0.941973	0.941973	1.04905	1.18957	1.1233	2.11928	1.56464	1.53061	1.6903	1.77775	1.71584	1.5754	1.53747	1.39397	1.6044	1.77467	1.96198	0.962243	1.1929	0.866715	2.21781	2.08284	1.99209	1.97748	1.72777	1.59755	2.93185	2.63023	2.06524	2.52806	2.65485	1.44777	2.40276	2.20892	1.77198
	5.2	1.35161	0.900057	0.900057	1.14022	1.13952	1.07994	2.11132	1.81682	1.57965	1.5758	1.80543	1.66901	1.61901	1.34181	1.44187	1.86136	1.50643	1.79899	0.949885	1.21705	0.869574	2.26461	1.96641	2.02971	1.95683	1.80528	1.73718	3.30504	2.73258	2.18832	2.58522	2.76838	1.46715	2.43041	1.83931	1.23717
	5.3	1.19176	0.861205	0.861205	1.17663	1.19835	1.16469	2.06455	1.60876	1.53232	1.60561	1.74389	1.6952	1.77757	1.33878	1.33257	1.75496	1.66632	1.68423	1.20346	1.32551	1.16696	2.09454	1.83218	1.78478	2.00679	1.76496	1.7151	3.13829	2.36075	1.93579	2.43065	2.60262	1.51413	2.56147	2.11512	1.42469
	5.4	1.19093	1.04858	1.04858	1.23625	1.15702	1.15479	1.90711	1.58631	1.5438	1.60965	1.68219	1.71333	1.80021	1.33749	1.31853	1.78653	1.7269	1.9607	1.24175	1.38399	1.00629	2.08417	2.1374	1.80026	2.00878	1.85863	1.6228	3.7208	2.34185	2.07585	2.56607	2.61119	1.43901	2.41213	1.55335	1.53495
	5.5	1.12066	1.11668	1.11668	1.23859	1.26594	1.01267	1.9068	1.68936	1.68793	1.75767	1.72941	1.61526	1.8744	1.41612	1.34356	1.83171	1.77778	2.1191	1.03835	1.3614	1.03681	1.95654	2.18644	1.52316	1.9227	1.8793	1.65261	3.54013	3.03807	1.76153	2.32942	2.57475	1.41705	1.91476	2.05548	1.7734
	5.6	1.15275	0.995314	0.995314	1.19916	1.22112	0.981725	2.06277	1.5659	1.63999	1.66428	1.73077	2.01054	1.78671	1.2686	1.548	2.01091	1.66948	2.07407	1.27673	1.06476	1.01459	2.02797	2.04525	1.58972	1.95526	1.82941	1.77128	2.9363	3.1517	1.98716	2.12255	2.54399	1.72027	1.68002	1.47515	3.06352
	5.7	1.22948	1.19718	1.19718	1.25453	1.44655	0.974247	2.08144	1.5348	1.74074	1.64872	1.58326	1.89801	1.98164	1.36123	1.3533	1.73789	1.7396	1.98062	1.16302	1.40115	0.91062	2.13077	2.07105	1.58393	2.01736	1.94956	1.64279	2.87559	2.77756	1.9137	2.35086	2.87533	1.74241	1.98297	1.85162	2.71336
	5.8	1.19334	1.05378	1.05378	1.19895	1.55251	1.06698	1.98823	1.65289	1.7233	1.61405	1.68288	1.86052	1.67262	1.44938	1.43696	1.71729	1.58954	1.95919	1.12411	1.50992	1.06104	2.00515	2.12716	1.59862	1.93742	1.86781	1.73007	2.76926	2.92859	1.96034	3.13998	2.51213	1.85571	1.75913	1.96011	2.92957
	5.9	1.14501	1.12787	1.12787	1.24045	1.42196	1.03098	2.20781	1.53474	1.73922	1.65238	1.74174	2.07162	1.72339	1.4923	1.58372	1.64292	1.66695	1.81699	1.13867	1.26961	1.01603	2.02509	1.94388	1.69694	2.02772	1.90797	1.80709	2.7641	2.59746	2.25347	2.99701	2.33128	1.6734	1.63802	1.59483	3.13397
	6	1.13419	1.46474	1.46474	1.17587	1.19111	1.14476	2.08363	1.56782	1.79	1.54251	1.73712	1.89635	1.67578	1.34921	1.29453	1.56286	1.54548	2.10126	1.04211	1.11846	0.966814	1.9755	1.91551	1.71537	1.9214	1.80814	1.81652	3.10538	2.85379	2.18984	3.1325	2.99182	1.65198	2.24666	1.4604	2.44899
	6.1	1.16215	1.44398	1.44398	1.13245	1.1687	1.07189	2.1493	1.57281	1.7722	1.64876	1.70644	1.83152	1.63052	1.38719	1.58783	1.71229	1.58708	2.10115	1.22596	1.13887	1.04818	1.96182	2.1348	1.67109	2.07504	1.79936	1.74847	2.96478	2.71568	2.24903	2.78737	2.98308	1.65451	1.94427	1.96489	2.72978
	6.2	1.19693	1.39911	1.39911	1.15202	1.31351	1.02362	2.14799	1.51495	1.78181	1.65635	1.77988	1.85063	1.82846	1.34067	1.45574	1.61927	1.36666	1.99064	1.10335	1.39276	1.07772	2.05953	2.11126	1.65496	2.04517	1.92028	1.70699	3.40266	2.76767	2.19943	3.10849	2.86496	1.78197	1.79903	1.64265	2.4853
	6.3	1.45508	1.32023	1.32023	1.20065	1.29038	1.06805	2.25281	1.50752	1.765	1.64625	1.91979	1.83728	1.73313	1.38402	1.65814	1.89717	1.46576	1.99881	1.12602	1.30686	0.929069	1.99833	1.97631	2.01701	2.11656	1.77522	1.81772	2.69818	3.1173	2.23817	2.82623	2.83165	1.83205	1.80058	2.43021	2.24698
	6.4	1.18069	1.47838	1.47838	1.42101	1.18493	1.17134	2.21534	1.50069	1.76343	1.79309	1.87302	1.80057	1.68915	1.46098	1.42733	1.89261	1.54972	2.26503	1.06869	1.37841	1.08323	1.88388	2.25165	1.88317	1.98972	2.0063	1.72981	2.18243	2.64649	2.18001	2.90327	2.86271	1.89247	1.94329	2.68675	2.42916
	6.5	1.21644	1.29234	1.29234	1.07844	1.25514	1.11167	2.14533	1.56825	1.76502	1.72717	1.59937	1.83535	1.82114	1.62571	1.41421	1.7506	1.47497	2.06811	1.16789	1.4542	0.967794	2.01723	2.37538	1.77304	1.96586	1.90286	1.69373	1.88167	2.59816	2.19466	3.12255	2.75978	1.87126	1.53854	2.39275	2.49935
	6.6	1.25842	1.32475	1.32475	1.28381	1.24264	1.11949	2.13203	1.50139	1.74215	1.78866	1.68458	1.86878	1.90966	1.49854	1.48221	1.81994	1.37538	1.98964	0.965777	1.35915	0.729397	2.22316	2.38993	1.79577	2.08668	1.91113	1.78826	2.38827	2.67843	1.97467	2.66324	2.71514	1.85132	1.73326	2.36783	2.7912
	6.7	1.26288	1.28984	1.28984	1.23757	1.14183	1.01235	2.06811	1.5126	1.79776	1.73172	1.61806	1.85	1.86695	1.71071	1.51839	1.72008	1.48265	1.94649	1.00852	1.34677	0.982994	2.18516	2.26351	1.73573	1.99095	1.88054	1.75576	2.17566	3.28449	2.09929	2.09494	2.54704	1.91519	1.62901	2.0916	2.17226
	6.8	1.10852	1.23227	1.23227	1.2171	1.3176	1.00617	2.07491	1.61191	1.74582	1.78207	1.81733	1.85386	2.19119	1.47716	1.63843	1.63839	1.43923	2.0758	1.21764	1.39786	1.09554	2.09748	2.46105	1.69466	2.05502	1.96835	1.80822	2.60234	2.99497	2.0088	2.30823	2.65196	1.75505	1.35597	2.62302	2.10714
	6.9	1.10354	1.23416	1.23416	1.22514	1.28233	1.03752	2.2259	1.46653	1.77698	1.72266	1.59818	1.58155	1.96708	1.61447	1.47417	1.70976	1.49789	2.1883	1.15339	1.35647	1.08557	1.98409	2.38276	1.747	2.02456	1.87316	1.69459	2.73051	3.24791	1.98351	3.34631	2.53091	1.68717	1.41727	2.28548	2.045
	7	1.16123	1.3077	1.3077	1.29357	1.31485	1.12585	2.25222	1.50073	1.82576	1.6338	1.62104	1.71101	1.89944	1.22745	1.40079	1.76703	1.52387	2.10251	1.03035	1.35292	1.10355	2.14052	2.30503	1.65616	2.02657	1.81775	1.86349	2.62115	2.70588	1.95002	2.67025	2.77249	1.57806	1.76753	2.50835	1.96152
	7.1	0.904746	1.33628	1.33628	1.19513	1.27567	1.0704	2.11402	1.59894	1.82573	1.87856	1.51106	1.58762	2.31493	1.2772	1.42111	1.73079	1.52578	2.24173	0.994535	1.47451	1.05201	1.95899	2.25093	1.71574	1.99189	1.8049	1.7998	3.5387	2.71461	1.98174	2.8852	2.67126	1.74054	2.22482	2.03383	2.73526
	7.2	1.2041	1.39932	1.39932	1.18756	1.25347	1.06652	2.11907	1.54495	1.77929	1.79054	1.68377	1.64859	2.46018	1.39477	1.29461	1.69575	1.61274	1.88305	1.12009	1.36384	1.09603	2.38694	2.28565	1.86462	2.12292	1.82668	1.83593	2.98351	2.63717	1.96956	2.64262	2.88016	1.69748	2.30578	1.96368	2.67489
	7.3	0.98329	1.44601	1.44601	1.38393	1.26725	1.08063	2.13496	1.63287	1.75392	1.77	1.66458	1.56422	2.39487	1.33551	1.43648	1.66501	1.48179	1.94062	1.17028	1.5037	1.25887	2.38909	2.26862	1.8957	2.15069	1.86235	1.81323	3.02362	2.57783	2.22189	3.01151	2.65723	1.72948	2.24913	1.8369	2.95385
	7.4	1.19188	1.45035	1.45035	1.29512	1.18496	1.05269	2.04574	1.6739	1.68343	1.82709	1.58544	1.60068	2.02577	1.54601	1.42008	1.73001	1.42809	2.15253	1.0402	1.41134	1.06048	2.2227	2.19379	2.00041	2.00841	1.91249	1.77475	2.63546	2.61094	2.29438	3.40261	3.58841	1.6047	2.04456	1.77992	2.85599
	7.5	1.08433	1.39832	1.39832	1.28355	1.30977	1.16196	2.13968	1.60466	1.81589	1.75979	1.57393	1.51186	1.88937	1.48192	1.48465	1.79369	1.55138	1.98165	1.04754	1.45968	1.09233	2.16577	2.22867	2.05134	2.08861	2.04803	1.81332	2.42233	2.91269	2.16807	3.54375	3.39548	1.95208	2.04715	1.81456	2.83038
	7.6	1.11227	1.4331	1.4331	1.29065	1.26256	1.10118	2.1656	1.60893	1.66465	1.75357	1.55158	1.60458	2.17029	1.53466	1.51837	1.78284	1.4966	1.87586	1.03514	1.44423	0.999969	2.05536	2.28625	2.07517	2.15458	1.95748	1.79571	2.30943	2.70966	2.37238	3.55363	3.67196	2.0029	1.75279	1.68013	1.82269
	7.7	1.13069	1.36924	1.36924	1.35078	1.29766	0.99917	2.04628	1.56923	1.60813	1.78302	1.54311	1.51862	2.12342	1.6136	1.67887	1.56346	1.71914	1.91854	1.11516	1.44727	1.21232	2.11074	2.15647	1.89237	2.20732	1.92432	1.82744	2.34808	2.56325	2.33684	3.67914	3.52893	1.68342	2.08911	1.97863	1.65326
	7.8	1.08691	1.47064	1.47064	1.31192	1.3061	1.03002	2.15914	1.64498	1.5699	1.82078	1.51284	1.60217	1.88787	1.5943	1.37012	1.63531	1.49751	2.15742	1.21183	1.46941	1.19389	1.91949	2.28363	1.93968	2.01183	2.11157	1.77251	2.70464	2.62785	2.04771	3.04873	3.66946	1.70665	2.08681	2.11429	1.91466
	7.9	1.07686	1.42573	1.42573	1.40114	1.28263	0.965824	1.99786	1.51848	1.48406	1.68543	1.4033	1.56578	1.92824	1.94645	1.40349	1.7528	1.6714	2.11297	1.3669	1.64094	1.18043	2.08175	2.31526	2.04352	2.06903	1.94674	1.73761	2.52342	3.09485	2.36854	2.99731	3.25927	1.90733	1.45773	2.3187	1.86457
	8	1.1817	1.37776	1.37776	1.2151	1.24831	0.895544	1.9314	1.68389	1.65501	1.68055	1.36456	1.53404	1.9694	1.89505	1.36585	1.68055	1.60173	2.13633	1.10696	1.42514	1.1308	2.23005	2.28563	1.88844	2.08376	2.0389	1.7592	2.68502	3.19745	2.20924	2.74425	3.51344	1.91937	1.16674	2.05779	1.26486
	8.1	1.07727	1.38466	1.38466	1.26834	1.52474	0.884165	2.13421	1.66869	1.68919	1.74378	1.4597	1.64663	1.74805	1.76911	1.26644	1.66484	1.6417	2.24006	0.952889	1.49075	1.25748	1.89387	2.22442	1.97934	2.01832	1.96994	1.73257	2.50373	3.48864	2.40204	3.44463	3.41674	1.6973	1.16355	2.01123	1.2033
	8.2	1.04892	1.34443	1.34443	1.29083	1.58041	1.03566	2.05187	1.45423	1.70298	1.69523	1.37453	1.70309	1.95357	1.70833	1.39114	1.53087	1.62346	2.19212	1.13291	1.51357	1.22732	2.08802	2.06318	1.88765	2.08441	1.99998	1.79067	2.54473	3.18968	2.36205	3.29519	3.0662	1.5772	1.48723	1.81592	1.47762
	8.3	1.07078	1.37988	1.37988	1.33867	1.36905	1.10341	2.15153	1.48185	1.61766	1.77762	1.50721	1.70548	1.67261	1.61526	1.47787	1.50694	1.75148	2.30333	1.16661	1.54891	1.16796	1.84724	1.90665	1.78241	2.04539	1.85643	1.79227	2.85352	3.15222	2.14013	3.05482	3.07335	1.57094	0.778784	2.61911	1.77293
	8.4	1.06069	1.30053	1.30053	1.15701	1.52159	0.963674	2.21197	1.57089	1.68053	1.79441	1.50793	1.61864	1.5819	1.59483	1.32916	1.62314	1.73603	2.35684	1.16726	1.58916	1.13621	2.06686	2.01156	1.56481	2.04761	1.87772	1.64219	3.01088	2.94347	2.33067	2.71364	2.841	1.61375	1.57401	2.44275	1.7189
	8.5	1.13644	1.27052	1.27052	1.17539	1.47576	1.02355	2.21387	1.67155	1.65667	1.8092	1.47272	1.61431	1.75666	1.77875	1.32459	1.5724	1.70254	2.19983	1.38084	1.52786	1.33642	2.05794	2.11526	1.77215	2.06089	1.93379	1.71424	2.55463	2.72521	2.13328	2.60195	2.77828	1.80212	1.22376	2.54559	1.9808
	8.6	1.17355	1.26844	1.26844	1.29063	1.47936	1.19254	2.07375	1.5642	1.51583	1.84781	1.54049	1.68495	1.44517	1.62976	1.31798	1.60775	1.63833	2.15504	1.15413	1.47652	1.16884	2.03095	2.05095	2.00902	1.98601	1.83776	1.74777	2.71191	3.00403	2.19816	2.64603	2.90838	1.7534	1.77878	2.73901	1.74812
	8.7	1.11907	1.08912	1.08912	1.13917	1.63022	1.00347	2.11962	1.60731	1.49917	1.77531	1.45874	1.54209	1.57203	1.6979	1.4204	1.65529	1.78442	2.10705	1.05127	1.52464	1.21806	2.23863	2.08236	1.90247	2.04278	1.92682	1.66786	3.59749	3.26316	2.35358	2.51559	2.96272	1.6174	1.99173	2.44005	1.66593
	8.8	1.12855	1.33784	1.33784	1.17028	1.56896	1.0072	2.17073	1.66074	1.59187	1.82638	1.47611	1.59739	1.72057	1.83635	1.39417	1.53954	1.88305	2.06565	1.25339	1.53794	1.20689	2.34115	2.23899	1.8791	2.10173	1.88687	1.72042	2.86885	3.27534	2.08807	2.95632	2.98185	1.44791	1.36396	2.2475	2.06387
	8.9	1.10085	1.3	1.3	1.20394	1.28792	0.989414	2.08577	1.53747	1.59165	1.69635	1.4864	1.69088	1.79099	1.9444	1.28989	1.54244	2.07406	2.30198	1.2297	1.53994	1.24184	2.1342	2.47605	1.74264	1.97995	1.87226	1.70172	3.37011	3.61727	2.28922	2.70265	3.15228	1.6266	1.03258	1.59799	2.33729
	9	1.18636	1.30447	1.30447	1.21084	1.32953	1.07372	1.86481	1.60845	1.59474	1.8144	1.51171	1.75761	1.7273	1.8897	1.35594	1.50137	2.05305	2.19523	1.13265	1.5441	1.30213	2.27689	2.31492	1.98721	1.95903	1.89664	1.69395	2.60021	3.93963	2.30782	2.98679	3.05333	1.87395	1.22386	1.87575	2.19792
	9.1	1.15285	1.30575	1.30575	1.16569	1.39325	1.02081	2.18495	1.58308	1.63159	1.75055	1.56913	1.7811	2.0113	1.66098	1.43777	1.77967	1.65542	2.08104	1.09951	1.35006	1.32586	1.9633	2.41022	1.87139	2.01869	1.90973	1.80197	3.33442	3.70057	2.01916	2.72222	2.77062	1.92443	1.03529	2.10067	2.1212
	9.2	1.01954	1.18416	1.18416	1.11145	1.21944	1.07618	1.98558	1.68037	1.62467	1.66632	1.52465	1.74729	2.04703	1.99549	1.48155	1.36866	1.79234	2.01932	1.08574	1.41389	1.30784	2.25904	1.95942	1.85576	2.03552	1.89716	1.78415	3.06205	3.21536	2.01873	2.86824	2.99481	1.75476	0.869406	2.55638	2.13876
	9.3	1.10049	1.33557	1.33557	1.27528	1.41786	1.00264	2.06255	1.59269	1.61532	1.84818	1.42783	1.71846	1.94654	1.4667	1.38809	1.4931	1.63115	2.04711	1.196	1.48823	1.26571	2.02215	2.30664	1.87181	2.05993	1.80337	1.88604	2.63387	3.51286	2.18394	3.02558	2.74759	1.74978	1.03258	1.94569	2.22895
	9.4	1.0083	1.22926	1.22926	1.25665	1.30937	0.966786	2.08856	1.53129	1.63493	1.73717	1.52067	1.68386	1.88364	1.6761	1.46911	1.59567	1.69097	2.21325	0.973051	1.43953	1.1581	2.21495	2.1059	1.96059	1.99791	1.78402	1.95541	3.04409	3.73192	2.15664	2.98497	3.08462	2.03663	1.45768	1.81608	2.43104
	9.5	1.15161	1.23407	1.23407	1.04542	1.47185	1.11101	2.02795	1.71625	1.61401	1.73831	1.58132	1.85624	1.95238	1.49233	1.43077	1.64508	1.66532	2.10478	1.1286	1.42954	1.15774	2.14084	2.20031	1.73097	1.95292	1.82463	1.82692	3.38627	3.52737	1.79841	2.85792	3.0545	2.14955	1.41334	1.16669	2.04717
	9.6	0.985041	1.52949	1.52949	1.16252	1.41343	1.15799	2.03631	1.56695	1.69467	1.72125	1.57226	1.85251	2.29278	1.60226	1.7656	1.48896	1.59018	2.13504	1.14153	1.33674	1.14998	2.3337	2.19647	1.97999	2.17897	1.83372	1.96998	2.78336	3.22173	2.06191	3.31135	3.02403	2.23801	1.15473	1.12751	2.71354
	9.7	1.04612	1.52196	1.52196	1.1403	1.5277	1.34866	2.15516	1.56787	1.69041	1.63014	1.70157	1.74938	1.76673	1.6035	1.56504	1.47381	1.6598	2.07822	0.977554	1.44175	1.17438	2.17358	2.12196	1.96566	2.14185	1.95217	1.88573	2.47347	3.41094	1.92685	2.899	2.98662	2.61304	1.08858	1.09499	2.61626
	9.8	1.09665	1.45924	1.45924	1.19851	1.52521	1.25356	2.10464	1.60404	1.62932	1.61244	1.58991	1.77899	2.05866	1.69814	1.67223	1.64949	1.58754	2.20423	1.3173	1.53994	1.14447	2.07927	2.35204	1.86103	2.10376	1.91768	1.96366	2.86839	3.23009	2.19715	2.71439	2.76768	2.30746	1.17136	1.2469	2.43629
	9.9	0.962444	1.46878	1.46878	1.14513	1.52005	1.18296	2.16338	1.5987	1.62004	1.68686	1.63712	1.837	2.07907	1.62214	1.59237	1.64851	1.71557	2.12231	1.1686	1.41689	1.29628	2.26307	2.01138	1.96951	2.13538	1.8313	1.93219	3.14753	3.21637	2.01287	3.11495	3.0042	2.20184	1.42025	1.51648	2.47817
	10	0.964902	1.42113	1.42113	1.19029	1.56003	1.27751	2.02666	1.59721	1.60895	1.67447	1.61282	1.98384	1.82491	1.95284	1.54749	1.48535	1.80875	2.1673	1.23239	1.57258	1.29388	1.88995	1.74872	1.8996	1.98507	1.92568	1.85073	2.93597	2.60396	2.07566	3.06206	3.30166	2.37327	1.48899	1.41711	2.4658
	10.1	1.01623	1.51967	1.51967	1.22075	1.48369	1.26672	2.09322	1.65469	1.66897	1.79451	1.58994	1.94819	2.00612	1.76579	1.39711	1.54252	1.83882	2.08255	1.05192	1.55276	1.31824	1.96787	2.22811	1.97251	2.13437	1.97724	2.03827	3.131	3.1448	1.92761	3.1129	3.30895	1.85611	1.35405	1.4854	2.39119
	10.2	0.985597	1.38969	1.38969	1.13082	1.51003	1.2228	2.16627	1.54085	1.6213	1.71524	1.61744	1.8915	1.91785	1.81538	1.70236	1.50073	1.46866	2.23448	0.978773	1.35586	1.26389	2.04877	1.76632	1.80558	2.0018	1.81977	1.92769	3.20338	3.14531	2.00404	2.79744	3.01132	2.12822	1.4057	1.56063	2.27766
	10.3	1.29318	1.4366	1.4366	1.13273	1.35027	1.21243	2.08991	1.60653	1.728	1.66318	1.61428	1.75963	2.0474	1.81041	1.68573	1.53337	1.61932	2.22621	1.12737	1.41752	1.18666	2.24106	1.79926	1.88092	2.12773	1.825	2.02834	3.07302	2.96224	1.88106	2.33502	3.17697	2.1135	1.3317	1.15593	2.20833
	10.4	1.19038	1.44359	1.44359	1.09592	1.5021	1.09094	1.94637	1.56375	1.66606	1.70076	1.728	1.83436	2.01859	1.74305	1.59181	1.49106	1.45624	2.23191	1.16764	1.33967	1.21613	2.03998	1.81709	1.88565	2.0517	1.88156	2.06347	2.52108	3.22119	2.37191	2.10297	2.92466	2.17004	1.37922	1.2693	2.34057
	10.5	1.22571	1.47258	1.47258	1.1096	1.40526	1.05387	2.07298	1.49538	1.56641	1.5932	1.73114	1.7193	2.24609	2.0211	1.50647	1.4723	1.58584	2.19804	1.28045	1.41856	1.17646	2.1179	1.91931	2.1297	2.16325	1.96135	2.18135	2.27429	3.0741	2.18359	2.54903	3.08992	2.01848	1.98599	1.32065	2.3607
	10.6	1.1904	1.45907	1.45907	1.1566	1.38492	1.15394	2.15866	1.58879	1.62556	1.67212	1.70238	1.70403	2.00434	1.94544	1.79492	1.64056	1.45344	2.07954	1.22797	1.30728	1.129	2.30197	1.86455	2.12721	2.2434	1.857	2.19351	2.73568	3.07513	2.22796	2.56411	3.24513	2.09142	1.92926	1.05453	2.28003
	10.7	1.18676	1.50323	1.50323	1.03247	1.43039	1.17161	2.03673	1.69343	1.66498	1.78223	1.681	1.73716	2.17103	1.71786	1.51373	1.55249	1.46079	1.98157	1.03983	1.27743	1.18032	2.18706	1.78414	2.08448	2.25725	1.86446	2.19605	2.2403	3.0773	2.32839	2.99458	3.04285	2.22352	2.06479	1.06924	2.80087
	10.8	1.19516	1.52936	1.52936	1.11008	1.55109	1.20909	2.01328	1.6059	1.58983	1.84305	1.67602	1.68016	2.05969	1.6844	1.64672	1.56593	1.55157	2.20638	1.11743	1.16644	1.13329	2.19649	1.78246	1.92412	2.07281	1.8364	2.21389	2.449	3.26612	2.10689	2.28496	3.46692	2.7132	1.98863	1.10769	2.29472
	10.9	1.33009	1.52271	1.52271	1.21104	1.60239	1.28422	2.08497	1.56421	1.63365	1.84018	1.7591	1.70377	1.96466	2.09019	1.6997	1.61258	1.57828	1.98814	1.02485	1.2271	1.10831	1.95912	1.79492	1.99557	2.157	1.93078	2.07794	2.66564	3.13498	2.14827	2.23659	3.34277	2.33907	2.25666	1.03776	2.15027
	11	1.5824	1.56388	1.56388	1.25434	1.63667	1.07683	2.03911	1.81539	1.629	1.82547	1.81657	1.72642	2.1856	2.049	1.59903	1.60521	1.51668	1.98811	0.951017	1.12728	1.22014	2.13227	1.87027	2.14565	2.2442	2.15029	2.12091	2.85957	3.07988	2.17568	2.2359	3.01731	2.4474	2.08619	1.31477	2.04467
	11.1	1.38968	1.55996	1.55996	1.21584	1.53768	1.07739	2.09476	1.71353	1.55576	1.85263	1.94771	1.71869	2.22043	1.87346	1.42483	1.44729	1.42238	2.18972	1.3717	1.25025	1.44462	2.01499	1.78266	2.0553	2.17464	2.06065	1.95273	2.56635	3.43814	2.19734	2.26627	3.44106	2.13556	2.21598	1.35792	2.09371
	11.2	1.43205	1.4885	1.4885	1.19423	1.43427	0.99773	2.0317	1.7451	1.54636	1.73086	1.80154	1.76016	2.50114	1.91264	1.63268	1.78081	1.86422	2.27091	1.63279	1.14198	1.43573	2.01993	2.04273	2.08447	2.21074	2.00768	2.17566	2.52683	3.06659	2.44326	2.18956	3.7054	2.34206	2.27901	2.11575	1.78009
	11.3	1.4008	1.46338	1.46338	1.26742	1.45582	1.08546	1.86575	1.70852	1.59127	1.81984	1.7996	1.82962	2.53912	1.65453	1.52195	1.77247	1.84547	2.00547	1.49904	1.17681	1.5051	1.9571	2.13286	2.1136	2.2462	2.02431	2.11479	2.8622	3.18673	2.11858	2.7732	3.00025	2.55302	1.9485	2.26009	1.70862
	11.4	1.49203	1.46547	1.46547	1.13613	1.47809	1.14973	2.00825	1.79744	1.63858	1.75005	1.80558	1.87098	2.26759	1.84535	1.5368	1.84947	1.76756	1.91681	1.23575	1.39704	1.59273	1.84457	2.02245	2.37764	2.12587	1.91758	2.16627	2.85921	3.01602	2.23179	2.87299	3.09573	2.25503	2.1416	2.38017	2.17037
	11.5	1.5992	1.47317	1.47317	1.18341	1.40244	1.08658	2.0017	1.79786	1.62241	1.72364	1.6454	1.64657	2.50277	1.82682	1.70829	1.76648	1.51123	2.14323	0.990829	1.27781	1.66843	2.00534	2.09257	2.16732	2.11754	2.05179	2.11207	2.85098	3.29252	2.03185	3.20025	3.07119	2.15517	2.20292	1.79203	1.99683
	11.6	1.57531	1.49212	1.49212	1.21437	1.36222	1.24268	2.00009	1.69746	1.64322	1.64378	1.63703	1.77286	2.15354	1.80012	1.68353	1.99159	1.42371	2.02212	0.869299	1.15329	1.35216	1.72199	2.05706	2.21442	1.9992	2.0154	2.11911	2.83897	3.46995	2.30461	3.49738	2.96953	2.19035	2.37905	2.14021	2.136
	11.7	1.61496	1.56585	1.56585	1.29636	1.35011	1.08353	2.05517	1.74367	1.6924	1.68342	1.71207	1.75603	2.14691	1.72634	1.67696	1.90048	1.8442	2.11336	1.12468	1.09686	1.99552	1.85882	2.02195	2.26803	2.11172	1.84412	2.32104	2.44422	3.21171	2.37436	3.22592	3.02163	2.02528	2.14362	2.74736	1.71683
	11.8	1.51443	1.47064	1.47064	1.19209	1.43379	1.15136	2.01842	1.68774	1.85416	1.7359	1.66639	1.77632	2.05062	1.8338	1.58327	1.95616	1.88694	1.96795	0.851851	1.19384	2.05275	1.78291	1.73727	2.26217	1.9957	1.94141	2.23902	2.97788	3.6177	2.21033	3.36964	3.02553	2.46941	2.35243	2.45048	1.63457
	11.9	1.67362	1.52336	1.52336	1.26107	1.29589	1.05586	2.06406	1.85972	1.88639	1.6909	1.75869	1.7531	2.03937	1.70193	1.4907	1.88852	1.7863	2.09279	1.02682	1.15528	2.06756	1.92693	1.67225	2.29369	2.08161	1.89677	2.15418	3.12535	3.38402	2.09816	3.55041	2.9507	2.33623	2.20516	2.31509	1.67165
	12	1.61729	1.49872	1.49872	1.16486	1.28062	1.03438	2.052	1.76699	1.88452	1.71162	1.66036	1.76079	1.78378	1.58895	1.52606	1.85289	1.94824	2.06746	1.02614	1.19089	2.0686	1.84036	1.73484	2.36086	1.99033	1.84033	2.25534	2.1818	3.48108	2.05856	3.92619	2.99884	2.30546	2.19556	2.07481	2.29116
	12.1	1.66804	1.51239	1.51239	1.17721	1.35929	1.10663	1.95045	1.63665	1.93518	1.69962	1.62262	1.56101	1.8981	1.79245	1.6606	1.84977	1.93786	2.05244	0.909224	1.29957	1.97703	1.98082	1.70446	2.10696	1.9344	1.83755	2.21913	2.85521	3.77415	2.25073	3.92597	3.07198	2.20828	2.14825	2.38403	1.7296
	12.2	1.54875	1.52095	1.52095	1.2283	1.30349	1.19941	1.98539	1.59683	1.84576	1.77252	1.60835	1.64338	1.84752	1.87537	1.7677	1.91072	1.91015	1.96626	0.82765	1.36246	2.04359	1.99193	1.72347	2.34713	1.95776	1.92463	2.22579	2.57942	3.46725	2.15364	4.0393	2.85235	2.33753	2.26569	2.41627	1.78727
	12.3	1.48227	1.56959	1.56959	1.27922	1.18152	1.18423	2.10509	1.86988	1.80125	1.65726	1.51538	1.65951	1.99703	1.94421	1.74161	1.7912	1.96095	2.00953	0.886339	1.21796	2.15574	1.80737	2.08809	2.31824	1.97778	1.90197	2.27701	2.71774	3.47725	2.27774	3.70205	3.1672	2.2159	2.24213	2.48021	1.98113
	12.4	1.52228	1.44304	1.44304	1.29734	1.22606	1.15369	2.07899	1.79147	1.81782	1.56861	1.64268	1.58982	1.98577	1.72854	1.73685	1.66951	1.97634	2.03704	0.992422	1.18076	2.11465	1.84441	1.79882	2.2432	1.96634	1.85863	2.35509	2.14321	3.56299	2.157	3.74781	3.33935	2.20638	2.01777	2.48487	1.90345
	12.5	1.48872	1.49085	1.49085	1.33316	1.31989	1.10327	1.90034	1.80607	1.72218	1.54893	1.65854	1.82435	2.03685	1.90647	1.69477	1.88395	2.05255	2.23528	1.04042	1.16032	2.12591	1.81005	1.71235	2.02073	1.99422	1.8216	2.16084	2.73515	3.40442	2.45454	2.97999	2.7328	2.26768	2.29067	2.64514	2.01605
	12.6	1.45724	1.41985	1.41985	1.24058	1.17847	0.979752	2.16294	1.93737	1.69259	1.6222	1.52698	1.90187	1.9101	2.00609	1.77815	1.96379	2.20748	2.25513	0.763567	1.34557	2.31535	1.92093	1.81715	2.05153	1.97509	1.91615	2.25481	2.09112	3.30358	2.37336	3.38199	2.65585	2.12265	2.0465	2.46986	2.15143
	12.7	1.53857	1.5097	1.5097	1.18308	1.28164	1.06996	2.25891	1.75984	1.81168	1.54495	1.56379	1.78339	1.8682	1.85106	1.86659	2.03675	2.05985	2.15646	0.896609	1.23936	2.25423	1.65934	1.7019	2.11031	1.87659	1.87753	2.08981	2.17438	3.23927	2.40395	3.28385	3.17141	2.02185	1.91385	2.55044	1.5659
	12.8	1.31034	1.63232	1.63232	1.16519	1.27295	1.06612	2.37002	1.6733	1.78232	1.59815	1.63988	1.67795	1.92317	1.9039	1.73667	2.01396	2.15313	2.15202	0.849082	1.1904	2.2048	1.76022	1.83759	1.97499	2.01416	1.92388	2.18769	2.22657	3.29393	2.34678	3.74715	2.98425	2.34313	2.34328	2.32289	1.81654
	12.9	1.32316	1.39215	1.39215	1.26888	1.23508	1.07457	2.00384	1.52313	1.78542	1.71492	1.54642	1.7445	1.87647	2.08225	1.69093	2.01571	2.1056	2.12571	0.977306	1.33748	2.25532	1.86413	1.87686	1.95452	1.97668	1.91441	2.22169	2.10682	3.39891	2.6546	3.36312	3.18405	2.09222	2.21056	2.58843	2.14239
	13	1.31784	1.41471	1.41471	1.25627	1.18859	1.16187	2.15859	1.70984	1.7555	1.61634	1.60676	1.77804	1.93544	2.00195	1.75104	2.03755	2.05302	1.96443	0.888365	1.32907	2.03181	1.77784	1.69502	2.09014	1.94577	1.84699	2.184	2.11302	3.53781	2.45574	4.20666	2.90954	2.17431	1.68988	2.43212	2.36182
	13.1	1.27799	1.41408	1.41408	1.11254	1.27759	1.22008	2.20228	1.71757	1.73351	1.70512	1.6167	1.80251	1.87978	2.27251	1.89508	2.03751	2.15216	2.03967	0.817805	1.36717	2.03274	1.87086	1.88087	2.10647	1.98328	1.98317	2.31245	2.24524	3.38289	2.23656	3.70796	3.04023	2.44767	2.10961	2.70026	1.47276
	13.2	1.32525	1.50369	1.50369	1.25149	1.27214	1.23302	2.28503	1.62154	1.68451	1.58746	1.64781	1.81766	1.82145	2.29565	1.74112	1.83823	2.17181	2.05998	0.838742	1.39828	2.32733	2.00977	1.99126	2.15532	2.00507	2.06626	2.34739	2.30717	3.45281	2.03636	4.31	3.48983	2.16281	2.1061	2.39481	1.96265
	13.3	1.44004	1.57173	1.57173	1.107	1.17061	1.26886	2.227	1.6293	1.66881	1.67478	1.70249	1.97395	2.06127	2.15391	1.84954	2.01822	2.07589	1.93604	0.909442	1.30223	2.25752	1.92562	1.77379	2.37213	2.03232	1.99482	2.47089	2.44622	3.69436	2.37543	3.7603	2.95739	2.09785	2.22909	2.45765	2.02467
	13.4	1.27534	1.52108	1.52108	1.24506	1.12632	1.25062	2.17865	1.66834	1.66863	1.66026	1.60995	1.75309	1.93053	2.07642	1.69281	2.00174	2.13671	2.00206	0.953222	1.39324	2.18042	1.81601	1.70219	2.20524	1.98381	1.89429	2.4556	2.2991	3.49543	2.40028	3.77269	2.91735	1.90897	2.35801	2.22566	1.7757
	13.5	1.29947	1.44431	1.44431	1.36017	1.09262	1.26607	2.14622	1.64432	1.65946	1.55479	1.60783	1.78089	1.99666	2.42718	1.36199	1.9084	1.99539	2.00052	0.811777	1.37011	2.22665	2.12469	1.81137	2.19705	2.05091	2.00195	2.43014	2.51856	3.59469	2.30852	3.75709	3.0113	2.10286	2.03458	2.18796	1.84576
	13.6	1.27884	1.47359	1.47359	1.16905	1.17234	1.03658	2.0951	1.7402	1.69252	1.57451	1.60957	1.66971	2.06362	2.19537	1.49255	1.87709	2.09735	2.11851	1.01895	1.27386	2.17363	2.06562	2.06669	2.08605	1.94197	2.00323	2.31513	2.50726	3.59067	2.39605	3.41556	2.94978	2.16949	1.53419	2.06642	2.11041
	13.7	1.25554	1.3912	1.3912	1.18712	1.14211	1.27881	2.08884	1.61567	1.73341	1.55509	1.58892	1.72095	2.09833	2.08731	1.48201	2.0552	2.11187	2.01784	0.742732	1.26155	2.08307	1.83776	1.91418	2.23247	1.94904	1.89284	2.30283	2.45765	3.20224	2.46017	3.77143	3.10158	2.11599	1.03958	2.17106	2.30456
	13.8	1.33186	1.36289	1.36289	1.23006	1.22197	1.33188	2.08152	1.64383	1.73835	1.56348	1.72832	1.70103	2.02037	2.34521	1.42357	1.97793	2.08393	2.02982	0.786752	1.30525	2.02999	1.98354	2.01316	2.38943	2.07637	1.95708	2.52845	2.60744	3.49399	2.6373	4.19367	2.6931	2.55034	1.4678	1.84558	2.21477
	13.9	1.31277	1.46378	1.46378	1.12737	1.2224	1.51721	1.92935	1.62883	1.87248	1.61684	1.72686	1.74846	2.26707	2.20073	1.44596	2.02553	2.06212	2.21627	0.749833	1.40107	2.11144	1.95745	1.86181	2.22001	1.99679	1.94926	2.29665	2.67267	3.73421	2.66294	4.14776	3.27268	2.29148	1.34871	1.82618	2.05446
	14	1.17144	1.42859	1.42859	1.18937	1.09873	1.5754	2.0443	1.6651	1.77264	1.5663	1.72882	1.71217	2.12544	2.29877	1.52269	1.96109	2.03708	1.96449	0.882903	1.25731	2.28721	2.11336	1.85835	2.18923	2.01703	2.07773	2.20691	2.77227	3.56296	2.48887	3.69187	4.03487	2.37195	1.2692	2.44102	1.99323
	14.1	1.22883	1.45923	1.45923	1.25597	1.14597	1.52179	1.95665	1.4462	1.78513	1.60243	1.73705	1.74424	1.90526	2.29061	1.66639	1.85933	2.14968	2.05907	0.934879	1.29289	2.05567	1.96418	1.78787	2.27813	2.05576	1.97161	2.39965	2.39238	3.63194	2.71312	3.009	4.23824	2.3498	1.42173	2.01624	2.33938
	14.2	1.32918	1.53552	1.53552	1.13529	1.15753	1.61511	2.2828	1.49493	1.75104	1.638	1.70398	1.64905	2.12502	2.27517	1.31987	1.87052	2.07829	2.08603	0.796499	1.31217	2.14945	2.03873	1.95448	2.49746	2.24476	2.02124	2.45364	2.38284	3.4744	2.52876	4.06952	4.48514	2.26592	1.586	2.20909	2.29501
	14.3	1.28058	1.45135	1.45135	1.20511	1.31003	1.57944	2.02702	1.4936	1.81697	1.50277	1.7176	1.62174	1.99647	2.17827	1.25928	1.82352	2.1589	2.03309	1.02074	1.32718	2.21949	2.0765	1.77827	2.171	2.28164	1.8877	2.39853	2.21166	3.50786	2.55134	3.72791	4.37641	2.11838	1.4931	1.92102	2.06158
	14.4	1.26558	1.51608	1.51608	1.26665	1.45566	1.56726	2.19797	1.44715	1.73525	1.77374	1.78716	1.67236	2.23299	2.16009	1.46744	1.83865	2.19118	1.89554	0.822782	1.2662	2.22268	2.01636	1.81598	2.3393	2.1846	2.00388	2.68836	2.06865	3.41354	2.62735	3.38494	4.63907	1.83956	1.4645	2.07573	1.99509
	14.5	1.40485	1.44708	1.44708	1.23141	1.4716	1.58178	2.22689	1.54476	1.83401	1.78415	1.81668	1.68525	2.18376	2.14237	1.69337	1.78643	2.18691	1.92236	0.980642	1.23049	2.32799	2.19631	1.79352	2.27014	2.18711	1.94292	2.55303	1.94806	3.68935	2.7149	3.66391	4.52812	2.20349	1.36112	2.07452	1.64254
	14.6	1.40359	1.43727	1.43727	1.21146	1.14317	1.47118	2.08615	1.42679	1.80573	1.83665	1.69321	1.80978	2.30963	2.2883	1.42117	1.85511	2.07101	1.8576	0.972682	1.22884	2.2947	2.08153	1.78873	2.31331	2.3068	1.93242	2.40228	2.22534	3.45899	2.45895	3.57973	4.6298	2.14158	1.6192	1.94767	1.94506
	14.7	1.349	1.46637	1.46637	1.33531	1.20466	1.52969	2.29939	1.63893	1.83163	1.70237	1.68214	1.77146	2.21582	2.21155	1.51734	1.82942	2.13674	2.01299	1.09881	1.19128	2.3481	2.04451	1.62291	2.33588	2.32824	1.90524	2.49543	2.33906	3.52256	2.54864	3.44771	4.09267	2.29088	1.19967	1.94933	2.36826
	14.8	1.18436	1.46747	1.46747	1.28384	1.24137	1.66128	2.29998	1.5785	1.73071	1.73638	1.75126	1.85179	2.38846	2.36787	1.4045	1.99031	2.03263	2.06007	0.843982	1.31068	2.34282	2.04347	1.93682	2.41036	2.29302	2.01126	2.37846	1.82982	3.59523	2.50144	3.87795	4.2193	2.07341	1.54885	2.24084	2.08182
	14.9	1.24822	1.41083	1.41083	1.16114	1.14462	1.579	2.16048	1.70914	1.71636	1.6949	1.80296	1.89695	2.1775	2.30611	1.58122	1.82527	2.06864	2.03767	0.957986	1.12829	2.53612	2.14835	1.97327	2.22886	2.44021	1.99093	2.51702	2.18168	3.50786	2.69484	3.55578	4.74232	2.27702	1.53943	2.05964	2.31926
	15	1.26623	1.34736	1.34736	1.17073	1.2449	1.51416	2.16226	1.58661	1.81831	1.71289	1.68307	1.75111	1.95141	2.24831	1.58336	1.90193	2.09127	1.96069	1.06068	1.23486	2.50013	2.29959	1.78714	2.43829	2.4491	1.86879	2.62038	2.01396	3.6385	2.37837	3.53766	4.87077	1.97236	1.29469	1.38972	1.95626
	15.1	1.23993	1.14554	1.14554	1.09444	1.23379	1.467	2.36459	1.60196	1.73014	1.6624	1.61679	1.7561	2.21234	2.16333	1.56139	1.835	2.15214	2.01757	0.815062	1.12411	2.36288	2.26411	1.97738	2.2495	2.6454	1.94331	2.40535	2.13821	3.6342	2.5359	3.1959	4.87879	1.59789	1.41892	1.80895	2.16394
	15.2	1.25542	1.21229	1.21229	1.13637	1.21906	1.44962	2.3712	1.70479	1.75506	1.82573	1.66669	1.79468	2.0029	2.24426	1.55475	1.84823	2.1313	1.95462	0.944198	1.15118	2.2755	1.91505	1.90476	2.31494	2.56122	1.8861	2.41812	2.27261	3.41308	2.4981	3.65499	4.34006	1.94772	1.03925	1.84523	2.02291
	15.3	1.29201	1.31268	1.31268	1.18193	1.14776	1.45236	2.28947	1.73319	1.97006	1.85075	1.64805	1.8076	1.63051	2.17055	1.74926	1.72671	2.05014	2.01781	1.14046	1.23228	2.46195	2.17024	1.99651	2.25241	2.51857	1.93197	2.68191	1.89544	3.56185	2.58686	3.71384	4.28283	1.85397	1.32171	2.13141	2.47302
	15.4	1.29371	1.38766	1.38766	1.03241	1.39531	1.55969	2.23027	1.64518	1.7956	1.71786	1.89435	1.76555	1.81494	2.13711	1.54887	1.77572	2.20794	2.07111	1.12464	1.22069	2.46142	2.20322	1.78189	2.20296	2.38188	2.04655	2.49784	1.99927	3.73821	2.84371	4.07674	4.23676	2.16539	1.75161	2.0699	2.2704
	15.5	1.40679	1.42073	1.42073	1.10849	1.26649	1.45275	2.0588	1.69432	1.89092	1.88123	1.66802	1.68139	1.99331	2.24989	1.3827	1.83959	2.24498	1.90902	1.12911	1.17208	2.403	2.11126	2.19597	2.33718	2.4207	2.0032	2.50021	2.34378	3.97064	2.8506	3.32824	4.41805	2.17779	1.13269	2.13265	2.58563
	15.6	1.34151	1.41895	1.41895	1.15747	1.13401	1.43135	2.33353	1.69976	1.8958	1.78869	1.71996	1.76012	2.1215	2.35529	1.58159	1.94169	2.41749	2.00148	0.975362	1.23496	2.57387	1.96116	2.2251	2.08468	2.39093	2.15585	2.51493	2.54645	3.87221	2.29074	3.99883	4.56495	2.47538	1.40358	2.19412	2.62565
	15.7	1.3007	1.39872	1.39872	1.16441	1.18148	1.55976	2.2385	1.87454	1.92925	1.84804	1.78086	1.82197	2.0061	2.16985	1.51315	1.82596	2.25989	2.12119	1.02172	1.17358	2.16989	1.95023	2.24099	2.15219	2.36987	2.13911	2.5079	1.91274	3.88385	2.56218	4.18921	4.51028	2.59473	1.25072	2.20424	2.40957
	15.8	1.31619	1.45776	1.45776	1.09646	1.23988	1.51314	2.14423	1.8259	1.8341	1.89565	1.67879	1.84008	1.67452	2.26191	1.3928	1.69965	2.13078	1.99564	0.914448	1.22868	2.41628	2.01842	2.08933	2.02658	2.71614	2.10065	2.43052	2.24755	3.75691	2.63458	4.20033	4.27536	2.20001	1.55627	1.57963	2.64444
	15.9	1.30116	1.5478	1.5478	1.07132	1.21864	1.40561	2.12647	1.64529	1.80422	1.79209	1.64982	1.74166	2.03462	2.21739	1.41502	1.74687	2.10126	2.0508	0.937078	1.2207	2.44288	2.09704	1.95167	2.34212	2.4733	2.02902	2.43794	2.18354	3.43011	2.66425	3.23902	4.15996	2.55681	1.40983	1.74798	2.22634
	16	1.28471	1.47743	1.47743	1.1246	1.17236	1.44103	2.35319	1.79898	1.77749	1.70877	1.51209	1.74032	1.8977	2.24491	1.51206	1.89676	2.2763	1.93596	0.829869	1.22892	2.42432	2.1568	1.99547	2.13607	2.44955	1.95919	2.46479	2.40072	3.69587	2.57172	4.09596	4.70777	2.36982	1.42709	1.91629	2.35257
	16.1	1.25615	1.44597	1.44597	1.15471	1.25256	1.40524	2.21971	1.65149	1.84164	1.7305	1.6325	1.74592	1.61482	2.39531	1.43939	1.83766	2.44672	2.0053	0.905556	1.19359	2.31381	1.99138	2.05305	2.20842	2.25524	2.12271	2.47278	2.15796	4.02783	2.4953	3.92807	3.86664	2.61941	2.02788	2.10049	2.2353
	16.2	1.28015	1.51294	1.51294	1.12415	1.22929	1.64721	2.1481	1.68315	1.80033	1.80869	1.70353	1.66602	1.8282	2.24662	1.55058	1.87433	2.31775	1.86901	0.920005	1.17556	2.38375	2.19536	2.19827	2.26688	2.25274	2.02705	2.51323	2.18025	4.05041	2.29048	3.71108	3.91839	2.50036	1.9335	1.97767	2.33035
	16.3	1.44993	1.43252	1.43252	1.01338	1.31432	1.49647	2.25425	1.79277	1.8273	1.75913	1.58182	1.72863	2.02518	2.21983	1.36284	1.99927	2.25223	1.81068	0.86223	1.23087	2.50809	1.90454	2.08113	2.40079	2.44043	2.06351	2.61091	2.1796	4.46176	2.38802	3.82347	3.64846	2.86306	2.07943	2.39184	2.20592
	16.4	1.45745	1.48124	1.48124	1.12087	1.19449	1.54785	2.27675	1.74033	1.79551	1.75157	1.64943	1.78747	2.11549	2.31367	1.48308	1.86051	2.1764	1.91258	0.939921	1.27701	2.57035	2.04109	2.09419	2.45841	2.67774	2.05969	2.71173	2.18852	4.17265	2.50971	3.80784	3.65098	2.75754	2.0599	2.33396	1.88933
	16.5	1.34091	1.54932	1.54932	1.12329	1.29358	1.572	2.23642	1.6375	1.87715	1.78416	1.65003	1.83551	2.19867	2.15671	1.36632	1.77886	2.35241	1.99841	0.97306	1.3192	2.39185	2.0387	1.80005	2.34118	2.68015	1.93432	2.68884	2.23325	4.4484	2.03763	4.13598	3.65053	2.54843	1.42282	1.95491	2.09878
	16.6	1.26384	1.50878	1.50878	1.0866	1.23041	1.47848	2.27211	1.72873	1.87343	1.77289	1.63043	1.77048	2.01126	2.26351	1.52036	1.83129	2.23377	1.91964	1.14253	1.2394	2.46333	1.96355	1.83223	2.46048	2.6219	1.99863	2.68733	2.20789	4.56347	2.4192	3.41788	3.55365	2.31042	1.43595	2.33851	2.24037
	16.7	1.24713	1.27789	1.27789	1.09333	1.04482	1.48893	2.17698	1.76279	1.80073	1.90577	1.53722	1.74088	2.03303	2.25829	1.57134	1.75684	2.13623	1.99551	1.08607	1.2305	2.45284	1.93476	1.88347	2.43145	2.57697	1.92351	2.74711	2.29964	5.24114	2.71116	3.80688	3.40291	2.40417	1.34334	2.32308	2.14539
	16.8	1.38242	1.2446	1.2446	1.11328	1.19791	1.36611	2.09034	1.52922	1.71033	1.75154	1.69219	1.70708	1.99948	2.28656	1.51336	1.74114	2.1728	1.78083	1.20121	1.1251	2.46489	1.98014	1.72134	2.32331	2.58778	1.91374	2.79026	2.00158	4.57923	2.279	3.8527	3.45876	2.19966	1.53953	2.37292	2.3878
	16.9	1.31755	1.47012	1.47012	1.10122	1.15012	1.44774	2.20245	1.79471	1.74396	1.70963	1.6392	1.70117	2.15977	2.21192	1.70872	1.81216	2.24374	1.75437	1.3215	1.11398	2.6133	2.04651	1.8068	2.5082	2.73428	1.88873	2.96008	1.906	5.42961	2.55501	3.76481	3.35058	2.58653	1.59332	2.33193	2.53728
	17	1.31608	1.5522	1.5522	1.23209	1.13452	1.41592	2.32179	1.72909	1.73675	1.94361	1.64655	1.67199	2.09671	2.21017	1.59092	1.69135	2.19495	1.81237	1.20001	1.18129	2.3542	2.0341	1.85814	2.40527	2.72158	2.00693	2.77614	2.04788	5.24473	2.25149	4.01332	3.32079	2.84216	1.353	2.08644	2.35765
	17.1	1.40468	1.5436	1.5436	1.19631	1.12337	1.4066	2.0646	1.69431	1.7928	1.87878	1.72765	1.74432	2.11195	2.17214	1.56524	1.7844	2.1596	1.76886	1.25146	1.17184	2.26329	1.97005	1.99786	2.37462	2.7841	2.01348	2.6756	2.51327	4.53376	2.66084	4.14542	3.17545	3.07379	2.03314	1.67607	2.77067
	17.2	1.24911	1.42911	1.42911	1.07731	1.30659	1.43919	2.39224	1.71604	1.80661	1.89777	1.62774	1.72314	2.1401	2.2423	1.54864	1.71184	2.21204	1.88464	1.16528	1.16105	2.18882	2.00977	1.99359	2.42476	2.74558	2.00139	2.62115	2.30498	3.98116	2.73979	4.45018	3.46705	2.14791	2.17442	1.85483	2.15334
	17.3	1.34768	1.50993	1.50993	1.14385	1.23677	1.48921	2.31441	1.70414	1.80196	1.85959	1.73814	1.79716	2.07921	2.1652	1.81701	1.8104	2.16997	1.82013	1.24513	1.27367	2.25505	2.08989	1.83255	2.30019	2.63874	1.93484	2.80906	2.35385	3.30087	2.56499	4.14424	3.33248	2.75817	1.93746	1.96763	2.14266
	17.4	1.35461	1.55963	1.55963	1.15535	1.32651	1.41393	2.02	1.61206	1.78122	1.88301	1.82591	1.84414	2.36014	2.21304	1.66764	1.5301	2.0931	1.90073	1.29044	1.24209	2.20461	2.14727	1.72309	2.31161	2.62327	2.05706	2.66081	2.61643	4.06558	2.4387	3.96194	3.12162	2.78217	2.08658	2.06569	1.99374
	17.5	1.30587	1.53971	1.53971	1.2275	1.32805	1.44375	2.15875	1.64754	1.85033	1.86325	1.70141	2.00716	2.3509	2.24459	1.54037	1.8509	2.04226	1.91048	1.15557	1.1733	2.10307	2.02926	1.75688	2.36112	2.67881	1.92948	2.62486	2.95896	3.25869	2.89319	3.96287	3.44545	2.94545	1.72921	2.18149	1.86292
	17.6	1.33725	1.48278	1.48278	1.22879	1.27971	1.42873	2.22361	1.56744	1.75252	1.77807	1.65757	1.94311	2.00115	2.20849	1.44867	1.89571	1.93098	1.89929	1.19366	1.14272	2.3747	1.91242	1.71149	2.32208	2.76762	1.98216	2.65823	2.60578	3.80212	2.50714	4.10909	3.34754	2.44583	1.85519	2.20348	2.07743
	17.7	1.29172	1.55978	1.55978	1.10033	1.23749	1.37651	2.27265	1.60521	1.71129	1.87631	1.58107	1.90292	2.03979	2.15726	1.5656	1.66724	2.07135	1.87978	1.22288	1.30658	2.30678	2.13276	1.94551	2.46981	2.693	2.10638	2.71475	2.39436	4.03306	2.77724	3.93291	3.43741	2.82791	2.08333	1.81634	2.4302
	17.8	1.34027	1.60814	1.60814	1.13683	1.15595	1.53118	2.35688	1.6732	1.76109	1.74325	1.62962	1.796	1.92969	2.11919	1.53732	1.83989	2.07525	1.92287	1.02357	1.23954	2.26074	2.06539	1.75395	2.43328	2.68653	1.97235	2.6496	2.74423	3.93029	2.2344	4.3662	3.28531	3.25819	1.81499	1.80077	2.40044
	17.9	1.28271	1.51752	1.51752	1.13335	1.20205	1.42072	2.22279	1.63389	1.8484	1.88805	1.64203	1.88143	2.38859	2.19966	1.59585	1.89161	1.94266	2.01519	1.20545	1.37494	2.17832	2.0765	2.12091	2.42844	2.54172	2.05438	2.69228	2.67205	3.69795	2.13254	3.45621	3.39583	2.81182	1.98974	2.34967	2.37835
	18	1.34922	1.5581	1.5581	1.17324	1.17658	1.41744	2.2408	1.61314	1.69844	1.89639	1.735	1.90165	2.25175	2.06435	1.53511	1.96611	1.92116	2.01059	1.04653	1.20452	2.48872	2.09648	2.16828	2.27379	2.43265	2.0336	2.63748	2.71466	3.91864	2.58133	3.8378	3.20199	2.84455	1.99528	2.60712	2.42433
	18.1	1.26688	1.65359	1.65359	1.13364	1.34234	1.31443	2.22381	1.71354	1.78495	1.89322	1.66601	2.03259	2.16528	2.02692	1.47335	1.82744	1.93486	1.99687	0.912176	1.29433	2.5151	1.7663	2.09637	2.4025	2.43988	2.06738	2.61708	2.95625	3.99088	2.65025	3.59848	3.37905	3.71479	2.01591	2.42077	2.16408
	18.2	1.28302	1.5926	1.5926	1.18943	1.31915	1.33165	2.31244	1.69688	1.7433	1.78205	1.58562	1.98437	2.39718	1.99533	1.4177	1.72053	2.38425	1.89802	0.785661	1.25231	2.48931	1.80247	2.16242	2.47798	2.38678	2.08325	2.63369	2.95301	3.72496	2.57613	4.13196	3.46833	3.96831	2.06377	2.70601	2.04658
	18.3	1.52397	1.6449	1.6449	1.13463	1.23977	1.35603	2.27147	1.61902	1.76331	1.79863	1.71352	1.95377	2.25982	1.75631	1.59091	1.69967	1.94726	1.8294	0.961218	1.22129	2.26624	1.95605	2.09735	2.36862	2.40209	2.04094	2.89113	2.8649	3.78051	2.43717	2.9665	3.43917	3.49293	2.10945	2.58035	1.84293
	18.4	1.41655	1.54029	1.54029	1.14447	1.20968	1.2024	2.21872	1.63691	1.74839	1.77508	1.65527	1.86072	2.1848	1.97119	1.42419	1.91232	2.07712	1.78662	0.872529	1.22935	2.55525	1.82116	1.81509	2.34221	2.45258	1.96476	2.92133	2.70971	3.85271	2.56388	3.95024	3.46601	3.0878	1.89489	2.6208	2.25419
	18.5	1.35149	1.59562	1.59562	1.21904	1.16158	1.40162	2.26466	1.67456	1.74386	1.84921	1.68761	1.97866	2.08223	1.77364	1.38339	1.87225	2.07903	1.84297	0.913315	1.29723	2.70164	1.82648	1.76178	2.35201	2.4713	1.86963	3.01253	2.83269	3.74777	2.30885	4.29211	3.27858	3.11338	1.72893	2.28398	1.92807
	18.6	1.25049	1.57868	1.57868	1.15295	1.23723	1.33001	2.20882	1.67723	1.79628	1.92962	1.66674	1.90026	2.33291	1.62716	1.49564	1.85702	2.02486	1.65522	0.998788	1.20453	2.39526	1.74627	1.8658	2.48042	2.45809	1.84913	2.80817	2.65797	3.77609	2.83169	3.73287	3.39594	2.83406	1.5195	2.44239	2.37738
	18.7	1.43713	1.55527	1.55527	1.23895	1.23404	1.29952	2.17355	1.86691	1.75309	1.8114	1.76257	1.85747	2.20745	1.66184	1.44427	1.87942	2.00196	1.70851	0.990667	1.27656	2.57524	1.92859	2.13388	2.34767	2.52387	1.98682	2.74546	2.88584	4.42866	2.21963	3.61832	3.77533	2.73246	2.03078	2.48522	2.42667
	18.8	1.37582	1.65483	1.65483	1.27992	1.16967	1.42806	2.17278	1.60353	1.75474	1.83411	1.76473	1.86191	2.0377	1.75805	1.54929	1.92315	2.1433	1.89341	1.11656	1.30881	2.60934	1.91346	1.96748	2.2734	2.37217	1.88541	2.60542	2.94776	4.28695	2.68676	3.49683	4.14614	2.84665	2.04701	2.31036	2.15132
	18.9	1.31275	1.67015	1.67015	1.25874	1.05482	1.39238	2.07202	1.49674	1.98652	1.74528	1.79682	1.87897	2.09076	1.75322	1.51297	2.091	2.03329	2.04271	0.952902	1.37578	2.38065	2.04304	1.97354	2.45533	2.46984	1.95546	2.70578	2.85507	3.89316	2.49849	3.62909	3.90477	2.94101	1.89176	2.36309	2.16616
	19	1.30008	1.4927	1.4927	1.10268	1.13489	1.36197	2.0354	1.5886	1.70697	1.72669	1.78292	1.75589	1.95217	1.49201	1.57735	1.99031	2.01292	2.09622	0.900739	1.39102	2.2911	2.04678	2.06999	2.24634	2.33275	1.96849	2.48446	2.66654	4.27591	2.36533	3.43452	3.94767	2.72093	2.07081	2.23462	2.08633
	19.1	1.35544	1.57799	1.57799	1.11844	1.24225	1.29804	2.42482	1.59742	1.78467	1.75646	1.74382	1.82869	2.03585	1.70446	1.59664	2.00977	1.96523	1.9246	0.916434	1.334	2.17202	2.0186	2.112	2.35915	2.66995	2.01678	2.48573	3.08655	4.33318	2.32758	3.58292	4.14798	2.36896	1.92891	2.24119	2.15268
	19.2	1.408	1.53942	1.53942	1.21895	1.1194	1.39761	2.20089	1.64463	1.75182	1.72622	1.7406	1.76352	2.12703	1.58468	1.54916	1.85947	1.93569	1.96991	0.861651	1.16467	2.43431	2.19969	2.01894	2.48898	2.35671	1.85568	2.53148	2.32352	4.45936	3.10418	3.41123	4.00428	2.41799	2.07839	1.50421	2.49191
	19.3	1.53298	1.52353	1.52353	1.14087	1.11833	1.291	2.22954	1.64164	1.9034	1.73949	1.87944	1.94084	2.03761	1.71731	1.54096	2.05553	2.05868	1.94772	1.05163	1.13436	2.50671	2.25855	1.94387	2.43854	2.30253	1.8714	2.62008	3.17338	4.70631	2.80267	3.38065	4.23111	2.85348	2.12818	2.4086	2.60469
	19.4	1.50789	1.47497	1.47497	1.22114	1.1615	1.23986	2.26946	1.82481	1.88268	1.80805	1.82956	1.93918	1.95908	1.56375	1.56123	1.99631	1.93725	1.88791	1.02371	1.12934	2.13645	2.18722	2.13987	2.37734	2.28506	1.93539	2.62047	3.02206	4.50277	2.9948	3.82504	4.24914	3.14066	2.32294	2.52485	2.35765
	19.5	1.40754	1.52341	1.52341	1.15528	1.19375	1.36864	2.31659	1.56046	1.85472	1.87372	1.72331	1.81712	1.92603	1.77941	1.54649	1.95124	1.86361	1.83979	0.865248	1.38914	2.19372	1.8985	1.98876	2.39974	2.25445	1.88887	2.57316	3.10328	3.88611	2.55943	3.39834	3.92906	3.02622	2.25186	2.34036	2.5832
	19.6	1.24805	1.50651	1.50651	1.40657	1.08458	1.3978	2.23134	1.60628	1.96148	1.87454	1.87068	1.83173	1.82997	1.81864	1.58634	2.03502	1.94472	1.95878	1.02602	1.4054	2.75117	1.79962	2.10379	2.29866	2.1244	1.96186	2.58714	3.25079	3.55924	2.62788	3.34035	3.95719	2.47014	1.89817	2.63568	2.36339
	19.7	1.43278	1.55228	1.55228	1.34428	1.25994	1.32957	2.16008	1.85487	1.82711	1.85894	1.85387	1.92097	1.88826	1.69582	1.57418	2.03474	1.99718	1.92173	0.861919	1.25057	2.69353	2.12162	2.2193	2.34507	2.10437	2.05414	2.65801	2.78058	3.72973	2.47631	3.94351	3.89542	2.52804	1.98936	2.54492	2.12944
	19.8	1.31521	1.52853	1.52853	1.33326	1.17032	1.44691	2.11273	1.81892	1.82588	1.84932	1.72213	1.91725	1.86995	1.52196	1.80308	1.95476	2.08038	1.9902	0.978684	1.18842	2.49127	2.24585	2.05034	2.44476	2.22836	1.89839	2.87859	2.62276	3.3668	2.43459	3.52922	3.9512	2.70242	2.43238	2.33553	2.37959
	19.9	1.23301	1.61162	1.61162	1.38301	1.2696	1.37238	2.20162	1.62099	1.90874	1.79407	1.83552	1.88204	2.08616	1.62441	1.79584	1.97143	1.96272	2.01843	0.978056	1.30882	2.68015	2.02731	2.02465	2.44182	2.18075	2.04788	2.88895	3.30389	3.30874	2.38973	3.6781	4.04261	2.42758	2.03187	2.67771	2.59888
	20	1.33174	1.59252	1.59252	1.43988	1.21111	1.38875	2.31819	1.60404	1.96421	1.8057	1.75978	1.83161	2.02922	1.47498	1.69405	2.09366	1.92857	2.0222	0.948947	1.35028	2.42906	2.09613	2.01693	2.51296	2.26822	1.9392	2.7769	2.7707	3.6183	2.92692	3.52855	3.89224	2.44359	2.27347	2.67451	2.54215
	20.1	1.2891	1.63576	1.63576	1.39994	1.25408	1.42777	2.05206	1.67559	1.87714	1.89233	1.73474	1.98154	1.96878	1.76249	1.59681	2.16111	1.94398	2.10742	1.04927	1.24138	2.75132	1.99647	2.1899	2.51424	2.17418	2.0278	2.98322	2.89321	3.53004	3.10041	4.22492	3.98857	2.12498	1.85087	2.46794	2.57092
	20.2	1.33061	1.59293	1.59293	1.34375	1.20256	1.36651	1.99888	1.68473	1.9842	1.86136	1.69717	1.91464	2.07147	2.0396	1.72307	2.06058	1.94282	1.90033	0.863105	1.17506	2.55	2.07491	1.99868	2.56787	2.18659	2.02629	2.86577	3.16135	3.55545	2.56524	4.2322	3.73407	2.17082	2.27606	2.36347	2.34685
	20.3	1.30732	1.67672	1.67672	1.33098	1.25249	1.5775	2.0343	1.49299	1.88828	1.83985	1.85909	1.916	2.20895	2.00523	1.90811	2.14213	1.9613	1.73158	0.930635	1.29473	2.74475	2.21598	2.0588	2.45243	2.14975	2.10083	2.9275	2.79253	3.50908	2.40529	4.272	3.81931	2.28808	1.82562	2.62412	2.39376
	20.4	1.32327	1.5389	1.5389	1.35924	1.17397	1.53142	2.08062	1.70062	1.81527	1.81339	1.75654	1.8961	1.94963	1.85807	1.61256	2.15088	2.09022	1.93027	0.868673	1.13347	2.61388	2.15267	2.22141	2.45669	2.1089	2.04405	2.87345	3.05404	3.41912	2.61963	3.82738	3.87573	2.53403	1.98174	2.36914	2.55795
	20.5	1.30434	1.6409	1.6409	1.36462	1.28986	1.45269	1.846	1.65244	1.89532	1.86845	1.81816	1.98165	2.01643	1.86393	1.701	2.07841	2.03117	1.81835	0.940386	1.22572	2.73891	2.11659	2.14713	2.4856	2.04075	2.03213	3.02818	3.06871	3.84456	2.92158	4.50743	3.87561	2.76932	1.9621	2.30915	2.33003
	20.6	1.4123	1.58145	1.58145	1.29651	1.24623	1.47599	1.87548	1.53786	1.94308	1.85919	1.79992	1.93305	2.11222	1.95428	1.60346	2.05324	2.02496	1.96391	0.922682	1.21414	2.99027	2.2294	2.33491	2.52027	2.12847	2.1375	2.93887	2.9791	3.70834	2.91542	4.51309	3.884	2.46845	2.34759	2.54711	2.38847
	20.7	1.25705	1.64365	1.64365	1.33523	1.34649	1.34634	1.8631	1.52178	1.86655	1.84749	1.80993	1.87192	2.18898	1.93548	1.66693	2.03606	1.85877	1.86259	0.914939	1.29436	2.70548	2.21687	2.27208	2.65741	2.15672	2.06842	2.92852	3.28137	3.52291	2.98405	4.22635	3.67778	2.51191	2.00055	2.47108	2.18705
	20.8	1.16381	1.61271	1.61271	1.29035	1.25676	1.37648	1.82485	1.51595	1.86574	1.79957	1.67494	1.92252	2.23675	1.93435	1.87079	2.00077	1.99836	1.80229	1.04437	1.37626	2.82485	2.21142	1.95773	2.56349	2.25333	1.99524	3.0623	2.77329	3.73687	3.1576	5.33621	3.91531	2.61839	2.19431	2.3109	2.45635
	20.9	1.33615	1.49535	1.49535	1.2992	1.27718	1.32549	1.80073	1.52047	1.83362	1.70609	1.75614	1.90738	1.90886	1.7927	1.71347	2.06151	1.98768	1.81682	0.930275	1.34124	3.08341	2.12821	2.25186	2.31771	2.10413	1.94426	2.86832	3.29676	3.6347	2.37511	5.71066	4.12804	2.54849	2.30378	2.3379	2.2089
	21	1.36805	1.66485	1.66485	1.32572	1.12204	1.35355	1.64756	1.5523	1.85213	1.76605	1.63252	1.7924	2.05481	1.86413	1.65799	2.14652	2.04939	2.02096	0.889965	1.55302	3.1423	2.17164	2.18324	2.45853	2.1078	1.88638	2.84031	3.08768	3.58603	2.63833	5.49658	4.17039	2.78955	2.49466	2.64698	1.77372
	21.1	1.45073	1.58959	1.58959	1.35319	1.26668	1.35315	1.81367	1.47232	1.92042	1.71226	1.68884	1.8276	2.02835	1.94249	1.84821	2.04227	2.03483	2.03497	0.842206	1.45781	2.93178	2.20686	2.13975	2.44494	2.06365	1.94535	2.86785	3.3036	3.6192	2.66504	5.381	3.88559	2.44401	1.93646	2.59513	1.62645
	21.2	1.40186	1.76154	1.76154	1.28116	1.37707	1.42705	1.81382	1.41281	1.8836	1.60456	1.72715	1.7697	1.92851	1.85356	1.63952	2.20126	2.03754	1.95874	0.980272	1.44416	3.00876	2.35808	2.01628	2.34548	2.06641	1.94622	2.77089	3.31516	3.67209	2.6192	5.36658	3.99698	2.8193	2.29211	2.41425	2.01835
	21.3	1.51918	1.53117	1.53117	1.29358	1.19385	1.50177	1.87185	1.69323	2.00792	1.68034	1.67856	1.85122	2.04623	1.98558	1.67477	2.24073	2.06931	1.9503	0.847984	1.37264	2.96823	2.06037	1.87516	2.11655	1.94412	1.89987	2.81097	3.14393	3.89066	3.00814	5.46533	3.82937	2.36322	2.58403	2.20906	2.22402
	21.4	1.36376	1.45427	1.45427	1.35392	1.56851	1.57492	1.89171	1.6335	1.80955	1.73595	1.74744	1.89927	1.85122	2.02682	1.72734	2.05526	2.03142	2.03373	0.954955	1.64301	2.84293	2.21056	1.82943	2.14772	2.06604	1.95342	2.64365	3.29677	4.13855	2.42906	5.90674	4.04711	2.51718	2.38481	2.36074	1.85996
	21.5	1.52298	1.45059	1.45059	1.22776	1.2703	1.46853	1.9383	1.73768	1.87463	1.8085	1.70467	1.86498	1.96101	1.98636	1.40115	1.90324	2.03199	1.91814	0.851473	1.44434	2.90318	2.06502	1.90034	2.2219	2.09683	1.86697	2.701	3.37793	3.89803	2.8502	5.70038	4.11372	2.51643	2.32594	2.44751	2.03283
	21.6	1.3959	1.41784	1.41784	1.28518	1.1546	1.58774	1.85926	1.54792	1.89405	1.79787	1.7291	2.04091	1.90494	1.88207	1.60061	1.8847	2.07937	1.98579	0.849378	1.49785	2.5075	1.98163	2.04456	2.36216	2.03889	1.98861	2.76438	3.17035	4.21768	2.75097	5.6292	4.17451	2.55785	2.22226	2.14882	2.24233
	21.7	1.27257	1.47534	1.47534	1.35807	1.09652	1.66839	1.91062	1.59109	1.93344	1.78497	1.85129	1.8997	1.83025	2.01788	1.42121	1.93744	2.00511	1.97344	0.968254	1.34001	2.74134	1.94866	1.96915	2.406	2.04688	1.96837	2.83752	3.3367	4.33406	2.91155	5.55543	3.82165	2.75276	1.93101	2.40981	2.02825
	21.8	1.30854	1.44544	1.44544	1.38228	1.21385	1.48549	2.07217	1.64346	1.96451	1.73424	1.69684	1.84936	1.88167	1.99098	1.39634	1.97778	2.02499	1.9673	0.985713	1.55577	2.61102	1.95525	1.92724	2.38873	2.05932	1.89884	2.72971	3.67827	4.21751	2.61017	5.48953	3.96375	2.63195	1.88772	2.72017	2.09956
	21.9	1.28996	1.42871	1.42871	1.27774	1.20351	1.52182	2.13541	1.71973	1.87901	1.71621	1.69878	2.07548	1.82084	2.1852	1.54709	1.93645	1.8853	1.91474	0.861723	1.44816	2.60817	1.86453	1.85596	2.28136	2.0679	1.93848	2.62185	3.80454	4.25331	2.87407	5.0319	3.76881	2.5476	1.90984	2.55466	2.23182
	22	1.36092	1.39688	1.39688	1.23779	1.21251	1.36028	1.95405	1.76721	1.91034	1.72628	1.67733	1.89084	1.862	2.06914	1.43678	2.21856	2.01048	1.98536	0.90921	1.40281	2.59486	2.0586	1.9676	2.29777	2.03146	1.95941	2.84052	3.76532	4.56243	2.78146	5.27044	3.74644	2.73823	1.65023	2.45584	2.24444
	22.1	1.33875	1.42515	1.42515	1.3104	1.16813	1.36936	2.07693	1.7266	1.80628	1.80666	1.66209	1.90377	2.02562	2.1093	1.39134	2.03216	2.01655	1.99571	0.984658	1.39473	2.75879	2.04375	1.8923	2.31721	2.13283	1.9478	2.71539	3.23358	4.54625	2.66116	5.58105	4.10044	2.5894	2.02976	1.83244	2.19916
	22.2	1.34807	1.55845	1.55845	1.23199	1.20257	1.37838	1.93935	1.59307	1.79818	1.76838	1.76901	1.82675	1.76389	1.95679	1.56082	2.01954	2.00378	2.12657	1.04755	1.39787	2.67074	2.17647	2.0084	2.23536	2.11911	1.92879	2.80693	3.46799	4.33101	2.82774	5.4836	3.69447	2.58317	2.35616	2.34798	2.57104
	22.3	1.41891	1.59561	1.59561	1.34408	1.16622	1.43835	2.05906	1.71008	1.81921	1.69091	1.6449	1.76186	2.0068	1.96997	1.5907	2.01812	1.98269	2.03332	0.872633	1.41443	2.58099	1.91574	1.94153	2.30201	2.19779	1.99051	2.78147	3.82408	4.28673	2.70129	5.58517	3.92612	2.69004	2.48154	1.82271	2.23523
	22.4	1.26612	1.54301	1.54301	1.30737	1.27952	1.56655	2.04458	1.57204	1.76308	1.78821	1.70378	1.65586	1.86378	1.94221	1.56528	2.15879	1.95518	2.11835	1.12137	1.3828	2.65169	2.07068	1.80351	2.38986	2.18152	1.90809	2.83679	4.06554	4.31474	2.66601	5.41776	3.77839	2.63229	1.97317	1.99071	2.32244
	22.5	1.39947	1.57841	1.57841	1.37528	1.23824	1.51149	2.19687	1.74382	1.8229	1.76256	1.73711	1.68298	1.93022	1.69511	1.38562	2.07438	1.90417	2.09736	1.05269	1.51233	2.62324	2.07542	2.05184	2.4279	2.1669	2.0315	2.78073	3.47136	4.34784	2.56296	5.0335	3.76717	2.63803	2.23332	1.9525	2.5245
	22.6	1.3594	1.64729	1.64729	1.38481	1.3074	1.4107	2.02122	1.56519	1.7199	1.78492	1.70125	1.8302	1.77341	1.9016	1.23914	2.09757	1.96584	1.95173	0.951078	1.42749	2.74129	2.05981	1.75401	2.41426	2.12767	1.8858	2.74859	3.61302	4.33185	2.7183	5.13828	3.5296	2.60353	2.00478	1.85996	1.8962
	22.7	1.48982	1.56349	1.56349	1.53454	1.27928	1.42652	2.09538	1.50415	1.76511	1.7913	1.64841	1.79986	1.70546	1.81557	1.45822	1.89064	1.95576	2.02354	1.10469	1.46764	2.73367	2.14731	1.90942	2.3671	2.16467	2.02555	2.76783	3.44465	4.35925	2.49646	5.35992	3.65487	2.40436	1.96413	1.65962	2.53139
	22.8	1.45004	1.31963	1.31963	1.23332	1.52679	1.49672	1.9613	1.47799	1.78959	1.69448	1.72098	1.69942	1.79589	1.77582	1.28928	2.06403	1.98555	2.05554	0.895039	1.39604	2.58556	2.14626	1.83072	2.50108	2.03898	1.8144	2.68734	3.93282	4.15953	2.56616	4.96447	3.75508	2.47049	1.84885	2.41151	2.37245
	22.9	1.4677	1.32099	1.32099	1.25339	1.25709	1.47681	2.18677	1.59157	1.85577	1.74572	1.74474	1.87301	1.89979	1.86236	1.35944	2.19866	1.84076	2.04148	0.987264	1.47998	2.78086	2.19064	1.99225	2.32085	2.24025	1.88687	2.74732	3.6931	4.29729	2.60108	5.36149	3.64812	2.58076	2.36124	1.93062	2.2621
	23	1.51365	1.49818	1.49818	1.2161	1.24854	1.41665	1.96101	1.60916	1.86672	1.6348	1.69357	1.75669	1.70262	1.75673	1.19552	2.26759	1.94836	1.98729	1.13146	1.45635	2.72755	2.10575	2.03488	2.28387	2.05103	1.93507	2.66638	3.43583	4.26481	2.18005	5.56277	3.94829	2.43099	2.57516	2.29894	2.33765
	23.1	1.40687	1.57509	1.57509	1.23265	1.37883	1.51672	1.98834	1.52004	1.84962	1.75772	1.65987	1.65742	1.65447	1.78692	1.56435	2.32324	2.02554	1.92199	0.911217	1.54141	2.69856	2.14931	2.16731	2.40475	2.05306	1.95491	2.64674	3.29531	3.90078	2.17875	5.43508	3.64056	2.7654	2.07261	2.25228	2.11478
	23.2	1.3801	1.43264	1.43264	1.21253	1.36558	1.5409	2.02825	1.72664	1.65179	1.73091	1.79217	1.76624	1.63839	1.91458	1.33668	2.19035	1.94298	1.98823	0.849213	1.45594	2.5411	2.1974	1.87469	2.29633	2.04235	1.91252	2.56832	3.30632	3.89638	2.50185	5.4853	3.81354	2.471	2.25217	2.74769	2.29044
	23.3	1.26068	1.42687	1.42687	1.21966	1.40848	1.39111	1.87773	1.63514	1.71754	1.72081	1.80186	1.88782	1.47917	1.7174	1.44715	2.3486	1.9773	1.99562	0.950918	1.53495	2.78701	2.19402	1.69613	2.26242	1.94972	1.916	2.61362	3.20554	3.81052	2.32992	5.56481	3.84294	2.99619	1.79697	2.68102	2.48887
	23.4	1.27123	1.45035	1.45035	1.24092	1.34034	1.44387	2.27081	1.87733	1.73564	1.78168	1.8265	1.77181	1.73502	1.61756	1.44991	2.3218	1.87181	2.10233	0.996262	1.4144	2.98614	2.14656	1.85489	2.45504	2.10718	1.87661	2.5584	3.35969	3.73338	2.34746	5.67882	3.67004	2.47527	2.26027	2.49792	2.00804
	23.5	1.27401	1.42763	1.42763	1.28948	1.36549	1.44567	2.11639	1.74226	1.77951	1.69706	1.86811	1.87492	1.79659	1.73875	1.51177	2.27598	1.74217	2.10714	0.995385	1.35281	2.84722	2.2209	1.92711	2.17325	2.09738	1.97378	2.67118	3.51136	3.75416	2.10145	6.28898	3.89366	2.79254	2.10309	2.59805	2.03872
	23.6	1.17089	1.35379	1.35379	1.23653	1.52852	1.35801	2.05639	1.70488	1.71564	1.83367	1.79195	1.6915	1.80857	1.66199	1.46531	2.06856	1.86208	2.19201	0.912258	1.37318	2.87604	2.13011	1.83123	2.32122	2.04937	1.94724	2.69433	3.8033	3.97807	2.47512	5.65316	3.58487	2.47729	2.25025	2.4803	2.10143
	23.7	1.39126	1.4564	1.4564	1.28458	1.4948	1.29554	2.09408	1.88343	1.73668	1.85708	1.76729	1.7409	1.75158	1.64351	1.23945	2.08253	1.81433	2.15443	0.973746	1.41603	2.68973	2.09123	1.53456	2.27441	2.09826	1.85977	2.60713	3.44896	3.838	2.19387	6.01653	3.80937	2.42331	2.45427	2.70346	2.43889
	23.8	1.43204	1.41575	1.41575	1.24636	1.33635	1.37852	2.11134	1.67813	1.71924	1.79366	1.74509	1.89952	1.76574	1.62635	1.47482	2.07497	1.83313	2.05548	1.13835	1.52638	2.58786	2.09557	1.78077	2.59737	2.06752	1.81575	2.59107	3.13362	3.96822	2.8756	5.93239	3.65997	1.97408	2.2612	2.26215	2.37414
	23.9	1.47384	1.46037	1.46037	1.26626	1.49045	1.36923	2.0234	1.73204	1.77358	1.7757	1.62387	1.88707	1.76889	1.61247	1.52028	2.06881	1.77114	2.0927	1.11223	1.37124	2.60177	2.22362	1.88995	2.48261	2.15415	1.95296	2.57206	3.02191	4.62802	2.67295	5.73855	3.75525	2.26663	2.54949	2.45053	2.6254
	24	1.5653	1.44615	1.44615	1.21611	1.4383	1.35563	2.11201	1.83923	1.80059	1.78912	1.6443	1.8371	1.66657	1.41107	1.53934	1.99751	1.87619	1.99633	0.980095	1.46989	2.67261	2.06891	1.89244	2.48084	2.11514	1.93959	2.48096	3.27217	3.99764	2.74459	5.96847	3.56444	1.94652	2.1932	2.32082	2.41001
	24.1	1.57726	1.48633	1.48633	1.19539	1.31019	1.44347	2.27171	1.73578	1.95494	1.70586	1.61669	1.93665	1.87652	1.48536	1.44749	1.90799	1.86656	1.93174	1.20302	1.40477	2.50589	2.01431	1.87514	2.27845	2.12476	1.88645	2.59815	3.41488	3.80005	2.56187	5.72822	3.91372	2.2049	2.70196	2.33723	2.26067
	24.2	1.53304	1.48643	1.48643	1.12749	1.37205	1.43643	2.05142	1.83595	1.94307	1.72745	1.66686	1.85602	1.86333	1.45187	1.62488	1.91231	1.73554	2.00364	1.22464	1.37569	2.83136	2.14763	1.85325	2.43086	2.0916	1.85534	2.58089	3.46632	3.65538	2.54146	5.6977	3.66359	2.25202	2.54946	2.16115	2.05664
	24.3	1.51552	1.34929	1.34929	1.17778	1.33933	1.44071	2.06016	2.00575	1.99379	1.76063	1.66223	1.85085	1.88328	1.55354	1.68458	2.22129	1.67963	2.01108	0.970424	1.34116	2.73383	2.01848	1.81171	2.45889	2.07065	1.90248	2.57322	3.69559	3.63079	2.653	5.96593	3.74179	2.30419	2.26802	2.409	2.59681
	24.4	1.60077	1.3866	1.3866	1.2049	1.30231	1.53342	1.79544	1.83561	1.91211	1.82704	1.77578	1.91432	1.94737	1.54334	1.58969	2.04849	2.05169	1.9422	1.0718	1.41303	2.60679	2.06495	1.86625	2.61675	2.18457	1.84167	2.60631	3.76378	3.69082	2.62679	5.73401	3.55047	2.29098	1.80747	2.20016	2.24087
	24.5	1.29609	1.37908	1.37908	1.20293	1.22271	1.46251	1.78116	1.70988	1.92439	1.81723	1.68474	1.90951	1.79947	1.63338	1.66542	2.06911	1.75638	1.987	0.850674	1.39154	2.58338	2.17726	2.15164	2.54157	2.07377	1.91359	2.76992	3.44131	3.97687	2.75965	5.5314	3.62061	2.38363	2.36589	2.47185	2.42696
	24.6	1.42313	1.39664	1.39664	1.25541	1.23642	1.41389	1.92453	1.81828	1.92702	1.8102	1.72555	1.98724	1.86647	1.51126	1.59293	2.18304	1.84737	1.90812	0.942768	1.34328	2.52568	2.0596	2.32391	2.55725	2.08242	1.87286	2.72786	3.36354	4.15461	2.78406	5.53992	3.73372	2.25488	2.00875	2.40713	2.17898
	24.7	1.29469	1.39154	1.39154	1.23693	1.40779	1.44595	1.9497	1.72412	1.89753	1.88753	1.61292	1.93105	1.67803	1.74635	1.46222	2.13584	1.87038	1.91686	1.11471	1.36318	2.39659	2.11848	2.18931	2.33163	2.05271	1.92108	2.56748	3.1963	3.51399	2.7144	5.68117	3.50299	2.37801	1.8952	2.2754	2.31641
	24.8	1.32929	1.49738	1.49738	1.30447	1.25297	1.48325	1.81112	1.70796	1.82202	1.98274	1.60752	1.86114	1.79909	1.6688	1.53283	2.20354	2.01904	2.03674	1.10177	1.42814	2.4165	2.05867	1.99029	2.32197	2.08984	1.87391	2.63279	3.33511	3.91328	2.5925	4.80898	3.8595	2.3738	2.27914	2.19766	2.20558
	24.9	1.2824	1.47463	1.47463	1.26444	1.37002	1.39968	1.90429	1.52669	1.92308	1.92393	1.67659	1.8822	1.94314	1.68069	1.53612	2.08452	2.01288	1.99376	1.11704	1.47374	2.44052	2.26082	1.97733	2.40385	2.18546	1.85904	2.66295	3.35934	4.11321	2.74336	5.01399	3.5958	2.3383	1.94853	2.49093	2.30309
	25	1.25864	1.56859	1.56859	1.32332	1.37196	1.54826	1.79922	1.69453	1.87401	1.92135	1.66455	1.75999	1.96995	1.65642	1.38832	1.85358	2.08928	1.8664	0.837546	1.53091	2.53931	2.27233	1.99823	2.3025	2.27512	1.88603	2.57786	3.29507	3.64998	2.85925	5.4166	4.02948	2.31955	1.85605	2.34136	2.302
	25.1	1.17762	1.64193	1.64193	1.23091	1.26727	1.42454	1.81261	1.76688	1.82016	1.81769	1.68723	1.82939	1.91291	1.69611	1.38085	1.83622	1.97635	1.94845	1.11903	1.58079	2.46814	2.20487	2.01634	2.18925	2.3551	1.91227	2.62759	3.23209	3.70728	2.64986	5.1376	3.88661	2.55407	2.0556	2.53922	2.29658
	25.2	1.27501	1.62921	1.62921	1.2206	1.23962	1.5922	1.79021	1.67837	1.90126	1.87007	1.67458	1.91175	1.71432	1.86259	1.3648	1.83032	1.98772	1.98002	0.908462	1.44554	2.47156	2.26928	2.09485	2.49808	2.29445	1.95537	2.7197	3.30741	3.66902	2.5766	5.21446	3.64347	2.72003	2.12984	2.32369	2.10493
	25.3	1.26196	1.53804	1.53804	1.25741	1.29026	1.69814	1.71763	1.68676	1.8269	1.91536	1.73359	1.98791	1.92195	1.80432	1.39182	1.79875	2.00064	1.97513	0.931374	1.48173	2.57376	2.08735	2.08912	2.27191	2.24141	1.93913	2.63258	3.46872	4.1021	2.71841	5.38599	3.53748	2.33738	2.31705	2.81108	2.13561
	25.4	1.31305	1.59729	1.59729	1.31521	1.32645	1.38501	1.79363	1.52276	1.88539	1.92142	1.73023	1.89572	1.95808	1.77464	1.51205	1.93593	2.0675	1.92538	1.02356	1.36625	2.42657	2.21501	2.04005	2.60433	2.15715	1.94636	2.65355	3.32171	3.98285	2.75563	5.11129	3.71813	2.48699	2.3688	2.33313	2.26885
	25.5	1.29446	1.58314	1.58314	1.2957	1.25696	1.38303	1.76249	1.83829	1.91138	1.87034	1.6465	1.86404	1.97418	1.97421	1.70112	1.72252	1.96093	2.0233	1.03413	1.34804	2.5933	2.36699	2.01363	2.34548	2.16615	1.96823	2.77144	3.33508	3.78236	2.3562	5.05402	3.77832	2.62758	2.26666	1.9023	2.20337
	25.6	1.3122	1.50923	1.50923	1.11163	1.35132	1.48468	1.69827	1.75504	1.86874	1.9141	1.74161	1.97547	2.00262	1.9439	1.61712	1.73818	1.89931	1.91437	0.921948	1.38888	2.43731	2.2486	1.98839	2.43118	2.3339	2.00071	2.62078	3.4667	4.01682	2.49922	5.17139	3.70498	2.5762	2.26627	2.16212	2.65522
	25.7	1.26795	1.44979	1.44979	1.15653	1.14795	1.30993	1.77384	1.71885	1.88934	1.81917	1.66728	2.04481	2.10096	1.95817	1.57774	1.96464	1.98729	1.95877	0.946462	1.427	2.40818	1.966	1.98023	2.28375	2.19789	1.97701	2.69463	3.42183	4.12455	2.5716	4.76662	3.72374	2.42693	2.11762	2.08896	1.93664
	25.8	1.303	1.5111	1.5111	1.19052	1.29795	1.37036	1.66038	1.64907	1.87638	1.83291	1.69926	2.01602	2.05172	2.082	1.38558	1.95862	1.94795	1.91091	1.03166	1.4434	2.24522	2.29165	2.27249	2.31616	2.16482	2.14333	2.57476	3.52183	3.59426	2.64099	5.07466	3.53854	2.72655	2.57549	1.92645	1.9841
	25.9	1.28598	1.63951	1.63951	1.25126	1.11451	1.40719	1.63831	1.57029	1.8374	2.00824	1.69579	1.98943	2.04668	1.87236	1.34468	1.89064	2.11968	1.98093	1.13542	1.36317	2.37047	2.26488	2.01466	2.31423	2.18128	1.93491	2.6097	3.46535	3.12157	2.76409	4.6015	3.95507	2.94993	2.31704	1.76223	1.94742
	26	1.19891	1.34225	1.34225	1.1469	1.2464	1.43715	1.68777	1.7499	1.84791	1.86551	1.64802	1.96829	2.07726	1.79618	1.42708	2.00279	2.03017	1.92362	1.19209	1.43068	2.72661	2.24118	2.12229	2.15764	2.1189	1.9853	2.59271	2.87706	3.05354	2.57742	4.2447	3.95206	2.64193	2.53099	1.94	2.16855
	26.1	1.23679	1.55482	1.55482	1.23051	1.51509	1.40427	1.71602	1.76032	1.81868	2.09314	1.59898	1.8491	1.97036	1.60848	1.52657	2.13637	1.90613	1.94451	0.906344	1.39632	2.69547	2.23851	2.3155	2.54888	2.24135	2.02148	2.60275	3.07798	3.45367	2.67768	4.50063	3.69001	2.49202	2.01611	1.8757	2.36045
	26.2	1.26403	1.49038	1.49038	1.07224	1.22197	1.37659	1.84078	1.67427	1.96198	1.90501	1.65839	1.86972	2.05577	1.64674	1.55447	2.09087	1.99477	2.02207	1.04337	1.54686	2.50233	2.25277	2.19012	2.11233	2.14281	1.97981	2.68728	3.512	4.15141	2.77055	4.26421	3.59026	2.39931	2.06569	2.17609	2.31646
	26.3	1.23844	1.67563	1.67563	1.3746	1.13557	1.48992	1.74743	1.66138	1.91854	1.80071	1.70914	1.70695	1.90484	1.65138	1.4226	2.02929	1.78368	1.98327	0.998256	1.41219	2.71131	2.2133	2.10255	2.44866	1.92488	2.03263	2.58549	3.17359	4.02948	3.18716	4.70435	3.61181	2.57807	2.4188	2.08225	2.11873
	26.4	1.19907	1.48173	1.48173	1.19251	1.23168	1.37683	1.69712	1.56754	1.95391	1.92367	1.71931	1.66501	1.979	1.73405	1.45031	2.02717	1.86173	2.10405	1.01286	1.40707	2.62878	2.21381	2.15801	2.45356	2.02745	2.04157	2.61225	2.75657	4.47849	3.06554	4.75196	3.67847	2.31098	2.02433	1.94395	1.68912
	26.5	1.21851	1.59463	1.59463	1.156	1.32636	1.52883	1.81762	1.59893	1.9098	1.8672	1.68352	1.71994	1.81207	1.61966	1.57363	2.25468	1.89638	2.07432	0.807917	1.38284	2.64144	2.16648	2.19924	2.31497	2.08051	2.01532	2.66203	3.05915	4.81439	3.19528	4.36354	3.7459	2.25034	2.12304	2.27037	2.20842
	26.6	1.31454	1.57028	1.57028	1.07027	1.2441	1.43942	1.78287	1.57719	1.9796	1.86116	1.62365	1.72468	1.81415	1.91295	1.58002	2.09194	1.91907	1.78404	0.93812	1.33945	2.59387	2.16579	2.28023	2.32672	2.09974	1.98421	2.59952	3.15725	4.46974	3.36155	4.41269	3.66097	2.65342	2.15968	1.96201	2.53467
	26.7	1.28416	1.46548	1.46548	1.0893	1.15752	1.43988	1.56759	1.5688	1.99453	1.87304	1.57499	1.82372	1.93947	1.66603	1.65576	2.31223	1.86561	2.08304	0.956569	1.46444	2.72714	2.17562	1.95733	2.36809	2.00352	1.80648	2.61553	2.88547	4.06286	3.33952	4.51708	3.68188	2.50696	2.07545	2.28438	2.46442
	26.8	1.25665	1.49952	1.49952	1.14007	1.23673	1.44322	1.65927	1.49489	1.97898	1.93919	1.60427	1.76556	1.97314	1.70245	1.61921	2.03334	1.8803	1.98673	0.852321	1.47449	2.60013	2.21918	2.10542	2.24339	2.03223	1.85494	2.74988	3.17361	4.38461	3.28329	4.99635	3.79651	2.42326	1.97612	2.06454	2.40257
	26.9	1.18954	1.64866	1.64866	1.14419	1.23625	1.41209	1.76393	1.54602	2.09753	1.89647	1.56923	1.78607	1.94551	1.7548	1.54062	1.98324	1.80792	1.8913	0.824775	1.62178	2.63645	2.22165	1.88692	2.26437	2.05651	1.82713	2.6558	2.80142	4.51293	3.23485	5.0058	3.6575	2.43413	2.02559	1.98446	2.22281
	27	1.31696	1.55538	1.55538	1.21214	1.35919	1.50925	1.6687	1.58065	1.93081	1.91851	1.49418	1.78068	1.78014	1.56022	1.53087	2.04696	1.74525	2.01496	0.980453	1.50999	2.44837	2.25828	2.19421	2.62961	2.00678	1.95073	2.80315	3.24988	4.34169	2.96244	4.08042	4.047	2.82819	2.38482	2.16639	2.12628
	27.1	1.32661	1.55586	1.55586	1.18847	1.29798	1.39103	1.54454	1.71034	1.89909	1.97088	1.52639	1.64003	2.00905	1.62129	1.55949	1.90516	1.92604	1.96335	0.910692	1.41523	2.52051	2.22999	2.0994	2.44508	1.9967	1.91116	2.62056	3.16416	4.17985	3.05588	4.34927	3.52811	2.58944	2.08845	1.75678	2.10884
	27.2	1.43578	1.47866	1.47866	1.2729	1.37977	1.37896	1.50376	1.67608	1.9749	1.75554	1.42345	1.7489	1.98154	1.65281	1.73376	1.94521	1.87778	2.19308	1.16522	1.60102	2.61546	2.27267	2.07924	2.49224	2.0594	1.84315	2.68082	3.28895	4.4614	2.97642	4.34401	3.29782	2.79574	2.13701	1.54709	2.37697
	27.3	1.34213	1.6654	1.6654	1.20688	1.22626	1.50505	1.59913	1.57514	1.88854	1.895	1.55609	1.91611	1.96712	1.64062	1.5516	2.27915	2.04756	2.24344	1.16666	1.38732	2.59043	2.24258	1.9903	2.7386	2.1425	1.91227	2.78723	3.48287	3.88582	3.09265	4.15111	3.59801	2.76858	2.33902	1.35617	2.19404
	27.4	1.3359	1.39143	1.39143	1.19974	1.31555	1.35204	1.6535	1.51304	2.06967	1.97579	1.60308	1.84753	1.98223	1.7802	1.59646	2.02161	1.90613	2.27458	1.00055	1.53262	2.49869	2.22707	2.04607	2.47944	2.16427	1.9863	2.71742	4.11947	4.22518	3.1205	4.39538	3.86188	2.96563	1.9415	1.67241	2.73241
	27.5	1.31834	1.62684	1.62684	1.24726	1.37918	1.42432	1.56831	1.58493	1.84171	1.91853	1.66948	1.83595	1.9305	1.63226	1.70236	2.19083	1.92739	2.20031	1.09283	1.4989	2.65925	2.15513	2.02262	2.64357	2.08278	1.91938	2.68484	3.58398	4.12141	3.23369	4.30232	3.80961	2.69548	2.10478	1.60913	2.42478
	27.6	1.27662	1.52739	1.52739	1.23969	1.29118	1.47399	1.60372	1.64434	1.97829	1.98043	1.60539	1.87075	2.00164	1.85226	1.64894	2.2363	2.13225	2.31107	1.13194	1.50064	2.83399	2.22439	2.2782	2.61269	2.02673	2.02262	2.76847	3.88156	4.05791	3.0041	4.39359	3.77931	2.94194	2.07563	1.75773	2.08962
	27.7	1.22476	1.52892	1.52892	1.16192	1.28971	1.42075	1.58328	1.63045	1.76452	1.97595	1.62214	1.83046	2.14015	1.79846	1.65402	2.06721	2.0141	2.27052	0.956539	1.40119	2.59927	2.05698	2.22282	2.53698	2.10772	2.0129	2.52768	3.48422	3.9691	3.10826	4.0379	3.76415	3.09972	2.29247	2.00709	2.38928
	27.8	1.21554	1.40344	1.40344	1.23538	1.29436	1.43841	1.65678	1.64749	1.77976	2.00677	1.74927	1.80081	2.09062	1.64452	1.53621	1.80229	1.74694	2.30649	0.967334	1.42547	2.66603	1.88221	2.15864	2.79418	2.09289	2.08649	2.66955	3.85016	3.89644	3.35936	4.4803	3.84386	2.87854	2.26963	1.90721	2.21899
	27.9	1.21959	1.48047	1.48047	1.22092	1.31016	1.53118	1.74931	1.72231	1.79722	1.89797	1.6455	1.86256	2.07015	1.80328	1.55474	2.11436	1.70284	2.01054	1.09577	1.49011	2.66154	2.00268	2.2162	2.6761	2.19784	2.07968	2.80565	3.30704	4.13779	3.14663	4.21844	3.60664	2.86176	1.90304	1.78714	1.98243
	28	1.16495	1.55548	1.55548	1.19409	1.28005	1.51753	1.614	1.67507	1.7469	1.91032	1.63184	1.78912	2.22391	1.69215	1.51287	2.08169	1.92614	2.12025	0.989759	1.48359	2.74955	2.01808	2.11743	2.65452	2.18743	2.01331	2.6412	3.17987	3.79359	3.02689	3.75583	4.04665	2.80952	2.32714	2.24658	2.6087
	28.1	1.39708	1.48211	1.48211	1.27992	1.2087	1.50724	1.61336	1.66331	1.8002	1.91601	1.67093	1.92163	2.1483	1.72441	1.50083	2.19846	1.86911	1.98357	0.912398	1.42547	2.60552	2.06088	2.07235	2.53408	2.17077	2.02683	2.74611	3.60243	3.8976	3.49203	3.87291	3.71189	2.90835	2.14894	1.99403	1.87907
	28.2	1.35113	1.41685	1.41685	1.21233	1.18068	1.45679	1.73734	1.84809	1.77255	1.94026	1.67512	1.71931	2.12295	1.70803	1.5509	2.09989	1.96329	2.03708	1.09072	1.3668	2.62708	2.04465	2.05733	2.57114	2.30315	2.08072	2.56517	3.2756	3.58777	3.12418	4.11442	3.48435	2.75658	2.15629	2.0476	1.88257
	28.3	1.33807	1.43955	1.43955	1.34216	1.3696	1.48451	1.74715	1.53586	1.67617	1.7984	1.80239	1.85067	2.31581	1.82651	1.52437	2.3614	1.76749	2.02526	1.00377	1.51365	2.62591	2.01531	2.29487	2.72142	2.23197	2.1756	2.67249	2.97011	3.68034	2.96045	3.61783	3.68776	2.76479	1.96338	1.21883	2.48559
	28.4	1.333	1.49813	1.49813	1.35507	1.66235	1.59446	1.92673	1.54342	1.80909	1.86094	1.74352	1.81475	2.09613	1.71156	1.59171	2.14008	1.78452	2.0367	0.987936	1.60925	2.7576	1.92319	2.43813	2.5924	2.31731	2.17915	2.6911	3.16803	3.75773	3.14933	3.59852	3.55132	2.48551	2.0782	2.18972	2.48386
	28.5	1.37825	1.38784	1.38784	1.32209	1.32824	1.45494	1.72938	1.55202	1.76324	1.8188	1.66347	1.87644	2.29035	1.64316	1.64088	2.0937	1.77228	2.07992	1.02581	1.55599	2.7926	1.94488	2.12612	2.51963	2.26264	2.0612	2.71662	2.88534	3.75641	2.94974	3.57902	3.66757	2.7324	2.27228	1.90991	1.81578
	28.6	1.37881	1.46329	1.46329	1.34714	1.2459	1.485	1.59416	1.64362	1.67945	1.8357	1.73221	1.82543	2.39896	1.71841	1.68238	2.11011	1.80396	2.04902	0.861819	1.53441	2.89023	2.02884	2.12742	2.63203	2.42604	2.04659	2.68448	3.21855	3.9596	3.47056	3.57863	4.06371	2.73365	2.4022	1.81038	1.84944
	28.7	1.50457	1.47029	1.47029	1.2778	1.34912	1.43328	1.64929	1.47606	1.77096	1.76791	1.7375	1.85507	2.2639	1.58387	1.76764	2.196	1.64156	2.01214	0.958499	1.62433	2.7478	1.8988	2.16571	2.29135	2.50002	2.00697	2.6401	3.18014	3.4699	3.30836	3.92671	3.81143	2.5419	2.14483	2.07818	1.86731
	28.8	1.40136	1.47331	1.47331	1.23065	1.4857	1.41274	1.62121	1.60069	1.77496	1.75287	1.84624	1.87628	2.18943	1.54968	1.53967	2.34302	1.74863	1.98217	1.00556	1.58248	2.66916	1.97275	2.20872	2.57594	2.30195	2.09474	2.5655	3.64547	3.93413	3.01182	3.86431	3.72225	2.46701	2.38339	2.08959	2.43382
	28.9	1.18165	1.41676	1.41676	1.24685	1.29014	1.49515	1.5889	1.47157	1.73083	1.83418	1.74141	1.76185	2.10046	1.62491	1.73473	2.26	1.67786	2.03682	1.01795	1.62955	2.91631	2.06076	2.10356	2.61662	2.16508	1.9961	2.61971	2.99969	4.23928	3.19148	4.12347	4.08144	2.7465	2.29833	1.92487	2.14459
	29	1.23051	1.3886	1.3886	1.31698	1.37924	1.50267	1.55508	1.49643	1.78246	1.83703	1.74518	1.7486	2.36253	1.73226	1.67473	2.24634	1.6736	1.96489	1.0891	1.57008	2.68388	1.98997	2.0269	2.7477	2.24551	1.93985	2.85567	3.78375	4.24612	3.1191	4.00039	3.76853	2.8315	2.23294	2.20747	1.93747
	29.1	1.20971	1.44138	1.44138	1.14496	1.34688	1.5688	1.64287	1.38272	1.94054	1.87448	1.67063	1.79412	2.22958	1.43409	1.80969	2.10656	1.68629	1.90917	1.2325	1.5805	2.69701	1.99165	2.27269	2.55067	2.26923	1.94592	2.93568	3.65433	4.08747	3.07336	4.04633	3.80603	3.79521	1.946	2.32231	1.9978
	29.2	1.21824	1.51416	1.51416	1.264	1.2245	1.49195	1.72694	1.58721	1.82208	1.96613	1.72258	1.64827	2.39359	1.46971	1.68242	2.26894	1.7402	1.76481	0.924891	1.53465	2.7192	2.09908	1.94605	2.84324	2.47323	2.00269	2.78681	2.93941	3.73048	3.24312	3.92841	3.90217	3.89974	2.29542	2.24567	1.99455
	29.3	1.2931	1.48837	1.48837	1.33044	1.36302	1.51253	1.6021	1.5449	1.92912	1.80812	1.7536	1.69943	2.3694	1.67706	1.59513	2.1614	1.7391	2.04174	0.906794	1.38086	2.71091	2.36401	2.05781	2.74595	2.45776	1.95697	2.69485	2.87491	4.15811	3.09366	4.30344	3.87739	4.07906	1.85081	1.97713	2.11428
	29.4	1.28637	1.46776	1.46776	1.24545	1.31842	1.58226	1.65232	1.56056	1.8635	1.87461	1.90027	1.85335	2.33801	1.71047	1.51672	2.15211	1.80625	1.85713	1.18422	1.43229	2.75332	2.11754	2.21771	2.79456	2.42326	2.10266	2.76124	2.93134	3.9502	3.01512	3.97989	3.91593	4.05292	1.96278	2.15926	2.12011
	29.5	1.12021	1.54514	1.54514	1.21958	1.43984	1.64027	1.72025	1.5799	1.93505	1.94092	1.87344	1.6605	2.26097	1.70711	1.52019	2.30142	1.76962	1.83892	1.08742	1.43132	2.78828	2.31286	2.31793	2.8371	2.48055	2.14654	2.63267	2.89794	3.71517	3.2785	3.93508	3.76139	3.76252	2.05263	2.33528	2.53463
	29.6	1.17328	1.52342	1.52342	1.13002	1.36488	1.5684	1.67002	1.52973	1.93452	1.92851	1.96309	1.58165	2.1024	1.84118	1.71594	2.15651	1.86455	2.01162	0.887413	1.51075	2.75078	2.20876	2.16012	2.89289	2.28384	2.06943	2.77336	3.30518	3.6356	3.08487	3.96623	3.72262	2.82531	1.88448	2.06735	2.15102
	29.7	1.21175	1.49715	1.49715	1.25061	1.38412	1.53454	1.76231	1.57144	1.98171	1.97885	1.86075	1.63017	2.0804	1.7397	1.6688	2.17849	1.88503	2.0757	1.04647	1.60497	2.76454	2.25668	2.26102	2.72862	2.37296	2.08495	2.90197	3.15534	3.47322	2.93726	3.94023	3.831	2.56386	1.9164	2.58201	1.92509
	29.8	1.11598	1.4793	1.4793	1.33928	1.40822	1.49555	1.85124	1.61636	1.93162	1.8539	1.86226	1.59439	2.3383	1.76446	1.68891	2.14931	1.90535	2.1618	0.998243	1.5885	2.83019	2.22771	1.98534	2.69416	2.48332	1.99125	2.97716	3.08156	3.84132	3.29768	4.00834	3.76125	2.71232	2.32907	2.53922	2.04809
	29.9	1.08347	1.47181	1.47181	1.36037	1.49676	1.57642	1.88144	1.72537	1.86957	1.84609	1.72445	1.63222	2.25664	1.84658	1.60618	2.08398	1.88284	1.71083	1.04708	1.5747	2.97619	2.2341	2.06725	2.66635	2.49587	2.04432	3.12432	3.04909	3.84714	3.59048	4.13533	3.76386	2.82878	1.74618	2.60131	1.82977
	30	0.954629	1.52073	1.52073	1.26465	1.48804	1.51881	1.75099	1.54163	1.84702	1.83749	1.71565	1.61634	2.34937	1.69378	1.55156	2.32805	1.83723	1.9254	1.03449	1.60092	2.76825	2.30989	2.09597	2.65136	2.31273	1.92761	2.86102	3.69985	3.69388	3.24742	4.40261	3.88504	2.79981	1.2319	2.51667	1.7706
	30.1	1.33465	1.45786	1.45786	1.28219	1.43964	1.47129	1.67312	1.57516	2.06647	1.9066	1.81377	1.52679	2.1873	1.59146	1.6694	2.20235	1.81545	1.81541	1.13044	1.58064	2.96889	2.19611	2.19425	2.69052	2.21536	1.91502	3.10201	3.26739	3.74783	3.28185	4.42271	3.62838	2.90496	1.22719	2.45434	1.86271
	30.2	1.17718	1.5185	1.5185	1.13863	1.43839	1.28814	1.78789	1.53966	1.84007	1.79619	1.73422	1.59581	2.32211	1.68335	1.65748	2.16209	1.94052	1.86228	1.0598	1.57975	2.84987	2.10629	2.23567	2.35903	2.25347	1.94066	2.64889	3.24574	3.45948	2.62166	4.38974	3.71227	2.76459	1.63029	2.22634	1.74915
	30.3	1.23863	1.53664	1.53664	1.15743	1.38182	1.44135	1.71739	1.76532	1.91018	1.79661	1.74472	1.56815	2.33612	1.80678	1.66834	2.16147	1.87361	1.7672	0.979165	1.55361	2.69598	2.15022	2.21451	2.5901	2.27289	2.02338	2.82203	3.1872	3.83697	2.94957	4.11062	3.86435	2.67187	2.20604	2.56275	1.37349
	30.4	1.1256	1.41917	1.41917	1.26418	1.43034	1.31956	1.7643	1.78769	1.87227	1.87497	1.76315	1.67758	2.05843	1.71472	1.42911	2.30928	1.8372	1.9172	1.06035	1.40894	2.56796	2.21851	2.16511	2.57555	2.24188	2.02635	3.04086	3.30839	3.97272	3.10473	3.50855	3.96828	2.39152	1.67636	2.30129	2.30738
	30.5	1.04682	1.44521	1.44521	1.16993	1.09189	1.3918	1.69955	1.83078	1.88178	1.92628	1.84273	1.61336	2.21016	1.53083	1.6472	2.17728	2.20459	1.79023	1.17324	1.48146	2.78375	2.29279	2.07062	2.50432	2.34289	1.91838	3.01279	3.24216	3.87545	3.17893	3.54352	3.81105	2.38822	1.771	2.52315	2.27792
	30.6	1.18793	1.55453	1.55453	1.17679	1.19941	1.32957	1.63934	1.85361	1.82971	1.92867	1.88585	1.60599	2.04977	1.53813	1.67149	2.22895	2.08287	1.88401	1.07903	1.55679	2.75284	2.15487	2.1633	2.84587	2.12522	1.97386	3.09038	3.03382	3.47076	2.97171	3.55585	3.68159	2.36955	1.40954	2.39471	2.56017
	30.7	1.1313	1.54702	1.54702	1.23323	1.08197	1.39195	1.66621	2.06043	1.87212	1.94347	1.88306	1.55282	2.31088	1.71295	1.65111	2.27006	2.06971	1.9158	1.09768	1.51004	2.73085	2.14474	2.09148	2.75369	2.31799	1.96812	3.18776	3.46033	3.32019	3.33612	3.67264	3.90936	2.53982	2.00098	1.68222	2.17203
	30.8	1.16075	1.64386	1.64386	1.08496	1.13577	1.78176	1.78627	1.9377	1.76856	1.98517	1.8145	1.55087	2.00823	1.73513	1.48657	2.56514	1.98602	1.81724	1.154	1.4821	2.74584	2.0876	2.15938	2.85903	2.16142	2.03149	2.96124	2.94495	3.85911	3.01727	3.83117	3.89251	2.63717	2.374	1.2927	1.81259
	30.9	1.10983	1.56625	1.56625	1.11491	1.19538	1.65789	1.51256	1.89567	1.71652	1.92694	1.74298	1.68037	2.22083	1.57393	1.68502	2.33679	1.84951	1.93146	1.09241	1.44597	2.82875	2.15153	2.10679	2.63203	2.17916	1.9786	2.99691	3.42232	3.47803	3.35466	3.59414	3.95097	2.38806	2.0103	1.36842	2.03303
	31	1.13249	1.50507	1.50507	1.14448	1.13105	1.55723	1.57897	1.83934	1.67297	1.91237	1.72157	1.74766	2.04281	1.50316	1.53143	2.0596	1.98566	1.92475	0.977896	1.63992	2.70323	2.10072	2.05734	2.82769	2.04346	1.95085	2.96253	3.33846	3.51091	3.06744	3.42711	3.83497	2.71734	2.27085	1.54906	1.66539
	31.1	1.08475	1.42789	1.42789	1.21464	1.33083	1.61964	1.54444	1.94508	1.88743	1.90514	1.71254	1.67416	2.15125	1.87754	1.63117	2.37176	1.80003	1.99589	0.96154	1.48957	2.67641	2.28696	2.13988	2.88863	2.17253	2.06318	2.9564	3.93053	3.12715	3.2653	3.86861	3.78496	2.36508	2.76476	1.89177	1.76643
	31.2	1.25796	1.44949	1.44949	1.13452	1.11366	1.6175	1.65457	1.86577	1.8929	1.94177	1.63287	1.66816	2.08064	1.67948	1.60975	2.21618	1.67565	1.87184	0.934349	1.54392	2.6433	2.22816	2.18056	2.93545	2.20895	1.93355	2.91583	3.53537	4.17487	3.53185	4.01906	3.68169	2.72871	2.40231	1.86732	2.37948
	31.3	1.02624	1.39578	1.39578	1.23506	1.05094	1.61925	1.65939	1.83488	1.78985	1.78776	1.60947	1.60901	2.14549	1.72934	1.79919	2.33058	1.84367	1.87024	1.05489	1.53631	2.75168	2.12949	2.27499	2.96953	2.20158	2.07166	2.85276	3.22743	3.97146	4.12411	3.81912	3.62675	2.82356	2.30348	1.79459	2.14225
	31.4	0.901424	1.4324	1.4324	1.16992	1.09675	1.65552	1.65388	1.68687	1.99248	1.77627	1.62538	1.65729	2.12447	1.82857	1.68967	2.62808	1.90826	1.88788	1.06572	1.53114	2.63919	2.14383	2.13554	2.75827	2.30592	1.95807	2.92277	3.32792	4.09769	3.68314	3.27115	3.706	2.60904	2.19001	1.93174	2.11507
	31.5	1.07137	1.537	1.537	1.14821	1.11008	1.61313	1.62863	1.81697	1.72979	1.71135	1.58315	1.62015	2.11601	1.94911	1.60739	2.48259	1.96954	1.92688	0.916205	1.48259	2.62323	2.23579	2.07967	2.61562	2.22655	1.97774	2.66622	3.29759	3.74328	3.78229	3.7714	3.86995	2.73675	2.15921	1.87736	2.12147
	31.6	1.28186	1.49746	1.49746	1.17162	1.2042	1.60778	1.73597	1.90379	1.80421	1.62983	1.61133	1.85072	2.03581	1.89774	1.70821	2.62492	1.73873	1.9087	1.08937	1.54175	2.49419	2.22905	2.02439	2.68364	2.26879	2.01495	2.65426	3.08417	3.39562	3.6542	3.3686	3.85923	2.65898	2.65578	1.64075	1.99346
	31.7	1.13648	1.36373	1.36373	1.14012	1.15384	1.61576	1.7042	1.949	1.92127	1.73548	1.56944	1.79298	2.0525	1.76063	1.62553	2.28049	2.09395	1.80751	0.988533	1.5447	2.52999	2.26098	2.31128	2.52578	2.33415	2.07665	2.84185	3.31835	3.28111	3.48436	3.62093	3.73332	2.43017	2.34566	1.63394	2.28606
	31.8	1.04804	1.49302	1.49302	1.21461	1.17023	1.63497	1.83882	1.88201	1.9317	1.94705	1.61813	1.91514	2.13096	1.82701	1.69651	2.46052	2.06967	1.92852	1.11562	1.48638	2.6433	2.12277	2.1367	2.53493	2.28857	1.97739	2.79249	3.34703	3.73887	3.72143	3.66442	3.95908	2.6583	2.39019	1.77294	1.99565
	31.9	1.08577	1.48794	1.48794	1.16945	1.18086	1.44986	1.74244	1.9807	1.94273	1.9566	1.64374	1.70818	2.16826	1.89251	1.59484	2.33434	1.70102	1.79074	1.01238	1.52995	2.58245	2.14065	2.20456	2.55318	2.233	2.09602	2.70873	3.38361	3.43105	3.54873	3.54417	3.74344	2.6328	1.55687	2.0245	1.84746
	32	1.02751	1.52234	1.52234	1.09349	1.186	1.39586	1.79027	1.97645	2.00094	1.82695	1.60883	1.67637	2.10391	1.91819	1.44484	2.34343	1.9433	1.69527	1.13387	1.60478	2.54387	2.03038	2.3213	2.66467	2.23766	2.12457	2.80243	3.66001	3.67294	3.37514	3.53665	3.72646	2.56939	1.59393	1.66274	1.88134
	32.1	1.03304	1.43871	1.43871	1.13771	1.31813	1.50594	1.68127	1.88271	1.92059	1.90178	1.74029	1.70011	2.06158	1.84272	1.48228	2.34063	1.83719	1.7553	1.10674	1.55708	2.8508	2.0788	2.32876	2.60845	2.26858	2.17463	2.79368	3.59954	4.11871	3.71384	3.69566	3.9673	2.77451	2.18671	2.11679	1.75043
	32.2	1.16064	1.34401	1.34401	1.21653	1.22369	1.53738	1.69696	1.84726	1.90216	1.83194	1.56346	1.68743	2.15428	1.60281	1.43668	2.41156	1.92375	1.77615	0.983845	1.60933	2.63998	2.21214	2.22374	2.71356	2.30767	2.12113	3.05042	3.50179	3.72722	3.45706	3.51332	3.99451	2.55583	1.98986	1.9923	1.5975
	32.3	1.06338	1.44073	1.44073	1.12301	1.27157	1.52254	1.69578	1.97221	1.77725	1.77034	1.58608	1.5938	2.09005	1.71975	1.36688	2.42256	1.73712	1.80932	0.888073	1.32479	2.72616	2.15096	2.21865	2.5565	2.22847	2.10361	2.71762	3.13558	3.71935	2.9226	3.76655	4.26975	2.64225	2.49985	1.93695	2.15054
	32.4	1.12474	1.40508	1.40508	1.14831	1.26658	1.46837	1.67704	2.06718	1.84931	1.75467	1.70641	1.77159	2.27886	1.76866	1.40736	2.20318	1.94006	1.66851	0.850427	1.33516	2.86827	2.04215	2.14521	2.57975	2.2958	2.06794	2.95339	3.684	3.55949	3.32976	3.64446	4.3622	2.87559	2.52907	1.94975	2.0719
	32.5	1.12351	1.55108	1.55108	1.10393	1.37105	1.49184	1.78728	1.72078	1.88494	1.88898	1.71777	1.65367	2.4355	1.81041	1.37478	2.33647	1.85275	1.86658	1.03377	1.42222	2.59882	2.36193	2.14692	2.50682	2.41245	2.05828	2.69324	3.49891	3.54661	3.27889	3.38815	4.26575	2.9948	2.72807	1.95908	2.3429
	32.6	1.38842	1.50059	1.50059	1.15473	1.30344	1.53332	1.65571	1.71584	1.93341	1.75792	1.78742	1.66251	2.42861	1.59826	1.44239	2.50558	2.08254	1.79933	0.992202	1.44413	2.71298	2.11705	2.13262	2.4876	2.23101	2.08126	2.70797	3.74655	3.84958	3.29786	3.62949	4.12473	2.96307	2.31779	2.24697	2.39793
	32.7	1.26591	1.58279	1.58279	1.09779	1.3813	1.64451	1.49665	1.87388	1.92626	1.8264	1.75511	1.65489	2.13855	1.69588	1.53147	2.33621	2.06203	1.83096	1.00846	1.41033	2.68368	2.28009	2.1904	2.57733	2.15928	2.03627	2.81112	3.52104	3.84525	3.26167	3.83859	4.08387	2.88596	2.44165	2.19377	2.27973
	32.8	1.02682	1.53793	1.53793	1.1741	1.45697	1.47623	1.68287	1.85372	1.94772	1.80072	1.84874	1.6892	1.96798	1.45677	1.45958	2.30857	2.11664	1.82664	0.911322	1.44363	2.57478	2.28999	2.11688	2.71103	2.3258	2.04718	2.75713	3.37154	3.71207	3.21351	3.6093	4.12613	2.64167	1.83738	1.95611	2.05495
	32.9	0.898831	1.43018	1.43018	1.18681	1.38469	1.50244	1.60384	1.87146	2.00049	1.9307	1.72486	1.72889	1.96612	1.49787	1.56234	2.46172	2.01764	1.98345	0.846441	1.40008	2.5312	2.38968	2.16156	2.70227	2.18988	1.97157	2.73551	3.78083	3.39867	3.58699	3.49681	4.11705	2.81064	1.94966	1.56612	2.21923
	33	1.06981	1.5403	1.5403	1.05724	1.35155	1.44848	1.68162	2.01325	1.8824	1.91404	1.83685	1.72157	2.03168	1.30773	1.46577	2.39206	1.89576	2.00634	1.11049	1.37213	2.63534	2.32185	2.22566	2.79534	2.2705	2.23856	2.74429	3.37202	3.68125	3.2073	3.55184	3.9902	2.65423	2.43775	1.88515	1.89972
	33.1	1.27465	1.51064	1.51064	1.10858	1.36876	1.62241	1.60677	1.9958	1.86995	1.81942	1.73605	1.83767	1.97971	1.60923	1.40254	2.38929	1.91613	2.04987	1.01598	1.40332	2.68509	2.1864	2.2166	2.77847	2.16581	2.12184	2.85716	3.22949	3.67493	3.64812	3.74228	4.11738	2.73271	2.05031	1.9733	1.76256
	33.2	1.2364	1.44577	1.44577	1.14801	1.44419	1.60156	1.69658	1.89287	1.99005	1.89314	1.75985	1.69811	2.01979	1.60068	1.52428	2.48078	1.86736	2.07097	0.911254	1.36087	2.60635	2.17677	2.14988	2.80783	2.20712	2.01867	2.72609	4.02588	3.89289	3.13099	3.91879	4.12377	2.69303	1.74809	1.99803	2.20629
	33.3	1.24606	1.38517	1.38517	1.06751	1.34248	1.29357	1.84215	1.90257	1.86761	1.86758	1.80353	1.68641	2.10929	1.70566	1.50184	2.30508	1.9113	2.10816	1.04488	1.38463	2.6475	2.12916	2.01334	2.87787	2.21521	1.98965	2.65538	3.38564	3.64746	3.7627	3.84135	4.17534	2.65444	2.46162	1.92993	1.82331
	33.4	1.21195	1.41687	1.41687	1.1744	1.36402	1.3652	1.75066	1.97123	1.85705	1.8985	1.80918	1.56376	2.10211	1.56613	1.58116	2.37791	1.8988	2.24258	1.06268	1.43669	2.63926	2.23686	2.02818	2.92473	2.33932	2.00751	2.76183	3.51196	3.1877	3.83487	3.90134	4.0672	2.71441	2.53417	2.0476	2.14255
	33.5	1.30171	1.48423	1.48423	1.12922	1.35777	1.37041	1.7933	1.84187	1.78053	1.85844	1.83413	1.71694	2.25234	1.67348	1.56082	2.27292	2.05555	2.22019	0.925707	1.63497	2.70814	2.15726	2.18388	2.85624	2.29193	2.16087	2.83929	3.45254	3.50837	4.04393	3.57537	3.89932	2.73579	1.89621	2.10476	2.35721
	33.6	1.38039	1.46068	1.46068	1.17922	1.34523	1.45153	1.76865	1.9261	2.05846	1.81822	1.88753	1.62202	2.10365	1.61137	1.70646	2.23158	1.94818	2.12594	0.7866	1.53979	2.82173	2.16556	1.95301	2.69094	2.22002	2.09097	2.8443	3.72284	3.1176	3.49303	3.52484	3.72943	2.68029	1.42256	2.0575	2.16919
	33.7	1.43106	1.584	1.584	1.16199	1.38559	1.41816	1.856	2.0816	1.91608	1.85469	1.98022	1.75155	2.05603	1.8637	1.6259	2.36951	2.07986	2.13945	1.1237	1.53189	2.58596	2.08607	1.90584	2.95186	2.21464	2.07081	3.19224	4.11958	3.76503	3.38622	3.48678	4.00622	2.65111	2.12819	2.27	2.03338
	33.8	1.42953	1.55848	1.55848	1.15891	1.40824	1.46226	1.72567	1.9843	2.09495	1.81822	1.89838	1.74061	2.36953	1.91723	1.81235	2.48919	1.97242	2.02634	1.12377	1.71738	2.74355	2.06677	2.05043	2.83036	2.43433	2.09692	3.0608	3.60444	4.41508	3.54885	3.48416	3.84851	3.09506	1.91902	2.05687	1.73395
	33.9	1.45431	1.54902	1.54902	1.19579	1.48754	1.51071	1.76582	1.80343	2.09246	1.8406	1.75468	1.80895	2.40576	1.74543	1.54812	2.28291	2.00623	2.27013	1.16723	1.60663	2.87313	2.18002	1.76729	2.81599	2.29859	1.9572	2.99805	3.60604	4.07545	3.64716	3.31456	3.81354	3.11375	1.90365	1.57987	1.61277
	34	1.52952	1.56425	1.56425	1.2211	1.4683	1.66664	1.85942	1.83859	2.02091	1.7419	1.97993	1.70955	2.36436	1.74998	1.64013	2.45624	1.98912	2.22462	1.10479	1.65599	2.68505	2.217	1.99125	2.51767	2.25551	2.07371	2.90081	3.41928	4.08238	3.75466	3.61938	3.88694	3.25399	2.15464	1.66234	2.16846
	34.1	1.42596	1.42638	1.42638	1.11855	1.31283	1.51071	1.8273	1.71208	1.92376	1.68957	1.81014	1.69963	2.32086	1.6949	1.48155	2.48389	1.92894	2.23955	1.19694	1.61966	2.75437	2.30788	2.0255	2.59384	2.35485	1.97653	2.69102	3.24835	4.60684	3.68355	3.48129	3.85856	2.74956	2.01845	1.83185	1.88439
	34.2	1.36147	1.60521	1.60521	1.21356	1.35292	1.59193	1.77841	1.73587	1.89961	1.70208	1.74649	1.85798	2.26733	1.79865	1.48541	2.39607	1.92989	2.16692	1.14647	1.59781	2.69198	2.11982	2.00215	2.56283	2.19305	1.98642	2.68871	3.60787	4.29857	3.83519	3.59114	3.82801	3.04711	1.12001	1.73497	2.2757
	34.3	1.42077	1.59068	1.59068	1.14229	1.4075	1.45376	1.82191	1.87224	1.93189	1.57958	1.77179	1.7168	2.54947	1.64715	1.65372	2.44996	2.06887	2.05939	0.996891	1.56223	2.75391	2.31898	1.93173	2.63564	2.17326	1.99263	2.77732	3.43166	4.34137	4.27601	3.40553	3.78893	2.79928	1.58713	2.17686	1.91557
	34.4	1.41513	1.68104	1.68104	1.057	1.23129	1.58227	1.65521	1.83013	1.80844	1.58969	1.84853	1.75612	2.42885	1.56727	1.63083	2.41833	2.04628	2.04833	0.964943	1.64705	2.85244	2.31147	2.23011	2.54626	2.13243	2.06863	2.61002	3.4261	4.51965	3.88037	3.67535	3.78699	3.08013	2.03413	1.99088	1.7308
	34.5	1.43829	1.58229	1.58229	1.08908	1.43221	1.65754	1.63896	1.71809	1.92164	1.66255	1.81333	1.81046	2.09732	1.4621	1.65238	2.39175	1.99957	2.19977	0.98784	1.82325	2.87413	2.35411	2.32852	2.63514	2.05109	2.17475	2.85552	3.41518	4.46206	4.44354	3.64086	4.04273	3.25953	2.16941	2.2173	2.44053
	34.6	1.43534	1.37476	1.37476	1.21023	1.33575	1.64151	1.72685	1.88388	1.85007	1.50019	1.64801	1.81785	1.89027	1.49335	1.63421	2.57196	2.04099	2.17985	1.03359	1.77037	2.85079	2.14246	2.35941	2.72005	2.11156	1.97799	2.88023	3.2947	4.49014	4.07708	3.52065	4.07092	3.42211	2.11084	2.11156	2.43384
	34.7	1.13986	1.39212	1.39212	1.22366	1.34814	1.6915	1.71583	1.85283	2.01137	1.63439	1.8195	1.73045	2.09241	1.47584	1.74598	2.34522	2.01651	2.02308	1.01566	1.7826	2.77196	2.42972	2.35795	2.68499	2.19323	2.14259	2.70845	3.36572	4.30361	3.3418	3.644	3.83968	3.36556	2.70321	2.04641	2.59531
	34.8	1.04316	1.44332	1.44332	1.13423	1.27784	1.64826	1.70388	1.8718	2.07513	1.55701	1.57961	1.7648	1.52801	1.62055	1.62984	2.35071	2.03388	2.00499	1.0936	1.63396	2.77158	2.30347	2.39408	2.49585	1.90279	2.04501	2.69153	3.69287	4.12521	3.54903	3.47442	4.10928	3.11016	1.83682	1.77559	2.37058
	34.9	1.17846	1.5386	1.5386	1.17269	1.33418	1.6899	1.67292	1.89859	2.09079	1.61409	1.59436	1.90294	1.69134	1.63615	1.67614	2.18563	2.07192	2.12108	0.823724	1.71935	2.77818	2.25856	2.1988	2.48383	1.94348	2.09921	2.70723	3.07783	4.34436	3.84285	3.62021	3.80218	3.349	2.02163	2.13534	2.5977
	35	1.20387	1.59744	1.59744	1.38644	1.22336	1.71698	1.62465	1.75609	1.94915	1.7024	1.62094	1.91853	1.6814	1.49702	1.86456	2.10214	2.01734	2.01756	1.05956	1.74568	2.57264	2.4393	2.30468	2.6614	2.05673	1.98597	2.73734	3.79798	3.92145	3.93992	3.40064	3.86508	3.47004	1.78791	2.15503	2.13776
	35.1	1.08757	1.48605	1.48605	1.20796	1.2719	1.55267	1.55186	1.73345	1.94394	1.65749	1.72719	1.65835	1.55347	1.44296	1.85034	2.10278	1.88133	2.07425	0.89227	1.77215	2.81376	2.40247	2.34692	2.39262	2.00375	1.94452	2.62388	3.50768	3.90629	3.57417	3.5382	3.74486	3.08429	1.70574	1.57237	1.66399
	35.2	1.1705	1.48715	1.48715	1.18945	1.43946	1.54188	1.65632	1.84933	1.80933	1.6338	1.57068	1.68665	1.49819	1.55568	1.79461	2.14875	2.00908	2.00375	1.00308	1.69972	2.68167	2.33134	2.44006	2.52469	1.99111	2.01411	2.62206	3.70134	3.59762	3.80837	3.5517	3.85871	3.22763	1.93827	2.39057	1.88166
	35.3	1.28842	1.57274	1.57274	1.23747	1.43441	1.57209	1.64825	1.78305	1.81605	1.66331	1.70366	1.7717	1.39105	1.45651	1.74306	2.14842	2.04327	2.08897	0.940855	1.70322	2.80318	2.29017	2.27178	2.53914	2.1594	2.06227	2.673	3.15894	3.82583	3.45218	3.87036	3.82509	3.4425	2.21387	2.28637	1.95644
	35.4	1.35314	1.55729	1.55729	1.1969	1.22488	1.55893	1.5677	1.7206	1.83723	1.61719	1.66198	1.66491	1.62791	1.68233	1.71531	2.07132	2.02563	2.02019	1.10764	1.67582	2.66471	2.23091	2.47029	2.50478	2.03226	2.13252	2.62862	3.51908	3.65267	3.52349	3.48075	3.87261	3.29506	2.23451	2.23674	1.91115
	35.5	1.34124	1.60781	1.60781	1.1028	1.31674	1.56617	1.66515	1.80341	1.8733	1.54805	1.76925	1.78174	1.61168	1.69609	1.82298	2.07674	1.99909	2.0221	0.94849	1.57694	2.72494	2.26071	2.45147	2.62894	2.04903	2.08082	2.6959	3.43553	3.88957	3.63039	3.72069	3.78304	3.38752	2.32864	2.59172	2.21539
	35.6	1.34459	1.47596	1.47596	1.24824	1.35104	1.64592	1.6919	1.64276	1.76912	1.49583	1.50932	1.83575	1.74937	1.7183	1.6896	2.09659	2.03225	1.91004	1.0827	1.61495	3.02489	2.24735	2.32668	2.67978	2.13211	1.98568	2.68495	3.38812	3.95294	3.54866	3.54579	4.05597	3.26161	2.84893	2.07729	2.17514
	35.7	1.28072	1.569	1.569	1.14319	1.31418	1.70599	1.70659	1.74384	1.86426	1.56481	1.5241	1.95482	1.71146	1.63732	1.7637	2.08708	2.10414	2.10853	0.903463	1.80928	2.85492	2.08318	2.28903	2.60456	1.99552	2.01142	2.81403	2.92956	4.18538	3.49805	3.57994	3.8829	2.85009	2.66127	2.43769	2.08672
	35.8	1.1777	1.58986	1.58986	1.1441	1.30414	1.59284	1.80357	1.78919	1.81403	1.48102	1.47652	1.84255	1.87037	1.77373	1.82085	2.22511	2.08023	1.90965	1.12076	1.64899	3.20753	2.39103	2.41404	2.63871	2.36334	2.10614	2.79789	2.7482	3.90343	3.77979	3.48663	3.90723	3.31693	2.49138	2.61315	2.04381
	35.9	1.14168	1.57267	1.57267	1.07079	1.12286	1.58971	1.75595	1.65598	1.96668	1.5035	1.66855	1.84082	1.98901	1.57403	1.77492	2.28202	2.02902	1.91338	1.05362	1.66584	2.92762	2.26143	2.22603	2.49495	2.21691	1.99124	2.7498	3.16022	3.96698	2.91589	3.62528	3.93153	3.4607	2.38753	2.47069	1.96971
	36	1.08643	1.41734	1.41734	1.22531	1.2287	1.45014	1.77265	1.7761	2.09739	1.53542	1.572	1.86475	1.75327	1.6284	1.81929	2.16322	2.09318	1.86793	0.818964	1.58465	2.63982	2.20495	2.26177	2.55839	2.08293	2.11984	2.80674	2.67674	3.76438	3.09198	3.46369	4.0545	3.91331	2.43256	2.38144	2.22613
	36.1	1.3417	1.40499	1.40499	1.13276	1.27041	1.49992	1.70163	1.77808	2.00289	1.61229	1.62444	1.828	2.02861	1.63968	1.7899	2.16567	2.20177	1.84169	1.00716	1.47862	2.8628	2.19725	2.2236	2.51608	2.03081	2.05967	2.81365	2.7394	3.80699	3.20215	3.61959	3.8994	3.24359	1.97452	2.45151	2.12794
	36.2	1.09078	1.4531	1.4531	1.21141	1.10909	1.46722	1.65177	1.70891	1.85987	1.64174	1.58597	1.95926	1.73216	1.86826	1.75524	2.144	2.18059	1.87492	1.04851	1.452	2.96668	2.24471	1.93494	2.63141	2.22066	1.90632	2.76059	2.74438	3.71526	3.01993	3.5369	3.88878	3.28492	2.49839	2.52934	1.48847
	36.3	1.11011	1.47883	1.47883	1.15396	1.17888	1.53753	1.62912	1.64298	1.82674	1.70168	1.64034	1.91283	1.86225	1.86651	1.69884	2.15426	2.17711	1.6797	1.08542	1.47383	2.82365	2.33633	2.09381	2.64351	2.21321	2.03625	2.9041	2.82774	3.62043	3.38881	3.59426	3.98887	3.06017	1.61566	1.92391	1.78711
	36.4	1.07861	1.51846	1.51846	1.21338	1.06093	1.56531	1.61144	1.54453	1.88536	1.73616	1.6514	1.83056	1.63507	1.60349	1.92039	2.17269	2.10608	1.85185	0.903897	1.65455	2.87387	2.08602	2.05657	2.70108	2.18135	1.95824	2.72134	2.81138	3.99723	3.39386	3.4939	3.74361	3.24177	1.68653	2.25199	2.06969
	36.5	1.12408	1.43413	1.43413	1.24191	1.04143	1.75446	1.48058	1.78163	2.06155	1.69581	1.74002	1.89149	1.52289	1.67971	1.76512	2.15187	2.27577	1.86594	1.06873	1.54441	3.06946	2.20301	2.18515	2.66313	2.19334	2.0932	2.84957	2.94671	4.03937	2.72294	3.53708	4.0435	3.30027	2.18338	2.59235	1.65043
	36.6	1.14129	1.41441	1.41441	1.25874	1.05824	1.778	1.61016	1.74073	1.86489	1.73334	1.58991	1.89587	1.60957	1.77559	1.77726	2.14058	2.23158	1.78331	0.885124	1.56036	2.9297	2.33036	2.09298	2.67867	2.20535	2.03333	2.87355	2.99741	3.56225	2.71409	3.48284	3.97267	3.50503	2.10223	2.34043	1.83963
	36.7	1.25927	1.44798	1.44798	1.31617	1.12266	1.79489	1.61766	1.77067	1.97799	1.6963	1.56112	1.77092	1.50982	2.17742	1.99244	2.38916	2.30058	1.75556	1.08257	1.49575	2.89214	2.34863	2.44145	2.59446	2.22646	2.15123	2.92643	2.70887	3.46655	2.81069	3.41177	4.13636	3.25792	2.59196	2.29871	1.75551
	36.8	1.2589	1.50192	1.50192	1.31391	1.17463	1.69339	1.71984	1.69084	1.90685	1.71407	1.58103	1.81639	1.49284	1.93192	1.88201	2.06062	2.17954	1.87066	1.09508	1.55005	2.97876	2.38731	2.54666	2.61686	2.3115	2.25102	3.07716	3.21122	3.65679	3.29226	3.48341	4.36225	3.16769	2.04058	2.24292	1.92725
	36.9	1.2637	1.27835	1.27835	1.27478	1.05338	1.7221	1.57046	1.7136	1.89308	1.47376	1.66308	1.71667	1.59292	1.80024	1.89716	2.05697	2.16292	1.8096	1.02752	1.60087	2.7864	2.29755	2.44296	2.55436	2.37889	2.16765	3.02886	2.87277	3.63057	2.75503	3.47982	4.07046	3.01629	2.31783	2.65549	2.17519
	37	1.26381	1.44325	1.44325	1.28553	1.11289	1.75148	1.65549	1.78183	2.01257	1.50693	1.59794	1.8688	1.4105	1.65471	1.88859	2.031	2.11736	1.91525	1.03705	1.54293	2.98683	2.11634	2.28038	2.60078	2.26595	2.01549	3.03128	2.8555	3.94461	2.87673	3.59617	4.1857	3.09387	2.44669	2.99213	1.73493
	37.1	1.08937	1.35486	1.35486	1.38364	1.05953	1.25604	1.53989	1.74575	2.08607	1.54063	1.57262	1.81601	1.3759	1.85223	2.0606	2.15871	2.2052	2.0728	1.03354	1.53541	2.71979	2.29032	2.2999	2.58953	2.20215	2.04146	2.88198	3.34765	3.79609	3.02452	3.58285	4.20475	3.15934	2.62415	2.76294	1.85686
	37.2	1.26539	1.38435	1.38435	1.25338	0.986884	1.27523	1.75895	1.7324	1.93708	1.56044	1.43616	1.76082	1.71356	1.94801	2.20463	2.13673	2.21989	1.89005	0.966993	1.48414	2.94619	2.22376	2.17628	2.57677	2.22445	2.05917	2.86952	3.34329	3.49731	2.88379	3.69461	4.50233	3.24342	2.15566	2.4749	2.02716
	37.3	1.26196	1.4396	1.4396	1.28818	1.08798	1.26442	1.54267	1.81994	1.9307	1.51808	1.51489	1.70322	1.73812	1.91274	2.25309	2.08232	2.36793	1.86947	0.966093	1.69357	2.66829	2.19385	2.43567	2.47935	2.20497	2.04176	2.88839	2.97827	4.12949	2.93021	3.57256	4.63251	3.48129	2.08556	2.61873	1.88327
	37.4	1.09471	1.60733	1.60733	1.19933	1.13257	1.47561	1.66194	1.80713	1.97028	1.51521	1.45045	1.79047	1.76889	1.93642	2.03375	2.02589	2.38759	1.85227	0.943136	1.70978	2.9106	2.32396	2.19955	2.3954	2.39583	2.05007	2.96334	2.94966	3.74054	3.04458	3.71556	4.28505	3.4108	2.25	2.26621	2.34435
	37.5	1.1383	1.38239	1.38239	1.26825	1.06678	1.37169	1.66523	1.83126	1.92444	1.45492	1.49515	1.86614	1.4079	1.99871	2.20755	2.09058	2.24658	1.82385	0.987661	1.57553	2.95774	2.17757	2.26098	2.39938	2.34941	2.13657	2.84976	2.18301	3.92197	3.08438	3.69568	4.63775	3.83535	1.33651	2.60609	2.08452
	37.6	1.1861	1.38584	1.38584	1.48599	1.37748	1.35256	1.67045	1.7668	1.85398	1.49906	1.48561	1.78961	1.35542	1.91331	2.28529	2.07335	2.27451	1.75701	0.891424	1.47305	2.9608	2.12849	2.28075	2.57125	2.23974	2.06739	3.06648	2.41893	4.11425	2.8335	3.68069	5.14747	3.33683	1.60675	2.73746	2.09123
	37.7	1.29935	1.40772	1.40772	1.41159	1.52926	1.37549	1.6545	1.82305	1.859	1.59391	1.60495	1.79708	1.47995	2.02463	2.30477	2.14318	2.13369	2.0873	1.13237	1.4019	2.6949	2.126	2.27824	2.46879	2.2557	2.15247	3.00424	2.0361	4.35755	3.08677	3.72952	5.38595	3.36677	1.91107	2.34988	2.77333
	37.8	1.11613	1.51463	1.51463	1.35868	1.49179	1.41646	1.82663	1.82749	1.83983	1.62555	1.58077	1.8287	1.2777	1.80563	2.31144	2.07186	2.23361	2.08679	0.960982	1.55217	2.63667	2.30138	2.49824	2.45876	2.20316	2.05419	3.0573	2.17336	4.08554	3.20088	3.55536	5.14878	3.31115	1.01904	2.67089	2.39014
	37.9	1.22904	1.13828	1.13828	1.35762	1.46339	1.357	1.65226	1.96675	1.91914	1.56617	1.46976	1.78823	1.51993	1.91219	2.33847	2.08103	2.08749	1.8973	1.02748	1.49358	2.67766	2.22336	2.39071	2.70355	2.27702	2.11312	3.20545	2.33504	4.52198	3.25291	3.6034	5.03186	3.15506	1.26986	2.4454	2.31066
	38	1.13785	1.43842	1.43842	1.48707	1.32991	1.41054	1.56125	1.82963	1.86286	1.65576	1.47775	1.78013	1.64124	1.95322	2.34177	1.94135	2.14766	1.80081	0.858933	1.48453	2.74347	2.04514	2.32168	2.42088	2.37686	2.15854	3.08301	2.31733	4.5432	3.22798	3.78294	5.28264	3.20853	1.19421	2.19152	2.45825
	38.1	1.31679	1.28459	1.28459	1.46504	1.10764	1.2991	1.61026	1.88404	1.88651	1.59038	1.49875	1.79506	1.56082	2.12944	2.51857	1.95085	2.22306	1.99424	1.01043	1.62044	2.9923	2.27785	2.47713	2.48739	2.32457	2.20552	3.14758	2.2519	4.17883	3.50053	3.75239	5.36279	3.36273	1.3482	2.54082	2.61714
	38.2	1.05646	1.41118	1.41118	1.44642	1.20915	1.24266	1.6894	1.94823	1.95761	1.66031	1.40334	1.64829	1.5268	1.90548	2.30691	1.89857	2.14096	1.82092	1.07068	1.59298	2.71272	2.29248	2.33292	2.61945	2.33088	2.21002	3.07788	2.41327	4.27598	3.36103	3.38437	5.45267	3.17062	1.40509	2.16989	2.48428
	38.3	0.984527	1.36953	1.36953	1.45165	1.21435	1.29793	1.58218	1.89459	1.86655	1.52171	1.59707	1.77566	1.59405	1.96684	2.31386	2.00316	2.19276	1.85224	1.08295	1.52589	2.78786	2.29976	2.32943	2.53718	2.26441	2.24329	3.16381	2.99114	4.35242	3.426	3.48705	5.53279	3.13859	1.40197	2.46213	2.34006
	38.4	1.12076	1.46837	1.46837	1.41392	0.983482	1.26541	1.56311	1.89432	1.77294	1.60815	1.59361	1.73372	1.39317	1.88506	2.21199	2.01313	2.37268	1.98824	1.00172	1.60294	2.73777	2.54252	2.48793	2.56911	2.2261	2.05581	2.85627	2.65169	4.10252	3.24989	3.6572	5.55591	3.13094	1.96483	2.32377	1.97347
	38.5	1.0122	1.42564	1.42564	1.36045	1.01855	1.27567	1.63706	1.78271	1.81963	1.54518	1.43034	1.7992	1.6374	1.74849	1.93635	2.13475	2.23043	2.03463	0.998925	1.6473	2.94825	2.29062	2.53919	2.55257	2.29036	2.08315	2.91547	2.79434	4.00792	3.50028	3.68159	5.42634	3.10522	2.03459	2.29767	1.67051
	38.6	0.93923	1.38281	1.38281	1.38191	1.07177	1.31044	1.48843	1.77805	1.79853	1.56754	1.43497	1.89399	1.80498	1.8498	1.87671	2.06682	2.18496	2.07697	1.07469	1.67328	2.81077	2.32958	2.30082	2.61219	2.37422	1.99424	2.91805	2.89963	3.99095	3.63335	3.63677	5.48539	3.13587	2.06681	2.24577	2.1056
	38.7	1.12077	1.3394	1.3394	1.27152	0.955542	1.2759	1.56574	1.86046	1.81149	1.57413	1.52485	1.75883	1.87163	1.89956	1.72824	1.97087	2.25742	1.89509	1.10074	1.52697	2.7726	2.33427	2.21978	2.4996	2.32885	2.05797	2.83143	2.63133	3.72693	3.80381	3.43711	5.11	3.15027	2.11205	2.19332	1.99594
	38.8	1.20791	1.35465	1.35465	1.23549	1.07258	1.31254	1.61781	1.79764	1.87786	1.63343	1.53587	1.84903	1.712	1.94822	1.73163	1.84917	2.22787	2.0787	1.01391	1.73015	2.75243	2.43277	2.35982	2.3741	2.44419	2.08082	2.77564	2.4048	3.79795	3.64622	3.4687	5.22745	3.16333	2.28352	1.93253	1.91153
	38.9	1.14405	1.39075	1.39075	1.22659	1.10219	1.41996	1.65325	1.74125	1.92574	1.57439	1.55887	1.81151	1.80838	1.91958	1.6911	2.05297	2.21822	2.01267	1.08268	1.54765	2.79935	2.56823	2.39243	2.38709	2.47217	2.07825	2.87357	2.4205	4.14088	3.43963	3.86145	5.06701	3.19666	2.03615	2.00584	2.0911
	39	1.10488	1.49785	1.49785	1.32473	1.16141	1.31324	1.60035	1.70488	1.96992	1.6088	1.64287	1.93818	1.78085	2.09583	1.81672	1.94246	2.21406	2.07337	1.11293	1.57977	2.84827	2.37699	2.45441	2.36937	2.29858	2.18331	2.74975	2.14835	4.12568	3.37643	3.36797	5.00128	3.23289	2.13055	1.92738	2.20654
	39.1	1.07903	1.77693	1.77693	1.21903	1.15295	1.38446	1.56597	1.82404	1.87358	1.41342	1.73074	1.95643	1.92993	2.01598	1.78585	1.97344	2.25514	2.17792	0.977137	1.66356	2.71055	2.35797	2.37693	2.61747	2.18882	2.18582	2.84185	2.43467	4.18663	3.46116	3.47141	5.02274	3.32381	1.78827	1.95916	2.40503
	39.2	1.20139	1.82005	1.82005	1.31781	1.08613	1.37798	1.56184	1.94448	1.7186	1.56546	1.74676	1.97642	1.76761	1.98911	1.90656	1.99622	2.11714	2.09977	0.856144	1.51246	2.69361	2.47471	2.47775	2.51757	2.24588	2.21311	2.90057	2.2845	4.1887	3.36316	3.62328	4.99144	3.40607	2.07434	1.92564	2.14772
	39.3	1.26918	1.70489	1.70489	1.24376	1.02037	1.37094	1.64415	1.68422	1.86017	1.50389	1.80101	1.82344	1.90311	1.85516	1.74146	2.00367	2.12065	2.01288	0.990379	1.5815	2.79776	2.44047	2.3215	2.60109	2.28548	2.11455	2.99091	2.95561	4.08374	3.32924	3.38185	5.11535	3.36517	2.16769	1.79459	2.21694
	39.4	1.0114	1.5507	1.5507	1.32393	1.04524	1.56644	1.58568	1.90087	1.86835	1.53985	1.90243	1.79423	1.69341	1.85564	2.00762	1.99434	2.003	2.08886	1.00816	1.61438	2.65627	2.27652	2.60669	2.48146	2.10957	2.13687	3.10494	2.76201	4.04069	3.36822	3.72622	4.7985	3.26156	2.01983	1.95282	2.43615
	39.5	1.08638	1.50036	1.50036	1.25215	1.11449	1.63434	1.5538	1.92163	1.97228	1.55036	2.21301	1.84438	1.92751	1.79	1.8602	2.07257	2.00807	1.97094	0.895076	1.54622	2.64828	2.44816	2.52723	2.60883	2.11461	2.2163	3.19083	2.65755	3.79017	3.42144	3.54327	5.00517	3.25382	2.17552	1.74011	1.95225
	39.6	1.09138	1.71159	1.71159	1.12937	1.18182	1.54756	1.56531	1.89346	1.82308	1.58794	2.08483	1.91334	1.84175	1.89488	1.91744	2.11778	2.14394	1.87431	0.962423	1.45143	2.93474	2.54548	2.01538	2.61013	2.00601	2.12446	2.9141	2.71072	3.92814	3.32416	3.46226	4.95775	3.32437	2.15183	1.81097	1.76255
	39.7	1.10708	1.40658	1.40658	1.15944	1.33491	1.41394	1.68581	1.97763	1.8815	1.58329	2.14771	1.87002	1.97617	1.85364	1.85714	1.99529	2.04618	2.06835	1.04728	1.58919	2.67048	2.45976	2.09036	2.54295	2.1724	2.14739	2.79644	2.60958	3.9083	3.28038	3.59342	5.43386	3.40815	1.86968	1.90909	1.67234
	39.8	1.03752	1.47548	1.47548	1.23084	1.3734	1.46925	1.73471	1.92047	1.73219	1.61163	1.81442	1.82206	1.96695	1.8638	1.88689	1.99638	2.09941	2.02688	1.04668	1.46239	2.77501	2.56103	2.47706	2.59899	2.21048	2.15264	2.95086	2.59206	3.86962	3.01207	3.33496	4.95114	3.48617	1.93024	1.89112	1.44154
	39.9	1.05134	1.37847	1.37847	1.23271	1.36475	1.34765	1.47115	1.88667	2.02502	1.64376	1.72442	1.68859	2.05632	1.88011	1.83841	1.98391	2.02454	2.23909	1.15382	1.50764	2.78582	2.48995	2.23562	2.57095	2.05595	2.09059	2.95022	2.53222	3.7761	3.30016	3.61233	5.18458	3.28098	1.92047	1.84011	1.47536
	40	1.1542	1.39172	1.39172	1.253	1.34929	1.38762	1.62689	1.88476	1.77505	1.66701	1.73744	1.7548	1.91859	1.76131	1.739	2.03797	2.08375	2.09297	1.00251	1.45944	2.71904	2.4339	2.16418	2.41931	2.09014	1.97321	2.91062	2.74485	3.79779	3.51915	3.58166	5.27182	3.1575	1.59103	2.33466	1.54714
	40.1	1.11372	1.37865	1.37865	1.25363	1.32431	1.35564	1.52992	1.80431	2.03551	1.58437	1.69882	1.84201	1.83363	2.08401	1.84889	2.07406	2.09277	2.16226	0.926477	1.52656	2.50447	2.41818	1.97962	2.4891	2.18749	2.04033	2.99638	2.77894	3.93625	3.55632	3.70713	5.31399	3.21333	1.63651	1.95242	1.7426
	40.2	1.13068	1.63359	1.63359	1.13037	1.36519	1.42882	1.57458	1.75038	1.74421	1.67074	1.82077	1.81698	2.02534	1.9076	1.80679	2.14633	2.00884	2.11454	1.11571	1.50921	2.68077	2.52676	2.19888	2.58514	2.10546	2.04955	2.83114	3.05968	3.94221	3.3925	3.30584	5.02259	3.34119	1.62284	2.04229	1.71349
	40.3	1.0835	1.72875	1.72875	1.07014	1.3459	1.44614	1.62961	1.70502	1.88219	1.55732	1.78071	1.75234	1.91418	1.64716	1.81671	1.96731	2.32455	2.15544	0.989184	1.53605	2.74237	2.24034	2.32192	2.38482	1.959	2.04017	2.73172	2.68856	4.04745	3.29736	3.53638	5.22953	3.3949	1.15898	1.98538	1.6097
	40.4	1.05364	1.66859	1.66859	1.10727	1.16832	1.49523	1.58761	1.78521	1.94532	1.48944	1.85375	1.73547	1.98681	1.82105	1.76595	2.09341	2.21149	2.15907	0.994539	1.56423	2.76789	2.32351	2.50194	2.5546	1.98099	2.18397	2.86436	2.67667	3.95295	3.50817	3.40037	5.38216	3.30723	1.06734	1.72262	1.87753
	40.5	1.17833	1.62973	1.62973	1.33034	1.3404	1.49317	1.68131	1.93545	1.90538	1.48755	1.79728	1.74851	1.92769	1.82822	1.83342	2.07191	2.22333	2.20154	0.959788	1.64629	2.77662	2.52197	2.35964	2.528	2.07265	2.2215	2.61409	2.45194	3.59562	3.55946	3.42793	5.18004	3.50177	2.0275	1.81791	1.87334
	40.6	1.20388	1.72418	1.72418	1.16711	1.1947	1.4159	1.63609	1.92735	2.03711	1.48526	1.76413	1.74323	2.22364	1.77833	1.88544	2.14813	2.17131	2.18026	0.953352	1.5082	3.22084	2.33357	2.28374	2.70167	2.22629	2.25951	2.64931	1.9969	3.52997	3.35939	3.62743	5.23765	3.45928	2.04688	1.7884	1.97957
	40.7	1.24897	1.45169	1.45169	1.21164	1.09748	1.46873	1.58436	2.05812	2.09774	1.55632	1.91125	1.72045	1.94774	1.69385	1.8094	2.13707	2.24709	2.23495	0.838993	1.54915	3.42333	2.45358	2.67742	2.51369	2.03018	2.27541	2.56523	2.07103	3.91613	3.23423	3.37725	5.17795	3.66263	1.50435	2.07684	1.65786
	40.8	1.31762	1.49412	1.49412	1.22058	1.12022	1.53606	1.6261	1.93413	1.99812	1.57074	1.75549	1.65708	1.98127	1.62711	1.78371	2.09943	2.1694	2.21271	0.976499	1.62812	3.53536	2.23964	2.56387	2.39124	2.06429	2.27216	2.58492	2.15436	4.20617	3.31087	3.70862	5.0729	3.25298	1.97543	1.86053	1.70964
	40.9	1.27595	1.51872	1.51872	1.16107	1.13346	1.54412	1.50363	2.01819	1.99	1.51927	1.88833	1.69361	2.06384	1.75792	1.56533	2.23414	2.33882	2.12293	1.01728	1.44985	3.53638	2.34912	2.55108	2.42886	1.97538	2.3407	2.62599	2.03854	3.92529	3.23821	3.51222	4.67534	4.03739	1.1145	2.3545	1.73297
	41	1.12859	1.4803	1.4803	1.16723	1.02177	1.45194	1.55218	1.90022	2.01069	1.53945	1.72508	1.7064	2.13491	1.75214	1.63219	2.05804	2.24078	2.19875	1.11374	1.58484	3.25446	2.11665	2.4285	2.36744	1.98364	2.2825	2.542	2.69947	3.85474	3.30841	3.42924	4.54028	3.86601	1.2784	2.46255	1.46067
	41.1	1.26792	1.4948	1.4948	1.23818	1.13199	1.57598	1.62729	1.91956	2.12941	1.59515	1.96638	1.66794	2.17508	1.71738	1.6963	2.03545	2.16475	2.34261	1.00752	1.64183	3.46176	2.36229	2.37155	2.32621	2.10276	2.28329	2.47187	2.01142	3.84631	3.02839	3.7304	4.62791	4.30323	1.13242	2.48666	1.37663
	41.2	1.28312	1.68968	1.68968	1.42226	1.1198	1.45889	1.63994	1.96216	2.20294	1.60199	1.74959	1.74903	1.89104	2.03182	1.7268	2.3006	2.36672	2.28041	0.932834	1.52366	3.36922	2.33195	2.79037	2.22902	2.08083	2.32933	2.58096	2.79067	4.13722	3.13209	3.41381	4.93092	4.00095	1.29817	2.36629	2.36991
	41.3	1.28308	1.65597	1.65597	1.37862	1.15394	1.4239	1.73534	2.02863	1.97	1.68992	1.90924	1.78259	2.11941	2.12379	1.60366	2.24964	2.21537	2.20051	1.1477	1.56814	3.33674	2.35667	2.539	2.44278	2.15674	2.30197	2.58313	2.76769	3.86103	3.01551	3.42762	4.86515	4.22279	1.95202	1.67436	2.39782
	41.4	1.28715	1.63033	1.63033	1.2751	1.15828	1.48556	1.77355	1.98763	1.80296	1.68065	1.91637	1.76514	1.8975	1.90911	1.76079	2.1074	2.2635	2.1871	1.00768	1.60597	3.07684	2.35378	2.53792	2.32846	2.12211	2.2754	2.53243	2.38458	4.18114	3.23426	3.74218	4.94126	4.14368	1.27505	2.07607	2.80942
	41.5	1.31973	1.62704	1.62704	1.35359	1.12796	1.46488	1.78943	1.9079	2.01231	1.73314	1.81483	1.83713	2.06992	1.77455	1.72729	2.16998	2.30899	2.12738	1.2256	1.7076	2.74472	2.28228	2.48071	2.42777	2.15973	2.17098	2.49287	2.14922	4.03508	3.16913	3.54644	4.78824	4.7379	1.69615	1.6509	2.17914
	41.6	1.24549	1.56067	1.56067	1.2329	1.1187	1.56878	1.72957	2.10598	1.94891	1.54369	1.85459	1.76524	2.01123	1.7945	1.76419	2.06699	2.33334	2.10919	1.10658	1.69069	3.05781	2.40797	2.50061	2.39172	2.33278	2.22815	2.57857	2.10798	4.03444	3.11262	3.66162	4.85618	4.28896	1.44712	1.6349	2.70031
	41.7	1.2436	1.65616	1.65616	1.25336	0.994386	1.53802	1.78234	1.8872	1.88969	1.43199	1.80254	1.70385	2.04782	1.80266	1.75462	2.14303	2.26473	2.20998	0.933881	1.61457	2.9859	2.41793	2.4412	2.40063	2.21481	2.13074	2.48223	2.15692	4.23906	3.20767	3.84862	4.84492	3.89938	2.24	1.69142	2.59501
	41.8	1.18085	1.65194	1.65194	1.25799	1.02981	1.51562	1.94971	2.08543	2.01025	1.61998	1.65181	1.72976	2.10191	1.93762	1.87216	2.1024	2.16703	2.04907	0.982864	1.58615	2.91942	2.40846	2.56864	2.22323	2.21228	2.21865	2.42758	2.21499	4.38793	3.22585	3.72529	4.59737	3.44597	2.15945	1.51728	3.19111
	41.9	1.28008	1.67748	1.67748	1.26975	1.09871	1.53393	2.14866	1.95021	2.01471	1.55356	1.46801	1.78625	2.0102	1.88797	1.73322	2.21171	2.30707	1.98346	1.00745	1.55293	2.84195	2.39787	2.55409	2.42361	2.2738	2.23447	2.5673	2.11369	4.34596	3.21429	3.70762	4.96111	3.3181	2.10412	1.88533	2.41351
	42	1.26439	1.63005	1.63005	1.31987	1.17936	1.59579	2.00963	1.88863	1.80769	1.66762	1.36404	1.86904	1.9434	1.87739	1.7367	2.13283	2.3508	1.96857	0.970335	1.61639	3.24505	2.45779	2.59494	2.5345	2.27792	2.16202	2.64231	2.19383	4.275	3.25876	4.44004	4.60138	3.11585	2.26572	2.01025	2.41571
	42.1	1.1674	1.62808	1.62808	1.32749	1.12795	1.48504	1.97997	1.9198	2.00089	1.62112	1.6665	1.85181	2.03183	1.87445	1.65911	1.9213	2.30105	1.96578	0.983967	1.56695	3.05764	2.44117	2.58596	2.43289	2.31449	2.22184	2.58619	2.15664	3.59351	3.44409	3.81676	4.78074	3.28808	1.94827	2.61901	2.19855
	42.2	1.18308	1.5784	1.5784	1.2913	1.24956	1.53048	1.93322	1.93637	1.93382	1.57296	1.83193	1.9004	1.94487	1.81916	1.82317	2.12497	2.15295	1.88903	1.0503	1.42584	3.37548	2.40334	2.70618	2.20129	2.16577	2.27447	2.39749	2.07163	4.33146	3.24922	3.51365	4.85537	3.28264	1.99155	2.42722	2.29219
	42.3	1.2649	1.64132	1.64132	1.2449	1.34274	1.51365	1.88235	1.98373	2.01563	1.58644	1.81003	1.85472	1.915	1.78975	1.73177	1.96335	2.17675	1.90596	0.989159	1.62303	3.14776	2.49283	2.44669	2.38152	2.18463	2.34151	2.47142	1.78001	4.25741	2.97924	3.6608	4.85822	3.54957	2.19908	2.56012	2.61583
	42.4	1.25915	1.4791	1.4791	1.23642	1.32636	1.48912	1.88237	1.99303	1.84327	1.57082	1.68779	1.8112	1.75443	2.14725	1.81541	2.01801	2.2201	2.02561	1.16742	1.55173	3.27769	2.35303	2.43161	2.57698	2.23791	2.36292	2.57391	1.79245	4.41251	3.25889	3.89185	4.97536	3.39921	2.41403	2.25374	2.51448
	42.5	1.23232	1.35652	1.35652	1.23318	1.23499	1.57403	1.88873	2.06051	1.84607	1.56008	2.04008	1.81369	1.78886	1.7702	1.66708	1.97626	2.10237	2.00328	0.978453	1.49342	3.08162	2.28829	2.50067	2.2139	2.19418	2.31187	2.50342	1.92182	4.19091	3.2398	3.44714	4.55706	3.09673	2.28339	2.10264	2.63355
	42.6	1.36997	1.46887	1.46887	1.35935	1.11362	1.57499	1.98502	1.86501	1.99012	1.61583	1.96318	1.86148	1.83554	1.8696	1.5291	1.9862	2.07928	1.86577	1.11654	1.45131	2.8371	2.32389	2.57643	2.32072	2.25618	2.18128	2.59234	1.96994	4.35057	3.54193	3.66046	5.04978	3.06492	2.04474	1.75478	2.85231
	42.7	1.26411	1.46958	1.46958	1.44801	1.0347	1.53094	2.09377	1.84555	1.97005	1.6589	1.94507	1.88049	1.92123	1.76794	1.48272	1.88732	2.15777	1.97945	0.95259	1.51157	2.80183	2.40239	2.49042	2.1893	2.39417	2.18438	2.46037	2.30756	4.24873	3.4473	4.05815	4.87399	3.05008	2.02815	1.84747	2.3296
	42.8	1.25608	1.42644	1.42644	1.26383	1.07066	1.54319	2.19527	1.90417	1.91707	1.67998	1.87608	1.87078	1.90418	1.87862	1.55191	2.0031	2.24765	1.84814	0.984323	1.62627	3.0538	2.47774	2.55425	2.33759	2.25665	2.14701	2.63769	2.04177	4.23517	3.42175	4.14871	4.76951	3.26845	2.05701	1.8829	2.10285
	42.9	1.13114	1.44542	1.44542	1.34405	1.14381	1.46982	1.92008	1.9986	1.79734	1.66239	2.0761	1.84637	1.79977	1.90531	1.5017	2.2027	2.34425	1.88295	1.13519	1.57203	3.07257	2.49169	2.53151	2.33757	2.15692	2.2638	2.60542	2.01814	3.94938	3.36374	3.75285	4.94426	3.09218	2.19104	1.60185	1.71998
	43	1.24158	1.43546	1.43546	1.27485	1.08877	1.49578	1.7898	1.99548	1.92876	1.63126	1.84893	1.91557	1.82912	2.01393	1.5418	2.34177	2.40696	1.82929	1.03742	1.50456	3.01765	2.41108	2.56303	2.44382	2.12677	2.16551	2.5634	2.18415	3.61639	3.1502	4.22918	4.85821	3.16936	1.79875	1.65218	2.24312
	43.1	1.24265	1.47447	1.47447	1.17204	1.00614	1.55847	1.8257	1.92659	1.99145	1.54928	1.74005	1.91285	1.84372	1.91985	1.41049	2.18145	2.15669	1.89052	1.05861	1.53287	3.06661	2.30389	2.53465	2.38425	2.11387	2.30416	2.55263	2.11228	3.89383	3.30599	4.13151	4.58686	3.19312	2.42595	2.5637	2.31858
	43.2	1.24846	1.55141	1.55141	1.22514	1.13273	1.51334	1.94568	1.94755	1.87294	1.64012	1.75961	1.84188	1.97479	1.85211	1.61271	2.46474	2.09007	2.00719	0.916907	1.53464	3.02339	2.37706	2.57317	2.35991	2.07782	2.23266	2.50243	2.04381	4.46745	3.23758	4.27731	4.77764	3.09473	1.69571	2.56722	1.74882
	43.3	1.21368	1.5231	1.5231	1.26257	1.25106	1.50262	1.99923	1.85505	2.11808	1.50939	1.8004	1.78283	1.8853	1.80971	1.50272	2.2677	1.9295	2.15333	1.09564	1.50037	2.81254	2.43144	2.56521	2.31654	2.26959	2.288	2.61057	2.23992	4.22761	3.17753	4.11194	4.92083	3.08451	2.22453	2.02113	1.73426
	43.4	1.35241	1.59182	1.59182	1.32185	1.05651	1.61215	2.1649	1.93039	2.07938	1.60135	1.7832	1.77372	1.96465	1.71066	1.53761	2.33093	2.2039	2.05131	0.952503	1.5605	2.85001	2.43063	2.30657	2.51096	2.32527	2.22393	2.6275	2.24549	4.29976	3.38378	3.67182	4.80837	3.15412	2.26197	1.70807	1.90458
	43.5	1.27316	1.59081	1.59081	1.52407	1.13743	1.70359	2.12096	1.9264	2.03015	1.50586	1.98536	1.85458	1.96752	1.78967	1.64515	2.31585	2.27847	1.9127	0.909868	1.66346	3.07294	2.49422	2.41211	2.57033	2.53506	2.3035	2.57142	2.39511	3.62825	3.14876	3.87568	4.65479	3.36303	2.66722	1.90956	2.14486
	43.6	1.32639	1.62766	1.62766	1.42342	1.09547	1.67796	2.2543	2.00434	1.80811	1.62018	1.84643	1.70181	1.91874	1.76552	1.50671	2.61655	2.25676	1.96763	1.05004	1.54232	3.18099	2.53964	2.17414	2.65393	2.47621	2.2395	2.63263	2.69531	3.82139	3.23171	3.87332	4.72239	3.3529	2.39342	1.67872	2.72292
	43.7	1.23135	1.60814	1.60814	1.18181	1.18771	1.73613	2.1769	1.8787	1.89706	1.54924	1.76806	1.83092	1.95039	1.87606	1.49371	2.2655	2.10663	1.96481	1.02847	1.64587	2.98768	2.59529	2.26312	2.61293	2.32947	2.23124	2.69595	3.01116	4.08472	3.27646	4.01857	4.52236	3.45082	2.69738	2.09236	1.77826
	43.8	1.30939	1.61988	1.61988	1.42838	1.05933	1.6633	2.1218	1.71652	1.92209	1.65681	1.67274	1.77706	2.04199	1.80273	1.54007	2.56757	2.18214	1.95506	1.04494	1.68367	2.98262	2.4546	2.27316	2.60205	2.24555	2.21865	2.59832	2.62659	4.2107	3.47944	4.30025	4.93489	3.31177	1.71815	1.98171	2.15057
	43.9	1.27339	1.68779	1.68779	1.29885	1.05594	1.71791	2.07855	1.75031	1.82631	1.66353	1.69192	1.85944	2.19045	1.86411	1.46727	2.47351	2.2096	1.85912	0.931538	1.56404	2.88896	2.45605	2.42339	2.69419	2.36358	2.27634	2.63223	2.84254	3.82948	3.13551	4.79332	5.09597	3.17283	2.30538	2.04985	2.04644
	44	1.27007	1.66558	1.66558	1.32488	1.06982	1.8144	2.09442	1.82624	1.88725	1.64363	1.72782	1.92933	2.10924	1.92362	1.41992	2.33376	2.31272	1.92784	1.03227	1.54549	3.00129	2.56741	2.37832	2.77904	2.3618	2.31349	2.67355	3.16626	3.51989	3.29818	5.15229	4.87171	3.20893	2.34912	2.4544	2.09959
	44.1	1.40671	1.63194	1.63194	1.37199	1.00869	1.75116	2.07314	1.82057	1.95056	1.6399	1.65392	1.59449	2.13013	1.95166	1.6375	2.3781	2.17417	1.99057	0.979274	1.6059	2.8921	2.60565	2.23237	2.66273	2.44012	2.219	2.69066	2.66798	3.61881	3.37325	5.3408	4.95736	3.04462	1.98929	2.59324	1.9616
	44.2	1.33103	1.49243	1.49243	1.31387	1.00906	1.81094	1.9353	1.80923	1.85507	1.69813	1.60159	1.61105	2.02517	1.95643	1.49676	2.49748	2.14176	1.89054	0.791831	1.5944	3.14546	2.50345	2.23096	2.66923	2.33343	2.21015	2.66084	2.86565	3.73116	3.22197	5.52059	4.82594	3.15164	2.11724	2.29133	1.96124
	44.3	1.25249	1.37974	1.37974	1.31132	1.0943	1.79136	1.95013	1.76153	1.78258	1.61911	1.60965	1.75784	2.06029	1.93595	1.59372	2.50591	2.29659	1.9585	0.995687	1.57965	2.87919	2.54471	2.24326	2.58693	2.35383	2.21033	2.54527	3.00022	3.81605	3.21767	5.3196	4.70887	3.41729	2.20565	2.48231	2.07961
	44.4	1.4251	1.5174	1.5174	1.30461	1.073	1.65343	2.25551	1.86543	1.80225	1.62105	1.52276	1.67915	2.08206	2.03716	1.51207	2.44595	2.23074	1.84652	1.13626	1.60822	3.07282	2.53267	2.31689	2.65773	2.39959	2.28482	2.55785	2.76884	3.74661	3.00755	5.5794	4.94545	3.39678	2.03214	2.38209	2.37587
	44.5	1.41199	1.6071	1.6071	1.3317	1.08327	1.58524	2.15833	1.77087	1.71414	1.67497	1.57307	1.68584	1.99167	1.92754	1.63022	2.41594	2.19485	1.89772	1.19535	1.58653	2.92118	2.40512	2.34433	2.63013	2.4444	2.32902	2.58929	2.58134	3.97414	3.08309	5.51199	4.90603	3.19389	2.09365	2.38035	2.52175
	44.6	1.39318	1.59208	1.59208	1.24552	1.14957	1.53281	2.2956	1.71373	1.82441	1.616	1.59919	1.6705	2.07354	1.99538	1.61478	2.26432	2.07371	1.94647	1.08206	1.41816	3.19671	2.50731	2.50086	2.68639	2.4726	2.35206	2.61388	2.72358	3.77296	3.50062	5.95736	4.72742	3.01826	1.9624	2.63032	2.24662
	44.7	1.38876	1.8065	1.8065	1.27576	1.0918	1.5325	2.19257	1.82448	1.92963	1.58524	1.55517	1.60777	1.93358	1.97955	1.65742	2.19753	2.07888	1.89936	0.896724	1.4441	3.10979	2.49708	2.52815	2.71444	2.35344	2.53375	2.61215	2.56714	3.63017	3.23981	5.689	4.69958	3.19607	2.00745	2.4361	2.48134
	44.8	1.32299	1.79043	1.79043	1.42735	1.06232	1.57689	2.23743	1.82387	1.94403	1.79856	1.60986	1.59919	2.12529	2.1018	1.61696	2.22552	1.93176	1.79805	0.832335	1.48478	3.0658	2.62074	2.50171	2.59839	2.47038	2.51079	2.57688	2.55488	3.83958	3.21837	5.87668	4.78408	3.02564	1.59639	2.46569	2.48075
	44.9	1.33991	1.81983	1.81983	1.25168	1.01496	1.64696	2.16538	1.78017	1.76959	1.73562	1.63317	1.71097	2.06679	2.08721	1.59709	2.20026	1.99701	1.88719	1.0643	1.49038	2.93625	2.43317	2.39327	2.56762	2.42279	2.48645	2.68815	2.67896	3.74217	3.02426	5.63168	4.68617	3.33202	1.25441	2.15482	2.44227
	45	1.42291	1.79447	1.79447	1.28299	1.05703	1.45489	2.08466	1.87653	1.79975	1.75355	1.83075	1.73336	1.99608	2.09155	1.7019	2.34149	1.94393	1.77333	0.889924	1.46494	3.23593	2.43937	2.35669	2.67088	2.42014	2.44496	2.59516	2.26904	4.24737	3.25635	6.00283	4.77426	3.30198	1.26139	1.60353	2.22837
	45.1	1.27251	1.78202	1.78202	1.37895	0.932572	1.53388	2.11555	1.73841	1.6757	1.73363	1.65692	1.69542	2.03471	2.01779	1.71542	2.39988	1.8474	1.81809	0.905397	1.53915	3.06675	2.22132	2.20611	2.64368	2.4203	2.30036	2.6318	2.52846	3.86361	2.96296	5.6459	4.73597	3.14466	1.1761	1.06016	2.31809
	45.2	1.15795	1.57041	1.57041	1.28751	0.950088	1.56919	2.1668	1.95902	1.6966	1.72346	1.68561	1.66792	2.11283	2.04733	1.58832	2.2393	2.05826	1.81917	0.932149	1.57271	2.95671	2.44953	2.30494	2.47217	2.44378	2.28981	2.55262	2.4505	3.58079	2.75599	5.98126	4.82639	3.14466	1.43557	1.49624	2.34958
	45.3	1.41006	1.69749	1.69749	1.42852	1.00154	1.49883	2.25607	1.77347	1.57026	1.64682	1.62245	1.73378	2.18871	2.02424	1.68584	2.44532	1.92721	1.78211	1.18869	1.45178	3.07357	2.4261	2.26734	2.5364	2.31147	2.29933	2.53186	2.14544	3.8222	2.95625	4.87934	4.43998	3.11695	1.02559	1.51097	2.44772
	45.4	1.51417	1.70053	1.70053	1.38858	1.07958	1.64919	2.17782	1.68774	1.64825	1.75537	1.72752	1.74264	2.34746	1.95278	1.64646	2.30209	1.97842	1.83243	0.936756	1.53225	2.99259	2.37443	2.31841	2.52291	2.44831	2.30669	2.61298	2.34574	4.15982	2.66773	5.12452	4.4999	3.1272	1.45169	1.58746	2.19445
	45.5	1.43922	1.57552	1.57552	1.24745	0.97938	1.57583	2.13953	1.70472	1.71479	1.71945	1.68578	1.55481	2.13449	2.01664	1.71796	2.55165	1.85768	1.8562	0.889094	1.46939	2.95347	2.44436	2.18562	2.58312	2.31801	2.20746	2.54472	1.88181	4.11317	2.79925	4.77558	4.56442	3.11403	1.57431	1.20287	2.04124
	45.6	1.33072	1.66828	1.66828	1.33265	1.03459	1.5959	2.26296	1.74509	1.66114	1.77429	1.82485	1.68488	2.13512	2.04995	1.54819	2.5417	1.90711	1.85358	1.05811	1.52848	2.82223	2.58465	2.39227	2.66727	2.42847	2.40626	2.61225	2.26113	4.30951	2.79975	4.90305	4.5073	3.27462	1.88825	1.77739	2.27115
	45.7	1.26329	1.68352	1.68352	1.27973	1.02919	1.53853	2.38363	1.93407	1.77607	1.6557	1.80851	1.5772	2.19281	2.03871	1.41334	2.56589	2.08206	1.722	1.14906	1.54761	2.88877	2.5476	2.52617	2.69411	2.40531	2.39143	2.62816	2.29145	4.01004	2.97853	4.97373	4.75287	2.92564	2.05459	1.41909	1.98481
	45.8	1.39551	1.69133	1.69133	1.42175	1.0823	1.6891	2.27118	1.83777	1.71295	1.71817	1.72318	1.59958	2.21693	1.88448	1.60963	2.72792	1.99239	1.72685	0.862264	1.54906	2.82832	2.54024	2.36284	2.61776	2.44743	2.27979	2.61774	2.53264	3.60262	2.83143	5.35828	5.01915	2.94475	1.96752	1.15651	1.96192
	45.9	1.28463	1.67067	1.67067	1.40203	1.02576	1.51806	2.11419	1.85422	1.6539	1.77741	1.543	1.71164	2.25068	1.92707	1.51683	2.60064	1.98504	1.58056	0.903454	1.60269	2.91372	2.67469	2.47519	2.38291	2.42318	2.29887	2.45642	2.05378	3.58923	2.92834	4.91588	4.87536	3.24201	1.97797	1.39399	1.79316
	46	1.28188	1.62599	1.62599	1.30718	1.11712	1.52158	2.24081	1.79712	1.75062	1.82024	1.6075	1.67241	2.31232	1.89275	1.7208	2.5931	2.04159	1.67564	1.26345	1.52737	3.05255	2.71315	2.41568	2.516	2.4678	2.19507	2.43118	2.32952	3.64482	2.74675	4.87045	4.87567	3.67848	2.15194	1.51323	2.09323
	46.1	1.29009	1.78213	1.78213	1.32892	0.995632	1.59509	2.50133	1.74529	1.7263	1.70683	1.6305	1.81772	2.12535	2.01754	1.71102	2.46505	1.97884	1.71621	1.12164	1.51719	2.92591	2.69971	2.18797	2.46527	2.41608	2.2506	2.60481	2.22293	3.21182	2.80268	4.99054	4.70891	3.77017	1.99042	1.13032	1.71309
	46.2	1.23693	1.66344	1.66344	1.39174	1.07606	1.58316	2.2188	1.84624	1.67239	1.68192	1.64437	1.70753	2.14971	1.98599	1.6804	2.53245	2.17423	1.70189	1.14556	1.5366	2.85571	2.6482	2.48861	2.51068	2.31262	2.20479	2.64024	2.17658	3.38572	2.73929	5.2228	4.65832	3.94484	2.13968	1.34156	1.81231
	46.3	1.28203	1.54467	1.54467	1.37025	1.03718	1.57322	2.39468	1.76946	1.74954	1.72467	1.79503	1.75659	2.21119	1.92588	1.59304	2.32377	2.05896	1.70651	1.18959	1.65386	2.7494	2.72576	2.4011	2.47031	2.55638	2.17319	2.53018	2.22165	3.62572	2.67152	5.47784	4.78822	3.9784	1.98537	1.2643	1.6972
	46.4	1.29775	1.49497	1.49497	1.32578	1.01783	1.63194	2.24902	1.77509	1.9083	1.80927	1.66439	1.68557	2.2282	1.99463	1.62189	2.1827	2.01841	1.63213	1.14787	1.4678	2.80194	2.62269	2.33669	2.6328	2.54799	2.08339	2.72988	2.09027	3.57016	2.82859	5.52965	4.85513	3.81844	2.01857	1.4887	2.20143
	46.5	1.39403	1.54654	1.54654	1.25874	1.03315	1.46712	2.21202	1.76245	1.78185	1.75643	1.62928	1.71946	2.14227	2.15659	1.43851	2.3534	2.22291	1.61751	1.19353	1.61767	2.76162	2.66377	2.40594	2.66316	2.43867	2.21162	2.63707	2.01597	3.56955	2.68018	5.53516	4.46675	3.65178	2.00895	1.23706	2.28637
	46.6	1.26851	1.62386	1.62386	1.28948	1.04704	1.5397	2.05822	1.82925	1.78563	1.70497	1.70142	1.736	2.08727	2.17833	1.48265	2.44016	2.37808	1.683	1.00223	1.64001	3.03207	2.58291	2.70093	2.47645	2.45421	2.2413	2.64037	2.80821	3.97798	2.73427	5.50793	4.94583	3.16587	2.41355	1.19292	2.08903
	46.7	1.54502	1.57694	1.57694	1.31972	0.938509	1.58916	2.13351	1.76497	1.88142	1.68666	1.72342	1.68494	2.09693	2.30192	1.46435	2.50972	2.08377	1.54577	0.91719	1.61759	2.80258	2.56226	2.51534	2.46236	2.44419	2.2981	2.60904	2.32764	3.78044	2.85285	5.51762	4.78444	3.59818	2.59339	1.11139	2.18626
	46.8	1.48631	1.53176	1.53176	1.274	1.04665	1.68342	2.19912	1.89414	1.82173	1.63669	1.73189	1.78642	2.07399	2.46046	1.47202	2.54833	2.27357	1.68973	0.84384	1.51152	2.94291	2.656	2.59339	2.61738	2.50986	2.29275	2.57808	2.55082	3.80858	3.05634	5.38633	5.16739	3.47463	2.48177	1.30481	1.77334
	46.9	1.56948	1.60793	1.60793	1.39548	1.17014	1.59646	2.19166	1.88712	1.83425	1.69435	1.83104	1.79576	2.06566	2.37068	1.59415	2.35489	2.27385	1.87659	0.870333	1.67035	2.72198	2.821	2.51858	2.66513	2.43098	2.3437	2.58063	2.31344	3.86008	2.90528	4.92737	4.92182	3.14367	2.58691	1.16312	1.80814
	47	1.66409	1.65175	1.65175	1.39382	1.32339	1.65819	2.14194	1.81542	1.79137	1.79859	1.75813	1.77964	2.10446	2.04339	1.3916	2.36241	2.11516	1.76245	0.93071	1.49294	3.01315	2.69079	2.62057	2.70877	2.46902	2.33311	2.50921	2.68788	3.53172	2.9052	4.78026	4.77727	3.18668	2.46411	2.5993	2.09577
	47.1	1.58529	1.51951	1.51951	1.2427	1.20449	1.56392	2.24864	1.85589	1.69176	1.79521	1.78517	1.66686	2.12341	2.39342	1.44985	2.41773	2.14202	1.64462	0.856809	1.53366	2.89742	2.50452	2.54037	2.89337	2.36902	2.3292	2.59393	2.38321	3.87832	3.00003	5.27494	4.70104	3.29159	2.25159	2.19418	2.72351
	47.2	1.57501	1.68388	1.68388	1.29425	1.18068	1.57592	2.05613	1.74863	1.68558	1.76273	1.61553	1.77886	2.11295	2.45108	1.51279	2.43507	2.26402	1.7231	0.923303	1.47856	2.99566	2.62751	2.80514	2.59451	2.39201	2.53182	2.65516	2.38408	4.15844	3.15486	5.17716	4.86461	3.22655	2.42799	1.98725	2.50607
	47.3	1.44213	1.62803	1.62803	1.30237	1.22192	1.77596	2.13476	1.80233	1.59448	1.85441	1.61903	1.77101	2.04697	2.32521	1.41766	2.53587	2.41465	1.55425	0.91475	1.56017	3.0126	2.57366	2.54717	2.82693	2.42507	2.41794	2.6292	2.81158	3.6379	3.08628	5.4876	4.8888	3.1022	2.09361	1.68852	2.03766
	47.4	1.38038	1.59876	1.59876	1.35265	1.19289	1.65292	2.04103	1.96128	1.74146	1.77018	1.72624	1.77807	2.20093	2.63077	1.30707	2.73699	2.25179	1.61034	0.970526	1.60018	2.97973	2.59545	2.57344	2.75203	2.37318	2.49918	2.70177	2.55013	3.68154	3.32637	5.32393	5.04124	3.21293	2.48376	1.9045	1.73529
	47.5	1.45296	1.64052	1.64052	1.32896	1.27578	1.61892	2.10925	1.94608	1.69376	1.74266	1.64343	1.83363	2.08718	2.24259	1.44994	2.42029	2.24195	1.63965	0.89688	1.58495	3.01099	2.61325	2.58899	2.73951	2.37638	2.30536	2.6382	2.65967	3.67754	3.10558	5.38883	4.79822	3.00019	2.32127	1.67872	1.88208
	47.6	1.26793	1.55391	1.55391	1.43733	1.40353	1.61587	2.26081	1.97708	1.46831	1.83766	1.77565	1.79815	2.07089	2.57727	1.74831	2.6153	2.29194	1.50784	0.849995	1.5181	3.03265	2.73219	2.50463	2.61337	2.49499	2.47272	2.72365	2.4124	3.69413	3.25247	5.17794	4.76862	2.98644	2.19673	1.68242	1.99018
	47.7	1.19785	1.54409	1.54409	1.36867	1.25374	1.61816	2.31211	2.09995	1.69802	1.83746	1.6828	1.82876	1.93486	2.51077	1.68836	2.43193	2.28447	1.77088	1.19231	1.49477	2.88738	2.67082	2.74184	2.76246	2.41175	2.39676	2.62528	2.49971	3.7945	3.1426	5.36304	5.01633	3.13434	2.10286	1.65877	2.06282
	47.8	1.23053	1.57637	1.57637	1.29699	1.05197	1.66647	2.00634	1.98363	1.7284	1.73435	1.73743	1.82253	2.02842	2.4527	1.55634	2.58929	2.47301	1.62315	0.881646	1.6345	2.93506	2.61482	2.42576	2.52378	2.2365	2.33148	2.56634	2.77369	3.6619	2.97077	4.70006	5.80552	2.90965	1.71823	1.80411	1.87307
	47.9	1.28575	1.59921	1.59921	1.40294	1.11393	1.6276	2.17202	1.90698	1.48906	1.65792	1.54106	1.85068	2.04078	2.42603	1.5601	2.49661	2.55433	1.68359	0.938142	1.55598	2.93226	2.6015	2.72946	2.55431	2.37639	2.47323	2.63789	2.39096	3.79206	3.26857	5.50401	5.51385	2.8206	1.28995	1.82482	2.17713
	48	1.27907	1.5314	1.5314	1.27031	1.19296	1.37596	2.12072	1.94236	1.52869	1.78017	1.70568	1.81697	2.25818	2.47033	1.61002	2.26184	2.34237	1.81562	0.872954	1.57107	2.93687	2.74486	2.71213	2.47647	2.3968	2.39972	2.56937	2.51063	4.05795	3.16747	5.05985	5.55207	2.73621	0.998907	1.87125	2.06868
	48.1	1.33552	1.47829	1.47829	1.21665	1.09329	1.46947	2.01807	1.96892	1.7114	1.74235	1.5361	1.70919	2.21262	2.29313	1.53912	2.47962	2.38758	1.6552	0.942466	1.52848	3.02121	2.63332	2.59837	2.489	2.25931	2.30944	2.51669	2.3263	4.01669	3.06771	4.91542	5.5028	2.86399	1.34359	1.81763	1.90549
	48.2	1.45587	1.57166	1.57166	1.34677	1.06231	1.44674	2.07511	1.94627	1.58522	1.68411	1.7471	1.81526	2.1098	2.11	1.64875	2.31098	2.41612	1.72874	0.994916	1.54432	3.0524	2.72008	2.5031	2.4588	2.37573	2.18738	2.55003	2.49682	4.06419	3.11851	5.35753	5.60584	3.17269	1.58495	1.83936	1.89056
	48.3	1.37668	1.63592	1.63592	1.25069	1.00459	1.46735	1.91782	1.80552	1.66565	1.77414	1.71433	1.84196	2.0389	2.34165	1.63614	2.17647	2.36451	1.76257	1.03487	1.54415	2.9087	2.62928	2.53019	2.6331	2.2637	2.31312	2.66976	2.14259	3.73409	3.04992	5.49082	5.46334	3.49653	1.69538	2.04315	1.85827
	48.4	1.37369	1.6742	1.6742	1.3212	1.12038	1.51511	2.10242	1.94602	1.64252	1.68423	1.70872	1.79748	2.09681	2.27106	1.6392	2.3258	2.36596	1.74958	1.16785	1.66172	2.98256	2.83204	2.71018	2.49928	2.18706	2.30923	2.59748	2.04448	3.70658	3.02901	4.99845	5.01503	3.85443	1.6705	1.8382	1.72524
	48.5	1.44667	1.69173	1.69173	1.32745	1.10468	1.47284	1.99863	1.92697	1.54291	1.71186	1.8543	1.75415	1.95295	2.32797	1.53077	2.14769	2.34885	1.6282	1.15065	1.51696	2.76068	2.74288	2.61138	2.70268	2.23819	2.29619	2.54406	2.0156	3.964	2.77208	5.28749	5.28286	3.05042	2.07781	1.93345	2.12958
	48.6	1.29554	1.64847	1.64847	1.29555	1.19942	1.40374	2.01194	2.11134	1.68796	1.63953	1.76667	1.71676	2.07519	2.35947	1.51676	2.31402	2.11263	1.79182	0.964785	1.54319	2.96256	2.20164	2.6327	2.83813	2.13554	2.41706	2.58283	2.06391	4.00289	2.73756	5.35633	5.30315	3.47708	1.92645	2.05613	1.9166
	48.7	1.38453	1.71292	1.71292	1.27527	1.15704	1.42756	1.96846	2.03606	1.81875	1.70279	1.79271	1.88969	2.13588	2.58722	1.74817	2.17223	2.40569	1.8242	0.833578	1.61352	3.05547	2.32338	2.62152	2.73713	2.18383	2.47504	2.55878	1.85476	4.02385	2.75471	5.32751	5.22554	3.39814	2.06413	2.04319	1.9566
	48.8	1.39024	1.82185	1.82185	1.38759	1.22148	1.36274	1.87146	1.9867	1.70535	1.64946	1.72543	1.77053	2.18743	2.4465	1.46056	2.42955	2.39019	1.84427	1.00603	1.49196	2.89211	2.33799	2.5363	2.73291	2.08064	2.39746	2.48649	1.98606	3.5611	3.00883	4.85824	5.09051	3.64671	1.8814	1.95154	2.24086
	48.9	1.46396	1.71885	1.71885	1.22497	1.03524	1.33848	2.12703	1.96699	1.6003	1.77076	1.82511	1.77064	1.94215	2.54921	1.47074	2.35364	2.21363	1.77412	1.02595	1.441	3.04522	2.26538	2.4775	2.88785	2.17582	2.32356	2.46695	1.93956	3.65921	2.78411	4.88853	5.2603	3.24609	2.09496	1.8966	2.02064
	49	1.42622	1.59337	1.59337	1.34261	1.10122	1.44001	2.04311	2.0474	1.56338	1.73466	1.72545	1.70852	2.01775	2.4665	1.61163	2.16983	2.34047	1.87276	0.991183	1.5192	2.87587	2.26575	2.4119	2.75414	2.20866	2.33274	2.43972	1.84804	3.5772	2.87698	5.15838	5.17013	3.33206	1.68952	2.13838	2.62089
	49.1	1.51613	1.69454	1.69454	1.30976	1.05122	1.55737	2.09391	1.88316	1.49872	1.75597	1.82295	1.70051	2.06782	2.48007	1.53302	2.30289	2.24154	1.87486	0.94463	1.44799	3.01286	2.2404	2.65999	2.62348	2.1392	2.39521	2.44539	1.90951	3.60072	2.84305	4.93778	5.33466	3.8288	2.00723	2.14787	2.27638
	49.2	1.37967	1.52741	1.52741	1.24079	1.14404	1.46065	1.9087	1.95973	1.61127	1.76051	1.9023	1.78074	2.15499	2.12177	1.53279	2.5584	2.36555	1.7887	0.996846	1.5129	2.86351	2.26482	2.52352	2.64764	2.19091	2.20038	2.50565	1.88186	3.82564	3.08024	4.99787	5.41825	3.61204	1.49475	2.14744	2.0367
	49.3	1.40457	1.49845	1.49845	1.31793	1.19559	1.46973	2.0943	1.87161	1.58374	1.60765	1.87706	1.8251	2.08587	2.23591	1.62909	2.29277	2.13735	1.72794	1.09578	1.51698	2.99436	2.00363	2.74024	2.6837	2.23539	2.3297	2.49009	1.76431	3.74377	3.01876	4.87028	5.27883	3.29767	1.48998	2.27422	2.34006
	49.4	1.54719	1.42729	1.42729	1.3787	1.32038	1.48072	1.75147	1.92014	1.67868	1.73823	1.88158	1.72466	2.06211	2.44824	1.63499	2.53326	2.07427	1.73753	1.02084	1.50094	2.88722	2.29768	2.42033	2.66653	2.15185	2.30757	2.47632	1.85921	4.05883	2.97299	5.03797	5.34483	3.12541	2.07075	2.15513	2.83345
	49.5	1.59855	1.37513	1.37513	1.1785	1.34127	1.46176	2.13875	1.80693	1.69439	1.74403	1.83333	1.81903	2.12905	2.47014	1.66744	2.38413	2.14166	1.71388	0.987322	1.51502	2.84295	2.19749	2.55769	2.91433	2.22666	2.33193	2.74197	1.8693	4.19052	3.05937	4.79342	4.92648	2.94307	1.6814	1.9807	2.72964
	49.6	1.47887	1.28032	1.28032	1.2693	1.47928	1.41807	2.09675	1.98344	1.70974	1.78337	1.51729	1.61735	2.19206	2.33163	1.61595	2.17052	2.22155	1.64613	0.90994	1.52703	2.64141	2.23917	2.49382	2.72908	2.23371	2.27697	2.61981	2.08592	4.05875	3.01607	4.96196	4.36638	3.02392	1.80128	1.86132	2.83789
	49.7	1.43929	1.33841	1.33841	1.30363	1.32733	1.45056	2.13526	1.89865	1.63186	1.70905	1.72528	1.80386	1.99491	2.4116	1.60129	2.22072	2.32989	1.7608	1.00863	1.53515	3.00539	2.45271	2.73907	2.77826	2.32653	2.31039	2.68685	2.12531	3.67553	2.96903	5.17893	4.68949	3.03158	0.991219	2.36658	2.21112
	49.8	1.59621	1.51166	1.51166	1.36705	1.32865	1.41751	2.07862	1.93659	1.50388	1.66336	1.78102	1.87514	2.09415	2.33712	1.62161	2.02217	2.19812	1.72439	1.02679	1.54009	3.06959	2.47385	2.48017	2.92341	2.24887	2.29593	2.65562	1.99419	3.6937	2.91218	5.12211	4.4101	2.99271	1.04669	1.98174	1.89062
	49.9	1.5825	1.25849	1.25849	1.30657	1.26635	1.47977	2.08777	1.84526	1.55422	1.67552	1.88739	1.66373	1.99274	2.06793	1.61955	2.15942	2.09144	1.72039	0.865496	1.48584	2.79234	2.3849	2.51284	2.74542	2.29297	2.17418	2.62298	1.82545	3.89903	2.92472	4.94633	4.62211	3.02261	1.92916	1.65966	1.91062
	50	1.5775	1.32883	1.32883	1.32653	1.29457	1.50032	1.92204	1.97768	1.5709	1.71182	1.90955	1.59059	1.8401	2.25927	1.58269	2.15477	2.21123	1.74847	0.909179	1.52118	3.03577	2.58996	2.49817	2.7175	2.37304	2.25531	2.61288	1.90369	3.75859	2.8498	4.94528	4.34083	2.95923	2.14468	2.11967	2.18605
	50.1	1.61333	1.35032	1.35032	1.17758	1.24286	1.59283	2.18148	2.04004	1.48854	1.70342	1.90069	1.71809	1.75957	2.39606	1.84784	2.27057	2.16484	1.75038	1.10857	1.42395	2.81462	2.16207	2.54621	2.87984	2.25942	2.26604	2.6186	2.06637	3.72406	2.99103	5.01373	4.47036	3.10654	1.83484	2.07565	1.97458
	50.2	1.34014	1.07962	1.07962	1.19963	1.2535	1.54977	2.14279	1.95922	1.58724	1.61224	1.87266	1.74592	1.97901	2.12458	1.743	2.29128	2.14596	1.70479	0.934826	1.43569	2.84326	2.28102	2.46828	2.62627	2.26166	2.14152	2.51289	1.93603	3.81569	2.8948	5.13114	4.76556	3.19906	2.01021	2.03268	2.64082
	50.3	1.46922	1.19883	1.19883	1.23914	1.22218	1.44991	1.95518	1.94537	1.53884	1.56118	1.92047	1.7603	1.91486	2.40407	1.81406	2.23681	2.30314	1.7474	0.821629	1.42292	3.06964	2.35517	2.44615	2.67745	2.20621	2.26976	2.66658	2.09537	4.09852	2.84072	4.91193	4.42515	2.84054	2.14426	1.9479	3.07286
	50.4	1.45186	1.2493	1.2493	1.27223	1.31364	1.37549	2.24934	2.03793	1.6653	1.71702	1.96876	1.5272	1.78297	2.33827	2.01238	2.16005	2.40613	1.76684	0.732596	1.42291	3.05079	2.27797	2.62301	2.5487	2.20397	2.37725	2.56431	1.87113	4.19331	3.06641	4.8072	4.50776	3.15595	1.79103	1.96532	3.0532
	50.5	1.43796	1.29008	1.29008	1.29161	1.21589	1.51603	2.20354	2.19466	1.57493	1.6876	1.93021	1.62338	1.84122	2.22749	1.90883	2.05768	2.20509	1.79963	0.833811	1.48496	3.1948	2.2541	2.5216	2.5337	2.27289	2.3242	2.73834	2.24792	3.877	2.89339	4.69528	4.61032	2.93687	1.52255	1.94064	3.10502
	50.6	1.56554	1.35763	1.35763	1.2906	1.32014	1.42743	2.2057	2.10117	1.70683	1.75775	1.9715	1.58156	2.2356	2.28881	1.88552	2.14967	2.3654	1.804	0.819025	1.4503	3.302	2.19875	2.47404	2.56499	2.39353	2.3431	2.66234	1.98368	3.53972	3.02652	4.61787	4.43303	2.85433	1.50808	1.82184	2.37689
	50.7	1.63015	1.19303	1.19303	1.42546	1.23144	1.47823	2.05754	2.03338	1.6384	1.72825	1.86807	1.63873	2.08086	2.346	1.90639	2.30153	2.30383	1.89611	0.977175	1.48332	3.20717	2.29159	2.41018	2.72919	2.43209	2.33835	2.81547	2.0069	3.43871	3.2227	4.5201	4.58369	2.96322	1.89159	2.02365	2.39374
	50.8	1.52548	1.15332	1.15332	1.32685	1.31053	1.46873	2.17068	1.86432	1.54672	1.85045	1.91511	1.8203	2.08443	2.52617	1.93655	2.22221	2.23505	1.64737	0.795323	1.43607	3.2259	2.28601	2.5716	2.77799	2.45629	2.38616	2.69848	2.08643	3.86258	3.1774	4.81327	4.63781	3.46897	1.76278	2.00437	2.56127
	50.9	1.36859	1.15621	1.15621	1.32335	1.27124	1.5448	2.00966	2.14348	1.51467	1.77161	1.72421	1.68691	2.07609	2.502	1.80371	2.18854	2.24143	1.82131	0.846553	1.54286	3.28639	2.24147	2.44564	2.62098	2.40468	2.33476	2.64373	2.06973	3.61302	3.00444	5.1755	4.51418	3.96183	1.94281	1.49245	2.51985
	51	1.47568	1.3706	1.3706	1.2379	1.49002	1.36981	1.96682	2.13572	1.56194	1.81617	1.64515	1.81136	2.17454	2.46624	1.75529	2.09042	2.43578	1.86285	0.88469	1.2969	3.43426	2.32268	2.62659	2.66035	2.33061	2.43522	2.84392	2.16926	3.66533	3.10457	4.96923	4.81122	3.96346	2.09209	1.69894	2.49374
	51.1	1.64167	1.37302	1.37302	1.27509	1.43213	1.39899	2.06959	2.03108	1.54525	1.7764	1.81873	1.8664	2.11215	2.5442	2.0423	2.2105	2.20689	1.70165	1.06881	1.31571	3.39098	2.40211	2.57806	2.7576	2.4732	2.3311	2.9751	1.99548	3.94017	3.05323	5.19961	4.37938	3.51338	1.78522	1.59832	2.3262
	51.2	1.6622	1.60666	1.60666	1.24141	1.41821	1.37688	2.02895	2.02149	1.54079	1.72615	1.73031	1.69939	2.08699	2.38773	1.84788	2.17264	2.23464	1.78504	0.841143	1.34614	3.2116	2.21279	2.51714	2.76257	2.42277	2.37429	2.75646	1.91039	3.89936	3.21541	5.34241	4.5872	3.68803	2.05663	2.18694	2.06453
	51.3	1.60841	1.501	1.501	1.28866	1.47549	1.39028	2.00685	1.99771	1.56249	1.78071	1.65209	1.74485	2.20378	2.51404	1.9252	2.03685	2.30061	1.85115	1.06757	1.32488	3.16818	2.50252	2.35171	2.50404	2.52268	2.36674	2.71629	2.01451	3.65429	3.09826	5.32242	4.74755	3.92219	1.07462	2.67812	2.42201
	51.4	1.48119	1.47049	1.47049	1.26545	1.39844	1.43171	2.0256	2.04132	1.76821	1.689	1.60513	1.72419	2.32008	2.46968	1.85184	2.46883	2.416	1.79327	1.10903	1.34413	3.28003	2.41602	2.4604	2.37059	2.54523	2.4139	2.81431	2.18745	4.25584	3.08515	5.22321	4.49941	3.76207	1.36301	2.11487	2.14001
	51.5	1.55069	1.49389	1.49389	1.41992	1.48885	1.47605	1.96118	2.035	1.59582	1.74959	1.82745	1.75841	2.11575	2.42108	1.87803	2.10599	2.31853	1.79694	0.964011	1.31171	3.26543	2.47962	2.38456	2.42374	2.49229	2.3548	2.67923	2.2653	4.11765	3.44553	5.34485	4.6598	3.45936	1.0044	1.83503	1.73674
	51.6	1.60433	1.52827	1.52827	1.35355	1.44875	1.45969	1.98499	1.9902	1.46151	1.71787	1.81343	1.64169	2.14123	2.48904	1.62617	2.15969	2.3385	1.81011	0.839327	1.31445	3.31619	2.72079	2.61716	2.44814	2.57515	2.3098	2.56808	2.29177	3.94474	3.16359	5.34312	4.52249	3.50058	1.03825	1.829	1.78985
	51.7	1.49109	1.55699	1.55699	1.25238	1.45994	1.45212	2.10459	2.06892	1.63456	1.74859	1.73584	1.64826	2.1848	2.66735	1.87159	2.07388	2.30171	1.68747	0.813589	1.32606	3.2992	2.65444	2.58125	2.52014	2.46115	2.38502	2.63661	2.21589	3.39338	3.1768	5.41226	4.57563	3.61572	1.46654	2.23087	1.70069
	51.8	1.46793	1.34812	1.34812	1.22764	1.42219	1.58177	2.11365	2.05786	1.66053	1.75539	1.6646	1.72944	2.23614	2.4257	1.96114	2.13602	2.35794	1.60601	0.866715	1.31748	3.2928	2.5668	2.50642	2.39557	2.47574	2.34081	2.58315	2.48085	3.61982	3.20503	5.57206	4.49709	4.0436	1.98482	1.9992	1.99386
	51.9	1.46013	1.59328	1.59328	1.25446	1.31823	1.43312	2.11865	2.02105	1.51829	1.67317	1.6692	1.74575	2.14007	2.48782	1.74989	2.30162	2.39044	1.67924	1.15826	1.24176	3.24218	2.74781	2.74901	2.30925	2.54059	2.36924	2.51122	2.49872	4.16608	3.04974	5.18546	4.63347	3.50049	2.00069	1.84221	2.33865
	52	1.48565	1.52596	1.52596	1.31732	1.41247	1.49823	2.1295	2.02206	1.65793	1.78722	1.70894	1.94068	2.18081	2.31687	1.72252	2.32102	2.42136	1.82274	0.887023	1.28351	3.13471	2.61564	2.61411	2.36423	2.6874	2.41287	2.55523	2.30162	3.98406	3.00638	5.22723	4.56946	3.75826	1.9985	1.93046	2.88459
	52.1	1.64492	1.44689	1.44689	1.55107	1.39808	1.51406	2.05946	1.97858	1.71113	1.64797	1.62571	1.86261	2.33484	2.21185	1.68102	2.32007	2.43345	1.8947	0.992314	1.35579	3.1442	2.69622	2.64006	2.49855	2.59252	2.25916	2.67682	2.40322	3.93711	3.28877	5.2257	4.70799	3.57074	1.25064	1.83944	2.56833
	52.2	1.57778	1.44853	1.44853	1.29928	1.40331	1.47068	2.0566	2.06609	1.87398	1.70097	1.58384	1.81884	2.33149	2.55553	1.77329	2.3722	2.18728	1.82296	0.952144	1.33048	3.35905	2.72253	2.62802	2.4527	2.61579	2.42525	2.66425	2.52728	4.29681	3.45977	5.40155	4.62426	3.60983	0.988928	2.28591	2.77439
	52.3	1.57912	1.53021	1.53021	1.3403	1.26843	1.50789	2.14184	2.05223	1.95436	1.70537	1.6923	1.85734	2.31366	2.3445	1.78585	2.27972	2.21556	1.91499	0.925034	1.28202	3.30072	2.62683	2.45502	2.4472	2.7205	2.31836	2.88952	2.73925	4.19028	3.19662	5.08338	4.76087	3.86934	1.49566	2.24482	2.98383
	52.4	1.44493	1.41066	1.41066	1.23044	1.35383	1.5066	2.08941	2.1546	1.88186	1.75078	1.65832	1.86574	2.09113	2.43848	1.96785	2.31251	2.24281	1.98194	0.904818	1.37089	3.15813	2.68846	2.63908	2.55329	2.70987	2.35543	2.92612	2.53854	4.28911	3.17748	5.24735	4.63452	3.65443	1.45796	1.77715	2.82198
	52.5	1.41266	1.46285	1.46285	1.2943	1.44494	1.50726	2.23176	2.10241	1.94093	1.69882	1.72091	1.84561	1.92766	2.44447	1.88812	2.17042	2.17672	1.88551	0.800126	1.29432	3.03147	2.80902	2.50674	2.59605	2.72773	2.33554	2.72758	2.22821	4.35195	3.16141	5.076	4.84474	3.63657	1.21441	2.3334	2.73503
	52.6	1.44267	1.68423	1.68423	1.23962	1.35339	1.55542	1.99803	2.10456	1.87864	1.77815	1.7454	1.79347	2.005	2.39327	1.89161	2.2096	2.35894	1.8691	0.933678	1.36018	2.92523	2.33571	2.50124	2.4634	2.58831	2.28315	2.64971	2.19519	4.26015	3.20205	5.03079	4.49353	3.24817	1.00367	2.09351	2.65397
	52.7	1.48985	1.56011	1.56011	1.26216	1.33523	1.58408	2.09398	2.0529	2.06449	1.73978	1.70252	1.87545	2.06092	2.20661	1.90345	2.07694	2.32987	1.84009	0.935219	1.15916	3.02972	2.33426	2.56977	2.43209	2.43216	2.25175	2.6906	2.44086	4.02399	3.0147	5.30171	4.7129	3.21858	1.43894	1.7388	2.97876
	52.8	1.24603	1.63934	1.63934	1.20828	1.33823	1.51246	2.02745	2.07349	1.88862	1.6951	1.77469	1.79849	2.21645	2.596	1.86471	2.26443	2.46515	1.85094	1.03586	1.11774	2.83274	2.36152	2.49553	2.41136	2.4519	2.34424	2.75857	2.16379	3.97006	3.20737	5.45277	4.60227	3.04047	1.26782	2.27717	2.24478
	52.9	1.38638	1.59834	1.59834	1.25933	1.29995	1.56887	2.12929	2.0799	1.98382	1.70115	1.68681	1.82269	2.01223	2.58567	1.86947	2.20853	2.25679	1.96916	0.960179	1.16572	2.95977	2.39076	2.48465	2.45014	2.24458	2.43095	2.8033	2.29721	3.99398	3.1888	5.17119	4.90843	2.98654	1.40129	2.14228	1.71913
	53	1.46506	1.54871	1.54871	1.32703	1.29961	1.51441	2.13937	2.14232	1.90496	1.8064	1.53762	1.86746	1.97086	2.55661	1.91422	2.34492	2.31205	1.87732	1.14369	1.30176	2.80401	2.42082	2.56934	2.42467	2.41347	2.40249	2.69203	2.10835	4.2071	3.01722	5.24676	4.8138	2.9508	1.49115	2.22933	1.80934
	53.1	1.44927	1.54835	1.54835	1.32801	1.3552	1.52594	2.14008	2.07294	1.82268	1.66211	1.66	1.84311	2.08201	2.28768	1.93422	2.08277	2.28362	1.91227	1.08405	1.22224	2.72131	2.32733	2.48426	2.27035	2.49973	2.31978	2.61996	2.31782	3.78271	3.04209	5.17554	4.73995	2.99437	1.38567	1.5865	2.20767
	53.2	1.60023	1.56146	1.56146	1.36232	1.34963	1.51871	2.19502	1.97491	1.70123	1.69182	1.60628	1.80952	2.03406	2.33889	1.76545	2.06624	2.38307	1.99226	1.04946	1.21949	2.98408	2.36666	2.36162	2.44235	2.62962	2.29083	2.5512	2.93562	3.48543	2.99488	5.31009	5.11081	2.94059	1.57648	2.10363	1.90051
	53.3	1.53745	1.56467	1.56467	1.28957	1.31838	1.52533	2.0126	2.00905	1.7413	1.76553	1.72935	1.79874	2.19799	2.53383	1.8778	2.21359	2.2514	2.02472	1.08681	1.16895	2.96978	2.31652	2.42584	2.27911	2.69072	2.33549	2.67996	2.75671	3.62695	2.98421	5.29119	4.7752	2.98064	1.38196	1.99147	2.17016
	53.4	1.69301	1.62057	1.62057	1.37314	1.31309	1.4709	2.05619	1.92113	1.82872	1.83594	1.75944	1.80579	2.18614	2.33742	1.78907	2.24173	2.31731	2.05609	1.06791	1.20502	2.79333	2.24832	2.39998	2.17433	2.68635	2.19538	2.58554	2.88286	3.79746	2.75625	5.25191	4.67471	3.0209	1.43925	2.16059	1.70928
	53.5	1.65488	1.62783	1.62783	1.52432	1.14118	1.52582	2.23087	1.8708	1.86314	1.72974	1.68715	1.79686	2.01224	2.18734	1.86279	2.43464	2.28331	1.92776	1.12861	1.29321	2.73934	2.50187	2.4964	2.1978	2.88546	2.19504	2.5942	2.8078	3.97543	3.30531	5.06032	4.8796	2.72334	1.96634	1.84447	1.7446
	53.6	1.48561	1.5192	1.5192	1.4256	1.13966	1.4201	2.05612	1.93447	1.87166	1.74392	1.68422	1.82684	2.13114	2.47675	1.85836	2.36824	2.31137	2.00984	1.13837	1.30659	2.92476	2.56592	2.47987	2.28217	2.67342	2.25213	2.77537	3.01053	4.3886	3.54654	5.0687	4.32572	2.81089	2.20184	1.89525	1.27531
	53.7	1.43772	1.60831	1.60831	1.44588	1.1536	1.46406	1.93524	1.99133	1.85165	1.74465	1.65676	1.76497	2.31706	2.45136	1.97446	2.26489	2.11167	2.03834	1.31657	1.24487	2.94099	2.4829	2.41777	2.27569	2.61272	2.26637	2.66508	3.21971	4.30224	3.42566	5.19645	4.54894	2.46001	2.25932	1.84674	1.4368
	53.8	1.56828	1.5813	1.5813	1.49934	1.38221	1.51004	2.08351	2.05796	1.74185	1.86763	1.7065	1.76868	1.94593	2.38607	1.76944	2.48692	2.17517	1.94332	1.44468	1.32813	3.12419	2.48215	2.45311	2.30721	2.6709	2.30785	2.72882	2.8004	4.04536	3.20444	5.11912	4.46566	3.01063	2.21551	1.85648	1.1252
	53.9	1.44979	1.61942	1.61942	1.34959	1.31509	1.48402	2.09876	1.98039	1.85157	1.82169	1.73063	1.92466	1.71885	2.62256	1.82145	2.43598	2.41266	1.99131	1.44355	1.33927	2.72489	2.56938	2.54854	2.1406	2.5836	2.3778	2.59736	2.77991	4.55639	3.17343	5.05884	4.40045	3.07535	2.02693	1.69153	1.36434
	54	1.29461	1.68468	1.68468	1.22859	1.41828	1.52096	2.14969	2.03882	1.88091	1.79763	1.66118	1.87388	2.03131	2.38413	1.72293	2.3031	2.30016	1.89718	1.23139	1.43958	2.56833	2.39695	2.35312	2.26995	2.62936	2.24061	2.64303	3.02978	4.30756	3.17628	4.96984	4.78046	2.8201	2.34165	2.12211	1.29309
	54.1	1.24281	1.60594	1.60594	1.19558	1.33804	1.53164	2.14223	1.81297	1.8875	1.67431	1.6289	1.89423	2.23145	2.46127	2.0165	2.39157	2.21076	1.96921	1.40625	1.42387	2.67479	2.30597	2.50064	2.34791	2.53182	2.29023	2.62529	3.48859	4.5432	3.31985	4.93927	4.75198	2.43462	2.31192	1.59779	1.51746
	54.2	1.23539	1.60716	1.60716	1.26147	1.25915	1.54018	2.13418	2.01643	1.78832	1.85769	1.82483	1.88758	1.85776	2.35744	1.85771	2.49218	2.10573	1.84313	1.3138	1.3277	2.93704	2.23208	2.45945	2.34309	2.48945	2.31518	2.57882	3.54888	4.29618	3.16756	5.13135	4.66984	2.91518	2.5049	2.02482	1.50675
	54.3	1.31611	1.52852	1.52852	1.3155	1.32744	1.48232	2.13165	2.03806	1.738	1.58435	1.73615	1.91002	1.91404	2.35324	1.86063	2.03623	2.14554	1.89323	1.51721	1.32527	2.87581	2.38497	2.48041	2.34122	2.5909	2.38747	2.57622	3.41034	4.03396	3.48918	5.1633	4.53916	2.74465	2.18141	2.01084	1.58501
	54.4	1.2069	1.60774	1.60774	1.36379	1.17399	1.49538	2.13257	1.93383	1.90738	1.67866	1.63241	1.84834	1.84245	2.41791	1.48886	2.26529	2.10154	1.7985	1.40748	1.35813	2.66205	2.33859	2.38056	2.41752	2.68588	2.29165	2.61838	3.20782	4.04459	3.1589	5.01209	4.75561	2.88311	2.01756	2.10788	1.40875
	54.5	1.33205	1.82462	1.82462	1.31935	1.18209	1.40965	2.1211	1.93973	1.86489	1.7165	1.801	1.93441	1.90217	2.53621	1.53815	2.27454	2.10992	1.839	1.28069	1.27347	2.70394	2.2198	2.5231	2.21302	2.51625	2.35139	2.54224	3.50875	4.71606	3.09633	5.3546	4.57466	2.95444	2.1066	2.01415	1.17715
	54.6	1.24369	1.53077	1.53077	1.33649	1.07244	1.43862	2.05483	2.02139	1.81934	1.79503	1.77787	1.84487	1.79282	2.47965	1.51249	2.44449	2.22277	1.93817	1.30793	1.37129	2.78506	2.34049	2.46262	2.24363	2.49506	2.29704	2.53862	3.00371	4.08865	3.28247	4.99304	4.42557	3.03869	1.79	2.244	1.17631
	54.7	1.22807	1.31441	1.31441	1.27994	1.07382	1.44537	2.23727	2.06273	1.73076	1.82408	1.8225	1.92662	1.90986	2.44168	1.4136	2.47505	2.17325	1.90362	1.54569	1.24775	2.8145	2.32841	2.29123	2.31991	2.57711	2.17194	2.51902	3.30093	4.07663	3.138	5.10627	4.5622	3.31393	1.68454	2.06027	1.14292
	54.8	1.25211	1.42446	1.42446	1.16498	1.10202	1.40648	2.19289	1.94631	1.76988	1.75779	1.8794	1.90561	1.59354	2.37355	1.55798	2.40903	2.29877	1.82717	1.37329	1.23342	2.9757	2.35607	2.5041	2.26408	2.57051	2.34663	2.55814	2.9618	4.00741	3.24566	5.07697	4.76544	3.37483	2.15958	1.94293	1.23731
	54.9	1.22744	1.28356	1.28356	1.17873	1.08941	1.57894	2.20564	1.98335	1.82405	1.7691	1.82067	1.86281	1.57489	2.23855	1.61663	2.41688	2.34402	1.80204	1.33625	1.24442	2.99458	2.32051	2.47166	2.26656	2.39338	2.1836	2.61881	2.61095	4.27793	2.98728	4.94146	4.45312	3.35304	2.06162	2.04998	1.03057
	55	1.29686	1.30935	1.30935	1.2414	1.09931	1.43201	2.14225	1.94784	1.77533	1.83287	1.78936	1.8175	1.76115	2.51592	1.62514	2.49738	2.23655	1.91279	1.25177	1.3432	2.87752	2.72648	2.51374	2.30865	2.60021	2.3393	2.58966	3.05588	4.31082	3.16103	5.15813	4.42577	3.73138	2.20034	2.19046	1.55394
	55.1	1.34047	1.39595	1.39595	1.25119	1.11261	1.48624	2.19987	1.8846	1.82366	1.85215	1.67092	1.92254	1.68229	2.45299	1.56707	2.30074	2.28063	1.83354	1.38047	1.29112	2.89646	2.87361	2.61961	2.32958	2.45527	2.23069	2.60016	3.11439	4.37082	3.18713	5.26329	4.5777	3.59391	2.12642	1.93045	1.34995
	55.2	1.34884	1.46008	1.46008	1.29962	1.00011	1.45221	2.37875	1.90535	1.81312	1.78184	1.61787	1.90291	1.76167	2.31964	1.76045	2.44579	2.26237	1.87649	1.24561	1.29894	3.08776	2.89346	2.51338	2.32836	2.43682	2.20192	2.59221	3.11376	4.34658	2.89551	4.92162	4.47314	3.94261	2.34333	1.95164	1.38221
	55.3	1.35719	1.41693	1.41693	1.44523	1.08238	1.40732	2.28336	1.92966	1.94363	1.76325	1.74968	1.82798	1.62322	2.27752	1.63758	2.14165	2.29848	1.73667	1.56019	1.32252	2.86967	2.82856	2.45687	2.30603	2.58183	2.12236	2.50264	2.75065	4.27816	3.07278	4.66604	4.43336	3.66454	2.12911	1.93617	1.22685
	55.4	1.33753	1.42848	1.42848	1.20601	1.14653	1.43796	2.30276	1.90764	1.9071	1.77255	1.68724	1.89555	1.76889	2.27601	1.58541	2.31173	2.32402	1.83258	1.5288	1.24331	2.95672	2.44593	2.51916	2.28206	2.64115	2.31177	2.55013	2.96603	4.30832	2.8425	5.0252	4.53632	3.79739	2.28095	2.00726	1.24173
	55.5	1.29759	1.56205	1.56205	1.36386	0.969239	1.46936	2.09871	1.93676	1.80585	1.83334	1.74399	1.88577	1.9284	2.11278	1.66172	2.27458	2.31543	1.72182	1.5504	1.30121	2.81921	2.48845	2.53023	2.38033	2.56341	2.21894	2.53943	3.0728	4.49654	3.18019	5.30582	4.52952	3.16618	1.80009	1.63063	1.25825
	55.6	1.3038	1.32311	1.32311	1.24854	1.04874	1.45565	2.18219	1.95646	1.8821	1.79204	1.75328	1.97592	1.73462	2.10134	1.64907	2.30343	2.3868	1.73713	1.52995	1.33859	2.86169	2.6668	2.62668	2.37115	2.51883	2.30421	2.63276	3.79625	4.49909	3.16373	5.49432	4.32294	2.80826	1.74868	1.69026	1.40767
	55.7	1.23441	1.50471	1.50471	1.24975	1.20049	1.39053	2.21789	2.05702	1.84444	1.73995	1.82318	1.95507	1.78256	2.16594	1.67624	2.41436	2.34614	1.59892	1.62326	1.29578	2.74618	2.71026	2.49667	2.42355	2.46139	2.23085	2.53699	3.08217	4.19885	2.77758	5.23648	4.78033	2.95792	1.8364	1.48092	1.26672
	55.8	1.19192	1.49957	1.49957	1.32079	1.11015	1.37182	2.18587	2.03948	1.75148	1.78005	1.79583	2.00972	1.84082	2.06792	1.53724	2.28715	2.30588	1.8416	1.59042	1.48722	3.06334	2.59051	2.71883	2.49646	2.4993	2.3958	2.5495	3.2564	4.581	2.9382	5.1863	4.48732	2.80986	1.50311	1.82635	2.08653
	55.9	1.19492	1.49368	1.49368	1.30482	1.15047	1.46889	2.00635	1.98616	1.84075	1.85794	1.78657	2.01725	1.94544	2.21774	1.5387	2.15615	2.3458	1.79595	1.66723	1.49746	2.97151	2.40989	2.50945	2.40101	2.43227	2.21661	2.50767	3.307	4.17781	3.03699	5.08786	4.92713	2.74435	1.40356	1.93483	2.65321
	56	1.31437	1.39285	1.39285	1.30835	1.15217	1.46279	2.1913	2.04291	1.91961	1.89525	1.83698	1.89803	1.92922	2.36862	1.74104	2.06004	2.43612	1.94326	1.60745	1.66617	2.84094	2.7579	2.63826	2.48143	2.41706	2.36176	2.52387	3.63847	4.00968	3.07992	4.97775	5.1336	2.8881	2.16189	1.67686	1.94326
	56.1	1.27534	1.45554	1.45554	1.41072	1.21404	1.41882	2.1434	1.91998	1.83043	1.8505	1.85589	1.90223	1.82463	2.29368	1.62095	2.2268	2.389	1.88752	1.54026	1.55202	2.80358	2.62556	2.61538	2.31228	2.5007	2.27893	2.41571	3.33118	3.87043	3.08621	5.01951	4.90943	3.37206	1.80133	2.02581	2.06382
	56.2	1.24267	1.5556	1.5556	1.3267	1.03326	1.51933	2.06251	1.97589	1.69562	1.89276	1.64457	1.92472	1.82611	2.21246	1.60349	2.14647	2.40396	1.85152	1.60374	1.53827	2.65631	2.54265	2.66292	2.1756	2.475	2.29059	2.61149	3.2608	4.39565	3.22826	4.93935	4.66197	3.17126	1.19044	1.58044	2.10048
	56.3	1.31195	1.4935	1.4935	1.23978	1.00245	1.39272	2.22354	1.9601	1.83058	1.86385	1.77714	1.9298	1.96179	2.29275	1.6994	2.0858	2.35477	1.76916	1.66106	1.62502	2.68626	2.60514	2.53824	2.11959	2.54274	2.30181	2.55562	3.17629	4.22279	2.98439	5.10246	4.75925	3.2776	1.41048	1.56033	2.01344
	56.4	1.14514	1.54511	1.54511	1.30782	1.20439	1.40843	2.19599	1.99289	1.7149	1.82687	1.56447	2.14714	1.90961	1.93009	1.80638	2.14169	2.41985	1.7432	1.87539	1.74761	2.64956	2.72977	2.58018	2.16406	2.45789	2.24292	2.6914	3.36328	3.83009	3.35418	5.05113	4.90255	3.04406	1.09865	1.76877	2.26002
	56.5	1.09578	1.49405	1.49405	1.3705	1.03658	1.39989	2.30174	2.00345	1.68207	1.79109	1.58907	1.99016	1.86047	2.33343	1.64557	2.09968	2.26637	1.86592	1.64284	1.57306	2.74126	2.60677	2.67867	2.16336	2.46594	2.29392	2.56078	3.22881	4.04666	2.71396	4.86568	4.81134	3.01601	1.70833	1.41815	2.09641
	56.6	1.07124	1.52434	1.52434	1.29569	1.16532	1.41291	2.03699	1.98565	1.84484	1.83985	1.66725	2.12642	1.82142	2.09456	1.85023	2.19738	2.41985	1.73035	1.61672	1.59295	2.90532	2.669	2.51513	2.18695	2.42582	2.20366	2.67968	2.80108	3.75669	2.47971	4.70405	4.62764	2.97056	1.98251	1.37235	2.20353
	56.7	1.09435	1.45666	1.45666	1.26629	1.09094	1.47133	1.88901	2.00783	1.87531	1.92003	1.70705	2.14931	1.8175	2.21948	1.64934	2.27236	2.43291	1.76515	1.8192	1.51303	2.86167	2.40899	2.71247	2.18936	2.40094	2.29497	2.68123	2.92663	3.90979	2.41224	4.83633	4.81036	3.05328	2.03544	1.42936	2.12071
	56.8	1.15149	1.66983	1.66983	1.35882	1.1573	1.41784	2.19067	1.99253	1.80518	1.85697	1.5944	2.16737	2.0181	2.34978	1.81164	2.32631	2.56293	1.87051	1.67568	1.63832	2.84602	2.21507	2.47127	2.35043	2.52026	2.31487	2.82851	2.62036	3.70053	2.61524	4.85588	5.08896	2.91013	1.89367	1.55409	2.08925
	56.9	1.36156	1.60079	1.60079	1.36915	1.20096	1.39201	2.02525	1.9783	1.75844	1.95332	1.65379	2.19912	1.95079	2.33796	1.60472	2.33209	2.6195	1.82877	1.41929	1.53386	2.82376	2.24735	2.60994	2.22734	2.34629	2.33988	2.79042	2.80226	4.01128	2.51521	4.82494	4.59771	2.71578	2.25939	1.61795	2.86968
	57	1.15088	1.54451	1.54451	1.42796	1.13739	1.46592	2.18665	2.11365	1.77401	1.82895	1.53125	2.1283	1.8314	2.23369	1.93561	2.42086	2.4722	1.77669	1.43822	1.62261	2.80249	2.32485	2.48251	2.34489	2.35275	2.28962	2.95375	3.11668	4.44107	2.64174	4.82356	5.10921	2.66178	1.50687	1.23553	2.07593
	57.1	1.43059	1.59963	1.59963	1.41886	1.02287	1.4928	2.11325	2.05443	1.7374	1.83586	1.63645	2.05616	1.84577	2.26238	1.72407	2.2444	2.33703	1.77206	1.49299	1.62416	2.95841	2.25634	2.42555	2.34585	2.34363	2.28801	2.82139	3.01811	3.8718	2.86534	4.87254	4.40055	2.73808	1.55584	1.67427	1.91371
	57.2	1.30476	1.57085	1.57085	1.42379	1.07757	1.48922	1.89274	2.05749	1.79035	1.82861	1.71223	2.02842	1.93036	1.92148	1.6064	2.27732	2.43411	1.80696	1.28169	1.38885	2.75868	2.50029	2.52257	2.37526	2.28994	2.14799	2.71548	2.93334	4.03406	2.76009	4.7966	4.43641	2.57367	1.08962	1.5197	2.2069
	57.3	1.60864	1.63785	1.63785	1.32275	1.18156	1.4522	2.17491	2.05687	1.9155	1.85828	1.65936	2.12262	1.86199	2.22474	1.73226	2.27792	2.29761	1.94639	1.25449	1.44186	2.95029	2.46143	2.48481	2.28418	2.35904	2.22859	2.85662	3.11252	3.95634	2.79529	4.79288	4.31646	2.83197	1.3623	1.56429	1.96566
	57.4	1.56827	1.56338	1.56338	1.28548	1.02526	1.4266	2.01172	1.97431	1.72542	1.80491	1.64898	2.06358	1.81587	2.22311	1.60368	2.30592	2.41886	1.75938	1.26766	1.54571	2.88453	2.31115	2.46196	2.19038	2.2713	2.273	2.66063	3.20197	3.69945	3.17626	4.96048	4.51149	2.74574	1.19128	1.66415	2.46191
	57.5	1.50338	1.59883	1.59883	1.23742	1.32686	1.48402	2.26514	1.99681	1.78875	1.85204	1.69628	1.99371	1.92431	2.09346	1.76719	2.30872	2.42905	1.97639	1.26702	1.51501	2.80111	2.24168	2.68104	2.06494	2.31432	2.25721	2.709	3.41329	3.66709	2.69533	4.61414	4.38721	2.96564	0.977846	1.42132	2.40659
	57.6	1.50556	1.50912	1.50912	1.23697	1.13552	1.67075	2.33613	1.93635	1.75387	1.81695	1.65855	2.08257	1.84526	2.20501	1.64264	2.26271	2.51647	1.7757	1.28229	1.59876	2.70689	2.2877	2.60033	2.08352	2.26567	2.25695	2.5627	3.17261	4.20435	2.87889	4.66295	4.63077	3.27209	1.54025	1.69943	2.67632
	57.7	1.52688	1.62089	1.62089	1.3516	1.30478	1.53501	2.25383	1.84957	1.83866	1.77308	1.65002	1.98024	1.83644	2.28016	1.72761	2.23628	2.60754	1.70818	1.20334	1.58392	2.87663	2.28859	2.67273	2.12638	2.24438	2.31958	2.71638	2.95242	3.88135	2.88867	4.46728	4.57447	2.66338	1.30798	1.53582	2.53234
	57.8	1.47991	1.50266	1.50266	1.27864	1.32573	1.61694	2.13079	2.0563	1.77075	1.77928	1.69605	2.0924	1.87026	2.18277	1.77783	2.28322	2.59541	1.80068	1.23228	1.61355	2.65802	2.2662	2.64154	2.18978	2.30505	2.25268	2.6678	3.78922	4.33848	2.97727	4.41707	4.47961	2.73327	1.72342	1.65602	2.6506
	57.9	1.50408	1.60488	1.60488	1.2634	1.28886	1.58304	2.15449	1.90129	1.80955	1.81701	1.67616	2.00897	1.81208	2.09285	1.71197	2.24812	2.44603	1.81945	1.18583	1.46301	2.52192	2.23378	2.61373	2.06246	2.33501	2.12043	2.76212	4.00955	4.0314	2.87643	4.35983	4.88067	3.1811	1.63783	1.84558	2.8784
	58	1.55347	1.56503	1.56503	1.16206	1.04126	1.51414	2.06355	1.8886	1.70276	1.76473	1.73493	1.92647	1.94048	2.18201	1.55232	2.29698	2.4932	1.77515	1.37186	1.40887	2.64237	2.46584	2.56115	2.09098	2.38102	2.24941	2.58445	3.48109	4.54103	2.80693	3.98724	4.57402	2.70706	1.52912	2.07533	2.91999
	58.1	1.38302	1.59648	1.59648	1.22007	1.00293	1.50603	2.08701	1.99739	1.73852	1.74127	1.92694	2.00039	1.62711	2.31817	1.51908	2.26508	2.51511	1.65718	1.4312	1.46822	2.78158	2.30133	2.44971	2.05952	2.25959	2.29814	2.66336	3.83755	4.48619	3.08052	4.15355	4.62462	2.71608	1.12528	2.04292	2.27934
	58.2	1.46903	1.5075	1.5075	1.35806	0.998362	1.48062	2.049	2.09607	1.88093	1.72657	1.87337	2.01917	1.9918	2.22731	1.57473	2.34706	2.40957	1.67508	1.41246	1.53146	2.67798	2.47994	2.39437	2.28366	2.52276	2.29277	2.64915	3.982	4.24998	3.0686	4.12294	4.54254	2.87889	1.18796	2.16014	2.56109
	58.3	1.4957	1.46847	1.46847	1.2827	0.902005	1.4638	2.11683	2.06074	1.67659	1.75918	1.91202	1.92846	1.81248	2.11706	1.46317	2.26129	2.38527	1.62848	1.30204	1.50981	2.32303	2.43269	2.58735	2.28986	2.34952	2.30354	2.6086	4.25839	4.13456	3.01716	4.26735	4.73504	2.79633	1.08011	1.92712	2.22456
	58.4	1.5528	1.5475	1.5475	1.21397	1.02999	1.46114	2.13997	2.00066	1.8096	1.74841	1.74417	1.97236	1.80703	2.29182	1.54449	2.15352	2.52026	1.66432	1.3112	1.58002	2.49648	2.42496	2.3637	2.34313	2.47017	2.30116	2.54803	4.08747	4.15447	3.3505	4.22772	4.6316	3.04161	1.37593	2.1411	1.85307
	58.5	1.60132	1.54303	1.54303	1.25889	1.11082	1.52403	2.16445	1.98109	2.00063	1.76773	1.98457	1.89768	1.88888	2.08859	1.6458	2.24636	2.37414	1.75856	1.43999	1.49664	2.54955	2.29576	2.31871	2.26116	2.36421	2.25121	2.66697	4.09167	4.04916	3.06344	4.37401	4.8549	3.33404	1.19678	2.43146	2.31426
	58.6	1.6392	1.52468	1.52468	1.27839	1.21832	1.59079	2.27416	2.00634	2.08923	1.83662	1.89231	1.82115	1.87019	2.34895	1.83463	2.25174	2.61083	1.78462	1.24046	1.47212	2.51891	2.25201	2.35644	2.40625	2.36946	2.29222	2.80329	4.17492	4.00769	4.00091	4.44363	4.76987	3.87134	2.17226	2.06868	2.32679
	58.7	1.57408	1.58136	1.58136	1.20164	1.02819	1.43073	1.9968	1.9751	1.90931	1.77434	1.81626	1.93825	1.9709	2.26843	1.69496	2.44924	2.66849	1.7218	1.41101	1.40533	2.55108	2.36546	2.59496	2.41885	2.2359	2.29648	2.74612	4.2753	4.10349	4.09578	4.44645	4.81101	3.25557	2.43593	1.95613	1.93282
	58.8	1.5206	1.55158	1.55158	1.32405	0.961962	1.42358	2.0826	2.05378	1.9448	1.77901	1.85249	1.99509	1.77304	2.31649	1.73811	2.39261	2.4454	1.85827	1.48246	1.55472	2.51593	2.47517	2.49221	2.28432	2.3807	2.27905	2.73982	4.42531	4.18516	4.14903	4.4086	4.8781	2.96283	2.5833	2.14327	2.05669
	58.9	1.47666	1.59573	1.59573	1.16695	1.05849	1.4213	2.07109	2.13112	1.92921	1.78431	1.76128	2.08576	1.85175	2.15739	1.66496	2.41355	2.59956	1.8733	1.36357	1.37286	2.56962	2.29197	2.54854	2.40392	2.33018	2.24108	2.85468	4.26868	4.23837	4.25658	3.93774	4.83397	2.91245	2.36794	2.05879	2.57526
	59	1.54028	1.46257	1.46257	1.35447	0.963518	1.47542	2.10402	2.02779	2.11124	1.6353	1.82303	2.12108	1.78451	2.22982	1.47826	2.36068	2.6006	1.97256	1.34696	1.51713	2.54041	2.38583	2.57793	2.42625	2.3394	2.36483	2.99069	4.43076	3.9	4.25256	4.21665	4.71265	3.25757	2.60093	2.20312	2.36308
	59.1	1.4684	1.31069	1.31069	1.35054	0.965224	1.71398	2.12961	1.86518	2.03168	1.67902	1.80645	2.11479	1.69143	2.28699	1.59908	2.28683	2.38565	1.96043	1.37252	1.46406	2.6369	2.47614	2.60431	2.35914	2.60428	2.30012	2.86402	3.85882	4.12161	3.98677	4.28577	4.68928	3.30059	2.37133	1.72756	2.04518
	59.2	1.47224	1.49415	1.49415	1.3755	1.03149	1.68532	2.24974	1.89418	2.0617	1.70616	1.89707	2.14018	1.74782	2.02767	1.63476	2.27416	2.50665	1.85341	1.36561	1.4468	2.91082	2.38275	2.59212	2.41551	2.56604	2.28371	3.06056	4.09249	3.95681	4.17986	4.37771	4.77943	3.43802	2.03179	1.72954	2.09953
	59.3	1.60957	1.59587	1.59587	1.13276	0.974185	1.70032	2.03036	1.85092	1.952	1.64507	1.8069	2.07613	1.63212	2.11689	1.51511	2.31079	2.43531	1.96724	1.46844	1.60545	2.7243	2.52705	2.54189	2.33843	2.32933	2.27032	3.02545	4.22141	4.13502	4.1495	4.18085	4.50422	3.46165	2.57915	1.61583	2.26599
	59.4	1.50605	1.64483	1.64483	1.23569	0.99005	1.6838	2.23997	1.87822	1.86123	1.53028	1.83163	2.18896	1.7532	2.07038	1.63575	2.22145	2.57911	2.09687	1.44182	1.49836	2.71626	2.44516	2.60154	2.45553	2.25853	2.30219	2.93045	4.25305	4.13322	4.51793	4.44663	4.35842	3.20516	1.43758	1.54267	2.27526
	59.5	1.56398	1.562	1.562	1.46981	1.04401	1.68239	2.18356	1.87127	1.82387	1.53695	1.81901	2.25014	1.76907	2.06162	1.65917	2.1437	2.44861	2.13321	1.38209	1.49612	2.6752	2.47662	2.68519	2.46265	2.30361	2.29858	3.06399	3.88834	4.11145	4.2667	4.16374	4.65307	3.21011	1.64505	2.04717	2.37981
	59.6	1.66148	1.55165	1.55165	1.34519	1.06824	1.45202	2.11914	2.02609	1.76097	1.60981	1.89468	2.24511	1.75272	1.97592	1.77864	2.3039	2.42696	2.18565	1.47576	1.48829	2.67019	2.73537	2.5474	2.59739	2.36803	2.33878	3.07384	4.09261	3.99036	4.1609	4.51653	4.65909	3.36937	1.7801	1.88162	2.04344
	59.7	1.54856	1.65582	1.65582	1.26014	1.14498	1.50799	2.12913	1.94417	1.91968	1.62187	1.82623	2.20343	1.85526	2.20711	1.68937	2.12809	2.36908	2.17508	1.37488	1.42634	2.71331	2.626	2.58075	2.61576	2.50358	2.34628	3.05572	3.82292	4.12327	4.25116	4.27747	4.59924	3.24281	1.66094	1.48104	2.10501
	59.8	1.6405	1.65708	1.65708	1.14264	1.03097	1.53416	2.12935	2.05931	2.04189	1.87277	1.8643	1.99364	1.70367	2.03042	1.9036	2.31743	2.38957	2.18325	1.44296	1.45717	2.61939	2.56987	2.34786	2.26824	2.4388	2.26791	3.00974	4.00781	4.02308	4.48234	4.42546	4.81545	3.1593	1.7522	1.72759	1.91136
	59.9	1.63524	1.61497	1.61497	1.53263	1.17896	1.63648	2.23808	1.91625	1.81313	1.84038	1.71361	2.02266	1.89898	2.20578	1.83987	2.14349	2.36853	2.01058	1.44083	1.47106	2.76441	2.32676	2.76876	2.45226	2.50242	2.22493	2.93098	4.05327	3.85506	3.94918	4.30641	4.6355	3.19013	1.40651	2.32832	2.06392
	60	1.75546	1.67209	1.67209	1.49363	1.16725	1.72668	2.18125	1.80393	1.91906	1.85609	1.57543	2.03192	1.94346	2.01408	1.58188	1.98483	2.45153	1.90167	1.40539	1.53292	2.72153	2.40339	2.68181	2.64875	2.45536	2.22605	3.03276	4.18182	3.79804	3.74587	4.26143	4.71239	3.52327	1.27389	2.02038	2.35353
	60.1	1.52824	1.61243	1.61243	1.71469	1.15421	1.64353	2.12063	1.97358	1.93594	1.68155	1.5791	2.01195	1.8346	1.93142	1.43145	1.9552	2.40006	1.96528	1.40321	1.33753	2.56309	2.51742	2.61475	2.3778	2.37781	2.19602	2.88705	3.88368	3.88242	3.94827	4.48653	4.74081	3.62254	1.56516	1.90513	2.41104
	60.2	1.56576	1.65596	1.65596	1.62987	1.19588	1.57954	2.25234	1.96868	2.17463	1.85784	1.63582	1.96468	1.77704	2.36625	1.48371	2.16467	2.58543	1.8193	1.35054	1.54712	2.86199	2.75232	2.56345	2.41704	2.5159	2.34061	2.88896	3.90034	3.70626	3.72353	4.55638	4.71178	3.65122	1.50487	2.03346	1.95588
	60.3	1.48556	1.47172	1.47172	1.58781	1.14798	1.68268	2.22642	1.90415	2.08531	1.87002	1.643	2.00494	1.86296	2.20312	1.48838	2.1436	2.34729	1.82465	1.48885	1.44988	2.6674	2.814	2.54546	2.385	2.46682	2.28229	2.99821	4.19293	3.96498	3.87183	4.65837	4.57697	3.55963	1.58794	2.1676	2.06089
	60.4	1.58921	1.54965	1.54965	1.53836	1.14636	1.64481	2.13271	2.0011	2.02621	1.64833	1.58469	2.08523	1.74931	2.27109	1.65047	2.14857	2.48667	2.11752	1.42883	1.62099	2.69189	2.71462	2.60379	2.41283	2.3508	2.32615	3.01651	4.09188	4.11608	3.97114	4.68659	4.78897	3.77158	1.55126	1.85235	2.19362
	60.5	1.65028	1.54103	1.54103	1.56371	1.19355	1.78544	1.82718	1.98786	2.07593	1.78077	1.59663	2.0567	1.77575	2.42312	1.69884	2.22566	2.27788	2.04308	1.51876	1.58555	2.75405	2.44838	2.71628	2.5063	2.3681	2.31693	2.98798	4.19776	3.9237	4.00395	4.74544	4.87512	3.44516	1.61901	1.78979	2.28982
	60.6	1.52912	1.68568	1.68568	1.61396	1.15254	1.76793	1.88642	1.9056	2.00621	1.80105	1.58682	1.94715	1.63336	2.26883	1.69698	2.01825	2.22156	2.13048	1.31476	1.54746	2.735	2.68474	2.52463	2.35703	2.3326	2.21115	3.13537	3.96478	3.68666	3.94959	4.71246	5.0585	3.45396	1.4955	1.888	2.25109
	60.7	1.65671	1.58143	1.58143	1.64535	1.2512	1.65445	1.9142	1.85361	1.92125	1.8811	1.56617	1.96986	1.70129	2.25874	1.4938	2.17435	2.41847	2.02506	1.4127	1.62735	2.82405	2.60475	2.61451	2.37001	2.35882	2.30501	3.04032	4.06851	3.63018	3.98397	4.46828	4.95446	3.70135	1.58414	1.87591	1.97565
	60.8	1.58617	1.66375	1.66375	1.61408	1.17407	1.64869	1.88348	1.88701	1.88968	1.73508	1.55808	2.08739	1.83415	2.25438	1.57948	2.15013	2.38816	2.03224	1.311	1.60298	2.87243	2.69133	2.58493	2.4073	2.31245	2.18812	2.90752	4.03771	3.67743	3.79509	4.6024	5.29739	3.74523	1.35302	1.99066	1.92279
	60.9	1.46348	1.57881	1.57881	1.54774	1.18359	1.68233	1.84147	1.83597	1.89137	1.75807	1.57824	2.08036	1.7858	2.35659	1.68223	1.98901	2.30423	1.94101	1.45404	1.48579	2.73474	2.65803	2.58308	2.48971	2.34775	2.24177	2.8455	3.97939	3.62759	4.11507	4.59225	5.12927	3.77296	1.45095	1.59579	2.18083
	61	1.46418	1.6646	1.6646	1.52384	0.949923	1.65071	1.92046	1.96056	2.03705	1.75474	1.69686	2.02662	1.67296	2.41539	1.68999	2.28662	2.36029	1.95847	1.48125	1.52337	2.70311	2.60735	2.27379	2.50032	2.2473	2.22075	3.06607	3.95808	3.52833	4.10447	4.53346	4.81124	3.68967	2.27688	1.96629	1.95526
	61.1	1.59916	1.6594	1.6594	1.58801	1.04248	1.67448	1.76936	1.96067	2.03918	1.79497	1.58745	1.98232	1.56439	2.41109	1.705	2.00188	2.32505	1.93949	1.5448	1.54638	2.7129	2.49369	2.29975	2.58597	2.2469	2.22926	2.95147	4.15833	3.68966	3.96966	4.74049	4.44096	4.07769	2.1999	1.8675	1.82509
	61.2	1.64059	1.63214	1.63214	1.58453	1.12656	1.68628	1.82887	1.94575	2.06127	1.63898	1.426	2.01278	1.57657	2.12545	1.75382	2.05427	2.34583	2.00607	1.58433	1.65758	2.72962	2.467	2.41163	2.2824	2.17973	2.11663	3.11451	4.07587	3.7995	3.78496	4.39726	4.25234	3.9454	1.91921	2.36862	2.31283
	61.3	1.54667	1.64675	1.64675	1.60547	1.09785	1.72254	1.89944	1.76017	2.03953	1.72252	1.78728	1.89041	1.54219	2.23979	1.56195	1.97432	2.38231	1.99929	1.55092	1.6174	2.71367	2.52565	2.32594	2.49893	2.28864	2.20637	3.07817	4.17895	3.6615	4.11964	4.73049	4.64474	4.14329	1.20128	2.07667	2.34008
	61.4	1.61811	1.67596	1.67596	1.59902	1.1607	1.67587	1.92232	1.85267	2.07937	1.72548	1.64086	1.95135	1.53025	2.26774	1.59882	1.80581	2.46104	1.9718	1.57221	1.63925	2.70826	2.5775	2.43122	2.40097	2.27875	2.21562	2.99943	4.20786	4.00144	4.02224	4.28323	4.58965	4.22221	1.67593	2.03091	2.27314
	61.5	1.66741	1.63508	1.63508	1.52731	1.12515	1.61844	1.91189	1.87555	1.91265	1.84368	1.58319	1.89661	1.55454	2.23409	1.70183	1.80133	2.42654	1.95583	1.44864	1.54892	2.6687	2.53591	2.33779	2.47585	2.27957	2.1759	3.18696	4.01097	3.44065	4.07948	4.58298	4.87259	3.68694	0.749361	2.06072	2.10225
	61.6	1.55721	1.57817	1.57817	1.56134	1.08881	1.52331	1.88341	1.93388	2.06161	1.66412	1.56522	1.89388	1.58862	2.10786	1.72659	2.10535	2.31854	1.90016	1.5134	1.54712	2.6712	2.47985	2.51844	2.55645	2.22336	2.12548	3.19256	4.13057	3.5245	3.63923	4.3784	4.33872	3.86262	1.52501	2.14859	2.05934
	61.7	1.75452	1.65862	1.65862	1.56117	1.10477	1.67786	1.86021	1.93662	1.68462	1.82171	1.69205	1.85323	1.59839	2.20036	1.51007	2.0577	2.37022	1.91698	1.51057	1.55769	2.78389	2.39898	2.53714	2.3062	2.1171	2.20161	3.05814	4.09193	3.3113	3.7344	4.31823	4.72543	3.88475	1.14612	2.08839	2.20358
	61.8	1.76832	1.82957	1.82957	1.36916	1.07397	1.74463	1.93531	1.92848	1.94826	1.81462	1.65493	1.94419	1.42867	2.45091	1.63512	1.99729	2.28559	1.92427	1.47984	1.55835	2.73948	2.44243	2.48005	2.35403	2.17458	2.29423	3.15174	4.19277	3.33131	3.96015	4.19534	4.90188	3.34886	1.63546	2.0377	2.62239
	61.9	1.83007	1.65427	1.65427	1.33251	1.1993	1.75765	2.03556	1.97535	1.96387	1.77262	1.57099	1.84577	1.39284	2.3324	1.48912	2.0423	2.34299	1.87979	1.44692	1.5111	2.71688	2.62944	2.54886	2.36037	2.24699	2.24813	2.96555	4.05193	3.34943	3.9452	4.647	4.35169	3.78168	1.21329	1.84951	2.1488
	62	1.80743	1.61831	1.61831	1.48358	1.08757	1.64105	1.95095	2.02225	2.13289	1.71798	1.67975	1.94032	1.61436	2.30921	1.38949	2.09841	2.17335	1.89435	1.45925	1.54099	2.8711	2.40716	2.42124	2.41169	2.27048	2.23374	2.96154	4.14905	3.5544	3.5029	4.59477	4.43032	4.18253	1.10051	1.52603	2.76799
	62.1	1.62439	1.6611	1.6611	1.45944	1.05952	1.66303	1.93332	2.08043	1.86047	1.69277	1.72051	1.96603	1.56089	2.37696	1.41809	2.06231	2.25951	1.87686	1.4019	1.35724	2.76683	2.24092	2.3615	2.52338	2.22106	2.23189	3.00986	4.29059	3.4516	3.68759	4.69276	4.72491	3.75957	1.35742	1.68632	2.09346
	62.2	1.59948	1.42319	1.42319	1.37842	1.02771	1.67009	1.66152	1.87765	2.01433	1.80034	1.68671	1.9264	1.54968	2.1986	1.7972	1.9554	2.30228	1.82383	1.50187	1.43667	2.78123	2.38375	2.41207	2.55017	2.12741	2.05534	2.86645	4.05993	3.45948	3.68078	4.41332	4.78373	3.6675	1.50869	1.70895	2.5082
	62.3	1.53641	1.49474	1.49474	1.45816	1.05297	1.65584	1.65694	2.0212	2.00241	1.76842	1.71019	1.91746	1.63191	2.35368	1.71377	1.94117	2.25823	1.83835	1.35733	1.45864	2.95756	2.44196	2.29768	2.48536	2.16633	2.19521	3.19738	4.23963	3.61735	3.6015	4.56467	4.89849	3.32929	1.19863	1.62854	2.54899
	62.4	1.60275	1.48722	1.48722	1.41294	1.35665	1.60632	1.80998	1.98427	2.006	1.71238	1.89428	1.75423	1.4637	2.29196	1.62679	1.89503	2.27344	1.87466	1.4041	1.48559	2.77135	2.60282	2.29118	2.54328	2.20114	2.22574	3.08804	4.18618	3.53203	3.83421	4.80886	4.8848	3.55622	1.13336	1.80535	2.42153
	62.5	1.6173	1.42291	1.42291	1.397	1.05649	1.6387	1.90306	1.72486	2.01164	1.83289	1.85454	1.84496	1.51101	2.30042	1.62002	1.96863	2.23052	1.84633	1.39082	1.41185	2.88237	2.72942	2.3881	2.65114	2.2576	2.19917	3.13129	4.23168	3.3949	3.80034	4.87531	4.76172	3.0545	1.65915	1.93521	2.85225
	62.6	1.58099	1.33279	1.33279	1.40011	1.16535	1.55466	1.82421	1.90768	1.85537	1.89654	1.7722	1.89159	1.58877	2.26339	1.59731	1.9591	2.15209	1.93343	1.42202	1.48088	2.64565	2.55797	2.28471	2.68558	2.23456	2.11214	3.10687	4.06827	3.51119	4.1812	5.02425	5.25306	3.11826	1.29126	2.03341	2.72566
	62.7	1.47331	1.61841	1.61841	1.41757	1.12488	1.64591	1.79208	1.86815	1.83812	1.97622	1.8135	1.84114	1.59285	2.08318	1.6714	2.04929	2.10727	1.90785	1.51527	1.44446	2.86646	2.6921	2.37041	2.74405	2.44139	2.18264	3.23278	4.1607	3.53074	4.29516	4.99404	4.85839	2.94074	1.44856	2.04772	2.45744
	62.8	1.59192	1.62665	1.62665	1.47064	0.993999	1.60576	1.58427	2.01646	1.87751	1.89644	1.66741	1.83163	1.76433	2.19982	1.59366	1.83594	2.04923	1.95613	1.50902	1.57505	2.91014	2.73474	2.36924	2.72824	2.3081	2.20686	3.01568	4.1578	3.53421	3.80177	4.82123	5.00688	3.01286	1.22529	2.75664	2.87777
	62.9	1.51597	1.54507	1.54507	1.60195	0.98423	1.58308	1.71404	2.07182	1.8595	1.98921	1.75509	1.8033	1.44843	2.20482	1.50606	1.87353	2.16319	1.94473	1.58541	1.47694	2.85111	2.6903	2.33192	2.89494	2.32211	2.22542	2.93012	4.02795	3.64821	3.84921	4.63742	5.12301	2.9886	1.32897	2.37113	2.45328
	63	1.59177	1.62725	1.62725	1.52524	0.963706	1.47452	1.65651	2.09783	1.82187	1.92502	1.62752	1.79384	1.34227	2.343	1.60669	1.7938	2.25656	1.89595	1.51656	1.46769	2.9019	2.5984	2.35754	2.90187	2.25439	2.25161	3.01733	4.14439	3.56449	3.72678	4.55534	4.93454	3.28504	1.15702	2.47918	2.63815
	63.1	1.65766	1.54983	1.54983	1.53795	0.994242	1.53635	1.70001	2.15773	1.88122	1.91927	1.72564	1.9981	1.57729	2.27972	1.70363	1.81286	2.16374	1.78207	1.56443	1.33294	2.83069	2.60116	2.34732	2.8382	2.33632	2.26335	3.11846	4.03974	3.32183	4.32283	4.6518	4.86351	3.02403	1.5	2.37787	2.5578
	63.2	1.58815	1.58632	1.58632	1.61858	1.09246	1.65198	1.66114	1.90223	1.81257	1.74392	1.69279	2.18354	1.85301	2.13919	1.68563	1.94718	2.15205	1.72028	1.44076	1.57972	2.81876	2.63601	2.30039	2.81364	2.23013	2.10715	3.10762	4.02104	3.47244	3.76998	4.68172	5.11926	3.19149	2.2211	2.54335	2.58662
	63.3	1.62862	1.61128	1.61128	1.48909	1.0078	1.62328	1.61293	1.96307	1.71684	1.72832	1.58352	2.16932	1.80466	2.16943	1.65849	1.9669	2.00046	1.87202	1.33968	1.46363	2.85582	2.5167	2.2373	2.77062	2.3172	2.13583	3.07503	3.94473	3.45625	3.81692	4.55559	5.05763	3.15826	2.01176	1.75541	2.26829
	63.4	1.67467	1.58772	1.58772	1.46127	1.13456	1.50024	1.7397	1.97693	1.86041	1.83498	1.49163	2.10478	1.62824	2.10939	1.54079	1.92519	2.08666	1.86957	1.45693	1.53963	2.86164	2.37473	2.30484	2.87207	2.28746	2.14606	2.91466	3.97109	3.26724	3.67475	4.47902	4.86692	3.15428	2.06957	2.03849	2.44969
	63.5	1.63532	1.58565	1.58565	1.52335	1.05683	1.57538	1.76891	1.89856	1.7177	1.84847	1.52703	2.06721	1.84594	2.16788	1.69381	1.83947	2.1331	1.83493	1.51961	1.60395	3.00152	2.37525	2.4168	3.07784	2.40732	2.21244	2.99886	4.032	3.24442	3.75848	4.54308	4.67998	3.54635	2.02286	1.8886	2.53763
	63.6	1.64928	1.63263	1.63263	1.51013	1.12349	1.54629	1.64429	1.96793	1.88197	1.82279	1.69031	2.13247	1.5582	2.2604	1.66433	1.79345	2.09493	1.79636	1.59389	1.49913	2.96588	2.19998	2.2184	3.16265	2.08842	2.15549	3.13464	3.86985	3.61002	3.80639	4.46364	4.83925	3.63923	1.96087	1.99513	2.68453
	63.7	1.63393	1.57154	1.57154	1.50434	1.18204	1.52674	1.65569	1.96421	1.79498	1.93585	1.64269	2.14165	1.61715	2.21325	1.63114	2.05505	1.98122	1.67664	1.4651	1.50106	2.90198	2.30763	2.32209	2.95373	2.11023	2.2024	3.0602	3.98287	3.70899	3.97903	4.63246	4.91304	3.51679	2.03554	2.45748	2.29384
	63.8	1.62599	1.60864	1.60864	1.37215	1.12585	1.63041	1.72689	2.03143	1.97279	1.93588	1.70635	2.18253	1.54122	2.29627	1.56354	2.01165	2.04903	1.68106	1.45387	1.40514	2.83792	2.46429	2.48194	2.97626	2.25429	2.28736	2.96787	4.11347	3.5205	3.87114	4.55032	4.5596	3.55834	2.46573	2.18221	2.24386
	63.9	1.67425	1.58719	1.58719	1.4506	1.18561	1.65273	1.72946	1.97418	1.89243	1.94744	1.77268	2.04687	1.55985	2.32326	1.67842	1.96486	2.03928	1.76415	1.458	1.55063	2.91861	2.40116	2.47081	3.04922	2.26834	2.22723	3.03864	3.67163	3.54261	3.73936	4.64651	4.61553	3.68218	2.32101	1.68144	2.28252
	64	1.50121	1.54092	1.54092	1.52277	0.937522	1.65316	1.61797	1.91051	1.74282	1.81665	1.7451	2.04842	1.6166	2.34669	1.47189	1.96218	2.02967	1.6822	1.40272	1.62783	2.8703	2.26829	2.39195	2.98537	2.31986	2.16107	3.06293	4.03148	3.50075	4.13204	4.4032	5.24868	3.62568	2.31632	1.91094	2.33254
	64.1	1.56724	1.55284	1.55284	1.51392	1.06139	1.59965	1.92794	2.07111	1.62678	1.80713	1.61947	2.04652	1.80587	2.23826	1.57163	1.84136	1.86301	1.71826	1.32582	1.64509	2.87578	2.45934	2.62994	3.12876	2.48157	2.39206	3.07374	3.82117	3.45749	4.07954	4.61637	4.77224	3.38039	1.45023	1.70911	2.50714
	64.2	1.61133	1.66421	1.66421	1.56384	1.10981	1.65729	1.99185	2.10635	1.7233	1.817	1.7162	2.08953	1.62761	2.49568	1.58428	1.93866	2.04781	1.68518	1.2252	1.66577	2.80747	2.85339	2.52106	2.96648	2.46592	2.39314	3.05665	3.99531	3.38157	3.96505	4.69015	4.89795	3.31631	1.53803	1.97979	2.63936
	64.3	1.82149	1.6735	1.6735	1.64037	1.24509	1.61368	1.92746	1.95514	1.64764	1.86323	1.66096	2.10062	1.34202	2.30562	1.53216	1.71434	1.9865	1.7286	1.33536	1.63903	2.51271	2.57931	2.47451	3.08816	2.38504	2.39612	2.94925	3.90494	3.26575	4.15578	4.65244	4.94735	3.39475	1.54592	2.06116	2.25013
	64.4	1.68649	1.59434	1.59434	1.58877	1.29696	1.62471	1.94912	2.03443	1.73292	1.68348	1.56965	2.15524	1.49386	2.3763	1.57595	2.06283	2.25035	1.61873	1.34491	1.5669	2.8073	2.37895	2.45395	2.93934	2.45669	2.3973	2.94959	4.26715	3.45489	4.4062	4.55723	4.54321	3.32147	1.09198	1.83336	2.55345
	64.5	1.59794	1.60079	1.60079	1.61682	1.07767	1.65861	1.87068	1.95219	1.7849	1.82961	1.74824	2.09746	1.37338	2.41789	1.58035	1.84596	2.32567	1.68887	1.34386	1.56129	2.75966	2.62744	2.3593	2.91797	2.3542	2.35938	2.92817	4.38239	3.87549	4.36564	4.59657	4.93139	3.35491	1.10345	1.88112	2.50737
	64.6	1.64352	1.59329	1.59329	1.56398	1.00929	1.58639	1.93274	1.94981	1.70364	1.90659	1.78079	2.13822	1.5029	2.37246	1.73116	1.84607	2.08984	1.80661	1.13844	1.49632	2.65099	2.56504	2.45734	3.02374	2.41421	2.28192	2.96792	4.26173	3.54513	4.39214	4.74886	4.53438	3.91154	1.40019	1.99041	2.40795
	64.7	1.8634	1.50271	1.50271	1.57059	0.877572	1.64539	1.87843	2.0753	1.68987	1.92855	1.84552	2.12405	1.53556	2.44666	1.63505	1.78789	2.17707	1.75785	1.176	1.60068	2.78712	2.59288	2.32632	2.91521	2.42425	2.27541	2.97168	3.86048	3.76781	4.33311	4.59222	4.55629	3.20461	2.10294	2.63102	2.81527
	64.8	1.58721	1.56071	1.56071	1.35467	1.01971	1.71897	1.87718	1.88035	1.62283	1.87512	1.7644	2.13546	1.4598	2.32262	1.71259	1.82098	2.09002	1.82719	1.18874	1.61065	3.06744	2.48226	2.46082	2.99409	2.31733	2.24889	2.92711	4.23124	3.85715	4.04269	4.60396	4.71856	3.39336	2.19654	1.89895	2.79665
	64.9	1.55345	1.51304	1.51304	1.37256	1.06419	1.58476	1.93962	1.99391	1.76011	1.77956	1.96426	1.89215	1.39874	2.23495	1.33711	1.93719	2.20669	1.8101	1.21437	1.52032	2.92447	2.37385	2.41771	3.0654	2.31538	2.16979	2.85343	4.1356	3.93099	3.89642	4.43563	4.64775	2.67321	1.84226	1.95133	2.60305
	65	1.6585	1.51564	1.51564	1.35524	1.03482	1.60748	1.92799	2.04346	1.71313	1.79473	1.93798	2.05007	1.47467	2.41964	1.27121	1.89913	2.1437	1.83072	1.16935	1.50535	2.81027	2.41516	2.42067	2.96902	2.27016	2.25902	2.81413	4.1861	3.8093	3.82543	4.6239	4.72478	3.23322	2.20253	1.66405	2.86679
	65.1	1.48056	1.56829	1.56829	1.3603	0.958979	1.58226	1.91139	1.98235	1.7569	1.78017	1.86533	2.03656	1.56045	2.44537	1.3274	1.85076	2.079	1.91275	1.23787	1.51361	2.9055	2.42266	2.39759	3.13659	2.2424	2.26426	2.96804	4.13543	4.08719	4.05358	4.4647	5.00044	3.01378	0.938024	1.95634	2.81598
	65.2	1.60075	1.62168	1.62168	1.38368	1.03908	1.55798	1.82527	1.90284	1.68152	1.80724	1.77687	2.02194	1.43636	2.29791	1.46197	1.93414	2.05484	1.86071	1.2226	1.52054	2.77479	2.49145	2.31171	3.09817	2.34231	2.27579	2.94359	4.21111	4.06349	3.7498	4.52438	5.10458	3.14718	1.31633	3.01991	2.57334
	65.3	1.52047	1.49854	1.49854	1.43384	0.890995	1.564	2.00772	1.9187	1.71117	1.80008	1.90141	1.97295	1.47851	2.02253	1.29009	1.90212	2.21	1.93001	1.26173	1.60101	2.94289	2.54769	2.4516	2.9595	2.39341	2.25036	2.82693	4.21159	3.66808	3.80013	4.58813	4.95715	2.87281	1.43256	3.15791	2.76986
	65.4	1.47988	1.6243	1.6243	1.44187	0.907622	1.56323	1.91977	1.84166	1.853	1.79878	1.81384	1.96142	1.57932	2.07287	1.46386	2.19494	2.14955	1.7268	1.23586	1.58569	3.1405	2.65963	2.56736	2.9769	2.27106	2.32361	2.84939	4.24776	3.75219	3.66934	4.62255	5.23363	3.11133	0.926937	2.49684	2.19251
	65.5	1.522	1.62315	1.62315	1.42643	0.952569	1.55692	1.87101	1.86317	1.7993	1.85653	1.92475	2.00397	1.63901	2.07607	1.49869	2.24463	1.98589	1.73053	1.27174	1.7013	3.03679	2.40875	2.46397	2.9347	2.22673	2.24752	2.86657	4.84474	4.17465	3.59456	4.70305	5.15884	3.23147	1.27625	2.87098	2.74166
	65.6	1.46432	1.60797	1.60797	1.40915	1.17645	1.68121	1.95933	1.8611	1.82551	1.91642	1.86563	1.97136	1.61077	2.31534	1.51977	2.2398	2.05799	1.74254	1.11267	1.53607	3.15671	2.47942	2.29577	2.87237	2.32717	2.18826	2.85976	4.71627	3.95216	3.59646	4.65393	4.90143	3.4917	1.21194	2.51054	2.7716
	65.7	1.42333	1.69221	1.69221	1.38529	1.02516	1.58945	2.02036	1.74456	1.70694	1.753	1.96411	2.03349	1.43141	2.18924	1.67438	2.23326	1.91507	1.63265	1.2077	1.61233	3.19316	2.25965	2.47311	2.8778	2.2311	2.16928	3.03005	4.54268	3.8428	3.39291	4.64268	5.00849	3.18789	1.37403	2.48423	2.59263
	65.8	1.61473	1.72974	1.72974	1.39224	1.0006	1.59533	2.03012	1.86331	1.77352	1.91089	1.95867	2.03832	1.49202	1.92854	1.63849	2.26019	2.03238	1.60378	1.17705	1.5313	3.05822	2.39115	2.6824	2.72875	2.38865	2.24251	2.88873	4.21815	3.83711	3.87052	4.7729	5.08192	3.25139	1.00887	2.51828	2.473
	65.9	1.59479	1.6897	1.6897	1.62216	1.02678	1.52163	1.94698	1.97695	1.66866	1.75831	1.84975	2.03747	1.75403	2.20456	1.67379	2.03539	1.98691	1.62706	1.25095	1.43822	2.9472	2.52288	2.35277	2.9275	2.58581	2.24068	2.85162	4.08341	3.80883	3.51546	4.53922	4.97845	3.36833	1.20445	2.41077	2.91208
	66	1.57247	1.6473	1.6473	1.38089	1.16835	1.44375	2.08904	2.05054	1.84539	1.84201	1.8059	1.93608	1.46957	1.95201	1.7322	2.20137	2.08839	1.81244	1.27788	1.47308	3.1196	2.39644	2.22199	2.92977	2.52612	2.28606	2.85603	4.64785	3.73794	3.42335	4.58623	5.08923	2.68712	1.37077	2.26912	2.90456
	66.1	1.67672	1.66268	1.66268	1.46146	1.03745	1.44019	1.94964	2.11674	1.87326	1.78562	1.81305	1.93354	1.53635	2.17616	1.51676	2.2721	2.09354	1.74379	1.16941	1.45726	3.1088	2.63437	2.41215	2.79839	2.60292	2.39694	2.81614	4.59147	3.69171	3.87467	4.72598	4.7495	2.65402	1.4002	2.58461	2.2067
	66.2	1.50758	1.57878	1.57878	1.45319	1.12389	1.42373	1.92559	2.28783	1.7455	1.90212	1.76995	1.99316	1.53714	2.22149	1.66541	2.11934	2.10434	1.74711	1.21795	1.53183	2.96765	2.68171	2.44656	2.82722	2.51104	2.32725	2.82871	4.49322	3.55701	3.87798	4.80838	4.77271	2.94084	0.946501	2.2464	2.55793
	66.3	1.52681	1.51976	1.51976	1.41698	1.0188	1.50148	1.89806	2.15955	1.74737	1.83947	1.82254	1.82255	1.60824	2.01589	1.68549	2.12706	2.09518	1.87306	1.29097	1.40945	2.69603	2.56029	2.36261	2.82081	2.59483	2.20812	2.72578	4.59484	3.42685	3.69656	4.63221	4.96413	2.95898	1.21667	2.38113	2.01035
	66.4	1.59492	1.59573	1.59573	1.47751	1.0872	1.41503	1.79706	2.03363	1.75573	1.76299	1.91899	1.97399	1.59076	1.8916	1.81117	2.14657	2.15978	1.79862	1.32784	1.483	2.788	2.41474	2.44624	2.64967	2.43097	2.27035	2.78476	3.76193	3.58458	4.0155	4.72017	4.7348	3.12202	1.41729	2.52489	2.31171
	66.5	1.625	1.56547	1.56547	1.55946	0.903737	1.47304	1.87771	2.0905	1.76511	1.89174	1.85451	1.83021	1.66213	2.06871	1.83126	2.18593	2.05946	1.8178	1.26645	1.50357	2.85459	2.488	2.42374	2.87593	2.49613	2.33712	2.86904	3.79622	3.79404	3.97787	4.71163	4.89301	3.13851	1.93995	2.41357	2.65489
	66.6	1.55875	1.52702	1.52702	1.44681	1.0138	1.42251	1.89254	2.11137	1.80881	1.89384	1.81742	1.91643	1.59931	2.00175	1.68517	2.07126	2.1531	1.69232	1.25796	1.59226	3.07053	2.41574	2.61011	2.88804	2.44742	2.32215	2.84614	4.20022	3.74837	3.70413	4.5632	4.73082	2.73543	1.78397	2.02607	2.66657
	66.7	1.36033	1.61654	1.61654	1.44304	0.990174	1.54538	1.84593	2.11919	1.68284	1.86856	1.75873	1.87155	1.5046	2.01818	1.88764	2.34011	2.01876	1.76238	1.26227	1.51292	3.35218	2.44223	2.50498	2.66351	2.30706	2.18892	2.73742	4.57767	3.67597	3.98442	4.63699	4.91152	3.52592	1.79825	2.45948	2.46382
	66.8	1.49744	1.5645	1.5645	1.33139	0.875178	1.44113	2.00276	2.00148	1.82568	1.8544	1.83237	1.62599	1.62365	1.94123	1.79785	2.39818	1.93213	1.81474	1.35708	1.49963	2.89123	2.51908	2.56672	2.66547	2.48893	2.2896	2.7234	4.25606	3.7492	4.01318	4.59383	4.89297	3.10698	2.04202	2.36059	2.78155
	66.9	1.33318	1.59839	1.59839	1.51476	0.992662	1.4734	2.10348	1.95524	1.77985	1.68497	1.78109	1.80198	1.60824	1.87004	1.72091	2.2567	1.98289	1.86281	1.36779	1.55479	3.54358	2.44949	2.44553	2.78084	2.36298	2.14881	2.79398	4.73391	4.02943	3.97357	4.98323	4.59579	3.18629	1.96171	2.19405	1.56096
	67	1.64406	1.61514	1.61514	1.36376	0.958557	1.4652	2.00287	2.02931	1.87628	1.69756	1.77435	1.81134	1.54862	2.11136	1.70931	2.31596	2.04412	1.83012	1.37314	1.50333	3.39915	2.43203	2.4319	2.93336	2.39207	2.18501	2.74418	5.18277	4.2325	3.90733	4.73372	4.4351	3.0509	2.0545	2.07276	1.48423
	67.1	1.76979	1.62416	1.62416	1.37052	1.0931	1.56157	1.89686	2.09902	1.73782	1.70202	1.86337	1.69565	1.5261	1.84567	1.67851	2.10078	1.99441	1.8615	1.39741	1.47646	3.23235	2.50866	2.58779	2.94945	2.48702	2.22219	2.82272	5.16543	3.87789	4.08672	4.59614	4.6265	3.1618	2.56334	1.13055	1.67521
	67.2	1.52482	1.61819	1.61819	1.37946	1.10398	1.5481	1.95503	2.05825	1.67892	1.67518	2.02176	1.74102	1.8298	2.15159	1.94476	2.13944	1.94331	1.69699	1.43874	1.54137	3.47457	2.4249	2.43929	2.85533	2.51533	2.34801	2.97962	4.50941	3.73954	4.00479	4.9506	4.80056	3.24867	2.13326	1.20002	1.92545
	67.3	1.66849	1.60806	1.60806	1.47406	1.06805	1.49394	1.95988	2.07543	1.79071	1.74091	1.91631	1.73139	1.46425	1.93393	1.61283	2.23788	2.09521	1.78745	1.41374	1.5489	3.27798	2.40442	2.57102	2.80288	2.46105	2.34885	2.86132	4.55348	3.69879	4.19755	4.83223	4.83386	3.00451	2.68296	1.68246	1.65599
	67.4	1.68346	1.68905	1.68905	1.45641	0.945037	1.5521	1.97993	2.2186	1.6605	1.80037	1.94978	1.75292	1.55672	2.13447	1.68079	2.25421	2.18016	1.81045	1.44003	1.60369	3.11816	2.56581	2.5024	2.8899	2.51317	2.41045	2.86087	4.23786	3.82047	3.79103	4.81961	4.72137	3.1308	2.70709	1.22266	1.23639
	67.5	1.56228	1.61568	1.61568	1.51871	1.05088	1.62216	1.90811	2.27562	1.7255	1.73354	1.74046	1.80105	1.53534	2.13414	1.63802	2.22943	2.08669	1.73165	1.42744	1.52578	3.43933	2.51954	2.4953	3.00016	2.48203	2.28847	2.93922	3.83882	3.85243	3.68439	4.74084	4.73985	2.74585	2.44744	1.17191	1.26382
	67.6	1.61956	1.66232	1.66232	1.48529	1.03778	1.65572	1.87934	2.17292	1.81214	1.59539	1.91268	1.7511	1.48618	2.279	1.85663	2.07323	2.18563	1.89814	1.4609	1.55225	3.27212	2.3766	2.5715	2.89428	2.56368	2.34281	3.00841	3.92703	3.65037	3.60469	4.67283	4.90468	2.74873	2.14922	1.27015	1.30555
	67.7	1.66343	1.53829	1.53829	1.53361	1.00496	1.60333	1.78846	2.09026	1.80991	1.70693	1.963	1.88259	1.61187	2.1635	1.91494	2.29768	1.96741	1.8859	1.43108	1.55137	3.34497	2.50143	2.56598	2.97887	2.5524	2.29343	3.08423	4.31205	3.55967	3.50328	4.83419	4.83967	2.73774	2.20916	1.35305	1.01162
	67.8	1.62674	1.47471	1.47471	1.40549	1.06698	1.49428	1.76871	2.13085	1.78499	1.67854	1.8992	1.87474	1.66546	2.02615	1.74601	2.25147	1.96419	1.74509	1.47392	1.55586	3.10726	2.50274	2.68206	2.97403	2.48255	2.27829	2.98179	3.9257	3.69561	3.5622	4.7667	4.79324	2.59361	1.68382	1.19573	1.29655
	67.9	1.66297	1.50724	1.50724	1.47575	0.951753	1.59862	1.80923	2.20435	1.66911	1.69202	1.85883	1.85724	1.74595	2.22677	1.71711	2.21161	2.0776	1.77491	1.36831	1.4729	3.12173	2.5377	2.55478	3.15941	2.60838	2.28808	3.00867	3.73965	3.74177	3.42511	4.83906	4.71632	2.6896	2.06371	1.37514	1.31897
	68	1.69597	1.44379	1.44379	1.53027	0.99978	1.44823	1.87069	2.2325	1.80106	1.61864	1.88327	1.8654	1.78771	2.04523	1.82098	2.08822	2.33939	2.04494	1.50332	1.65753	3.22951	2.49558	2.4344	2.80536	2.80883	2.20569	2.90275	4.55728	3.81233	3.74082	4.9362	4.83732	2.77189	2.24337	1.17862	1.55792
	68.1	1.61941	1.25312	1.25312	1.54559	1.00401	1.52776	1.83656	2.16304	1.78373	1.68293	1.89655	1.80221	1.61168	2.22079	1.87027	2.08663	2.13404	1.9178	1.382	1.68697	3.06679	2.39163	2.6177	2.92845	2.49003	2.29672	3.01744	4.96624	3.72333	3.44768	4.79683	4.75827	2.99902	2.25758	1.36554	1.52317
	68.2	1.66897	1.27882	1.27882	1.44	1.20808	1.46665	1.93924	2.14612	1.61543	1.68748	1.78277	1.87415	1.46855	1.96794	1.66862	2.26187	2.11952	2.04266	1.37503	1.55026	2.92307	2.49487	2.62445	2.61578	2.56857	2.20856	3.03735	4.85629	3.90921	3.57569	4.91051	4.68484	2.99461	2.40059	1.26218	1.36097
	68.3	1.65555	1.34176	1.34176	1.56079	1.26489	1.50984	1.81027	2.10848	1.78927	1.72161	1.94552	1.84052	1.45316	2.2078	1.91039	2.14392	2.09769	2.09349	1.2999	1.4482	2.97394	2.55485	2.42423	2.94075	2.45031	2.22322	3.07379	4.68324	3.70916	3.89138	4.86291	4.64927	2.91088	2.2872	1.26975	1.59742
	68.4	1.71238	1.55318	1.55318	1.36818	1.32176	1.51838	1.89162	2.07054	1.7928	1.70907	1.84557	1.77808	1.39855	2.22598	1.76766	2.3225	2.02306	2.21964	1.34925	1.58478	2.9101	2.4962	2.38477	2.92966	2.47095	2.25541	3.17398	4.45167	3.65056	3.98097	4.78396	4.68678	2.90598	1.77624	1.17866	1.97764
	68.5	1.6634	1.52748	1.52748	1.29638	1.25847	1.48648	1.94998	1.9373	1.71569	1.6272	1.75793	1.88883	1.61358	2.31548	1.71752	2.23018	2.07409	1.90865	1.48167	1.59407	2.9723	2.56982	2.2448	2.80397	2.4302	2.24361	2.97914	4.18013	3.62662	3.96195	4.83084	4.44886	2.70714	1.72832	1.16148	2.05667
	68.6	1.6912	1.50211	1.50211	1.42003	1.00431	1.47141	1.87074	1.96118	1.69229	1.75981	1.73376	1.88744	1.45649	2.09877	1.7514	2.11164	2.07483	1.99689	1.3644	1.54424	2.98325	2.46329	2.21096	2.8974	2.55929	2.1116	3.28323	4.18774	3.92879	3.87491	4.84531	5.16888	2.90248	2.2275	1.10084	2.02378
	68.7	1.65027	1.4915	1.4915	1.4723	0.979178	1.45735	1.83537	2.07861	1.50497	1.65241	1.74406	1.88914	1.66947	1.76881	1.46679	2.24699	1.83544	2.00912	1.48185	1.51718	3.05511	2.54692	2.77324	2.70372	2.60692	2.19414	2.87688	4.29235	3.48982	3.76952	4.94534	4.91309	2.9039	2.12552	1.17526	1.83174
	68.8	1.78202	1.61525	1.61525	1.55386	0.816434	1.53325	1.89837	2.18937	1.55792	1.69039	1.75833	1.762	1.77614	1.92465	1.63889	2.16957	1.88362	1.88913	1.396	1.50624	2.92667	2.4538	2.40409	2.79321	2.68561	2.27046	2.88709	4.90137	3.68501	3.99403	4.98967	4.69162	2.7645	1.61717	1.18214	1.88046
	68.9	1.6474	1.50862	1.50862	1.42582	0.931636	1.50353	1.77763	2.06155	1.45924	1.87441	1.69886	1.81462	1.80421	1.58435	1.38323	2.20417	1.78434	2.00402	1.33855	1.59245	2.70774	2.52251	2.42811	2.86668	2.71013	2.05484	2.87775	4.7397	3.8426	4.25521	4.82477	4.85863	2.64589	2.26224	1.29385	1.85105
	69	1.59263	1.54325	1.54325	1.3849	1.07138	1.43861	1.76862	2.21797	1.65101	1.7456	1.59046	1.70035	1.73003	1.70252	1.40351	2.11926	1.85554	1.8699	1.42061	1.5069	2.80729	2.45237	2.37225	2.83427	2.62623	2.10708	2.95382	4.58279	4.14951	3.9084	4.90743	4.52596	3.11094	1.54468	1.21925	1.96539
	69.1	1.6299	1.5134	1.5134	1.30002	1.00662	1.52027	1.90445	2.20338	1.70517	1.68346	1.68025	1.83869	1.62868	1.90246	1.432	2.17161	1.83821	1.91727	1.34534	1.50846	2.96798	2.59597	2.42706	2.89987	2.61963	2.21709	2.89935	4.89207	3.64871	4.19026	5.0078	4.61073	3.04113	1.7176	1.2434	1.88354
	69.2	1.58889	1.57567	1.57567	1.475	1.02197	1.40501	1.95384	2.08426	1.65424	1.66065	1.56303	1.9565	1.63186	2.01018	1.36613	2.13161	1.9275	2.03899	1.49422	1.5367	3.07114	2.45715	2.41686	2.963	2.62997	2.20566	3.14289	4.9689	3.96799	4.31652	5.10731	4.6726	2.65556	1.46105	1.04673	2.06731
	69.3	1.60077	1.59015	1.59015	1.44152	0.966832	1.49716	1.88301	2.1798	1.72178	1.71011	1.47576	2.00952	1.8479	2.0055	1.53584	2.27993	1.74672	2.11991	1.32313	1.56848	3.09674	2.52364	2.47556	3.01733	2.65081	2.18067	3.06054	5.11293	3.82997	4.44636	4.86561	4.77748	2.69787	1.51021	1.3534	1.80713
	69.4	1.50925	1.67666	1.67666	1.4559	1.00839	1.56324	1.85169	1.96507	1.72901	1.57422	1.70312	1.9348	1.69233	2.0683	1.43438	2.23919	1.88374	2.19906	1.36798	1.52375	2.9693	2.51749	2.43708	2.91524	2.69408	2.21776	3.00945	4.941	3.93702	3.99331	4.8372	4.86943	2.69346	1.55896	1.14187	2.01943
	69.5	1.51867	1.66637	1.66637	1.49634	1.03316	1.42427	1.79248	1.97902	1.74841	1.77572	1.74791	1.86608	1.83152	1.93024	1.55765	2.30568	1.80578	1.99478	1.33747	1.57339	2.80826	2.55445	2.58883	3.02723	2.72698	2.21698	3.02783	4.70208	3.75659	4.20863	4.4817	4.81985	3.16259	1.36313	1.05567	2.01093
	69.6	1.49748	1.60189	1.60189	1.36043	1.01377	1.52332	1.90917	1.96882	1.59617	1.68665	1.71487	1.92188	1.8736	2.02761	1.70696	2.28815	1.98992	1.99494	1.36335	1.54286	2.87479	2.57525	2.4184	2.63559	2.81435	2.21301	2.86688	4.74149	3.99557	3.62743	4.82319	4.72865	3.32356	1.52246	1.12485	2.09732
	69.7	1.26643	1.7399	1.7399	1.52819	0.966547	1.47655	1.88404	2.03817	1.68248	1.88221	1.52832	1.89023	1.90531	2.10417	1.69982	2.28078	2.14701	1.98099	1.43713	1.53558	2.92765	2.45114	2.62806	2.77907	2.82721	2.29499	2.80756	4.97258	3.8513	4.02191	5.00122	4.94663	3.05438	1.39824	1.08092	1.93416
	69.8	1.45121	1.75856	1.75856	1.42835	1.08546	1.49601	1.8496	1.92097	1.66434	1.64186	1.60919	1.96919	1.72638	2.08875	1.69515	2.25523	2.12974	2.02645	1.50309	1.50932	2.92637	2.56796	2.54764	2.83975	2.75773	2.29967	3.04505	5.1844	3.68762	3.78822	4.88764	5.0093	3.70986	1.25193	1.41294	1.9938
	69.9	1.40051	1.70155	1.70155	1.36263	1.04973	1.53445	1.95209	1.99491	1.65702	1.50317	1.70303	1.93048	1.84978	2.24229	1.71605	2.25458	2.17704	2.12472	1.38561	1.5742	2.87011	2.65178	2.51094	2.64876	2.69241	2.37665	2.89848	5.35156	3.64331	3.67897	4.83774	5.27486	3.27988	1.26567	1.33738	1.79842
	70	1.46927	1.571	1.571	1.31159	1.11837	1.48921	1.89634	2.00637	1.79517	1.55782	1.58652	1.89226	1.75038	2.20415	1.78181	2.38626	2.12057	2.05038	1.42522	1.56211	2.9147	2.56322	2.34577	2.61993	2.79145	2.27803	2.87973	5.0783	3.76004	3.65402	4.79708	5.27244	3.57412	1.93916	1.28251	1.97535
	70.1	1.45805	1.61357	1.61357	1.43894	1.17564	1.49425	1.86998	1.98021	1.81814	1.74134	1.62875	1.80686	1.79363	2.26897	1.72422	2.3391	2.04118	2.06734	1.44394	1.59307	2.88508	2.37286	2.38118	2.70182	2.73754	2.31026	2.94996	4.98874	3.73989	3.8052	4.7948	5.21159	3.33673	2.10433	1.01607	1.98521
	70.2	1.33929	1.57109	1.57109	1.43194	1.00057	1.46147	1.86921	2.02923	1.87638	1.71723	1.59299	1.62681	1.85584	2.42046	1.6856	2.42431	2.09077	2.0313	1.41477	1.45433	2.79795	2.43919	2.48137	2.75652	2.78036	2.30173	2.82139	4.80502	4.01245	3.9336	4.79773	5.17843	3.44097	1.61438	1.17282	1.80889
	70.3	1.45123	1.62802	1.62802	1.3332	0.960981	1.7039	1.90365	2.08351	1.96224	1.67114	1.7219	1.66949	1.68043	2.28852	1.70301	2.18589	2.11809	1.99826	1.15448	1.48955	3.04525	2.40287	2.58455	2.87011	2.64483	2.33274	3.09564	4.66281	3.67908	3.80789	4.91769	5.2482	3.01631	1.83386	1.46834	2.43335
	70.4	1.46733	1.53042	1.53042	1.39809	1.30473	1.58091	1.96257	2.03628	1.90649	1.80585	1.76016	1.78502	1.6809	2.35437	1.69134	2.34378	2.09121	2.00748	1.26258	1.43471	3.19092	2.40789	2.48218	2.62715	2.64282	2.31005	2.95811	5.15197	3.58435	3.86795	4.90719	5.2634	3.59318	1.5968	1.2825	2.57548
	70.5	1.57822	1.46728	1.46728	1.34297	1.00997	1.53102	2.10133	1.94687	1.83196	1.83765	1.82194	1.79574	1.84586	2.40376	1.7489	2.09033	1.96144	1.99841	1.24249	1.47262	2.99806	2.48593	2.43949	2.75977	2.7606	2.2731	2.9443	4.61876	3.43664	3.75465	4.87188	5.27429	4.10842	1.56171	1.11949	2.11555
	70.6	1.4343	1.39043	1.39043	1.35251	1.07904	1.5798	1.9298	2.08041	1.86845	1.72939	1.69781	1.94568	1.87158	2.29298	1.85969	2.17788	2.0654	2.1317	1.38782	1.49139	2.76277	2.53937	2.58652	2.7839	2.74332	2.31068	2.99541	5.05493	3.42693	3.69954	5.07086	5.29021	4.20153	1.28251	1.4797	2.62676
	70.7	1.58104	1.24994	1.24994	1.3897	1.0167	1.51892	1.88925	1.97474	1.86248	1.7797	1.89811	1.97614	1.70793	2.38125	1.6382	2.19747	2.25568	2.09511	1.33785	1.57197	2.93148	2.33495	2.49817	2.92503	2.69863	2.26099	2.93001	4.98534	3.51726	3.32758	4.80038	4.9469	4.15583	1.53108	1.20786	2.53406
	70.8	1.57658	1.2302	1.2302	1.51405	1.23284	1.59169	1.98907	2.1215	1.85729	1.73497	1.96603	1.94446	1.78888	2.27331	1.84966	2.03005	2.06587	2.12726	1.36042	1.55898	3.12103	2.29253	2.6364	2.88115	2.67898	2.37957	2.95176	4.89954	3.58194	3.46953	4.92911	5.07699	3.06109	1.50842	1.42489	2.66804
	70.9	1.56347	1.29146	1.29146	1.3487	1.11216	1.6089	1.87477	2.16677	1.88243	1.76032	1.79561	1.98738	1.59513	2.3115	1.66919	2.14543	2.08494	2.04024	1.36598	1.48137	3.22374	2.2971	2.46031	2.79615	2.81524	2.30224	3.07151	4.7505	3.5306	3.72276	4.93879	5.05282	2.84908	1.33816	1.32399	2.09478
	71	1.71198	1.30489	1.30489	1.41435	1.16309	1.57352	1.90941	1.92935	1.85351	1.77718	1.88322	1.97262	1.66385	2.11805	1.7267	1.96465	1.98036	2.03496	1.33958	1.56801	3.10194	2.39772	2.4101	2.75437	2.83678	2.11893	3.0127	5.09484	3.33869	3.47653	4.8516	4.88826	2.69248	1.26285	1.208	2.13717
	71.1	1.68082	1.39673	1.39673	1.44393	1.01969	1.53682	1.96314	1.97721	1.90239	1.88893	1.71764	1.96896	1.55448	2.09419	1.78483	1.98297	1.98041	2.04785	1.39775	1.50769	3.24817	2.452	2.42342	2.85532	2.64978	2.16481	3.12763	4.82029	3.5648	3.7687	4.96379	5.02885	2.97745	1.70552	1.15753	1.98063
	71.2	1.60419	1.47296	1.47296	1.4722	1.10804	1.54365	1.87182	1.98417	1.88543	1.75261	1.82223	1.96316	1.36984	2.14351	1.57014	1.9064	2.1598	2.10023	1.27537	1.65755	3.19407	2.37677	2.47248	2.69462	2.58852	2.19945	3.10811	4.82457	3.64901	3.86098	4.89418	5.27532	2.86356	1.58122	1.09822	2.01392
	71.3	1.56646	1.36828	1.36828	1.41863	1.16505	1.4779	2.02183	1.92262	1.80759	1.74635	1.70277	1.93681	1.51996	2.18918	1.7209	1.96493	2.14366	1.99627	1.32775	1.56169	3.02703	2.38503	2.46366	2.79256	2.67769	2.16756	2.9677	5.23362	3.59362	3.73957	4.86014	5.57168	2.57381	1.55806	1.2844	1.8112
	71.4	1.50766	1.30118	1.30118	1.47291	1.24201	1.5555	1.9004	2.31435	1.89713	1.78817	1.82937	1.98218	1.33231	2.30141	1.48702	1.91636	2.04391	2.06786	1.30957	1.57403	3.05777	2.26379	2.2537	2.76497	2.71536	2.27604	2.9767	5.01466	3.47725	3.65194	5.18136	5.03309	2.84587	1.38116	1.17508	1.54983
	71.5	1.50345	1.45131	1.45131	1.51681	1.27944	1.57161	1.96039	2.12616	1.94924	1.77024	1.74901	1.9812	1.41939	2.2691	1.56038	1.88851	2.07874	2.04994	1.29561	1.50806	3.05195	2.36742	2.31739	2.7937	2.69114	2.23171	2.82097	4.8696	3.57935	3.53861	5.13377	5.3987	3.39924	1.28376	1.17616	1.98919
	71.6	1.56507	1.65501	1.65501	1.48816	1.09606	1.47196	1.96979	2.20058	1.89947	1.81106	1.70067	2.06125	1.44935	2.16919	1.44372	1.88999	1.98902	2.21402	1.25865	1.5511	3.09905	2.47443	2.42036	2.7574	2.65407	2.28232	2.93159	4.77648	3.702	3.77378	4.98592	5.38978	3.71183	0.888156	1.24228	1.24398
	71.7	1.50465	1.52095	1.52095	1.47546	1.20416	1.50863	2.01948	2.22599	1.91789	1.8688	1.72955	2.00973	1.73583	2.16873	1.58722	2.01487	2.12437	2.12593	1.2612	1.5606	3.22938	2.45541	2.38633	2.71943	2.77031	2.34252	2.9495	4.34596	3.22801	3.63665	5.02864	5.4718	3.36967	1.13606	1.10405	1.17112
	71.8	1.68599	1.56558	1.56558	1.68577	1.17246	1.55788	1.86062	2.04692	1.85147	1.96267	1.85077	2.02628	1.38915	2.14514	1.50178	1.97668	1.96125	2.18468	1.21977	1.61814	2.99974	2.40343	2.45835	2.68017	2.79016	2.33692	2.90859	4.90646	3.7411	3.49551	5.06997	5.37298	3.49519	1.54583	1.2971	1.07469
	71.9	1.54642	1.51253	1.51253	1.74362	1.18354	1.51114	1.91569	1.94784	1.78973	1.88549	1.89501	1.89077	1.44099	2.2294	1.52872	1.94069	1.85336	2.2515	1.26735	1.441	3.27509	2.49153	2.39688	2.84438	2.84664	2.27444	2.94935	5.13263	3.53401	3.54749	5.03449	5.48127	3.36934	1.39348	1.12967	1.11646
	72	1.65157	1.51985	1.51985	1.6153	1.14289	1.59307	1.88811	2.06231	1.84547	1.80603	1.71388	2.04676	1.58264	2.14011	1.43028	1.96674	1.99566	2.26639	1.27036	1.63461	3.16132	2.49361	2.44798	3.06857	2.71555	2.21339	3.09317	4.54932	3.42988	3.8867	4.98951	5.31624	3.01521	1.22707	1.34892	1.34084
	72.1	1.56616	1.50558	1.50558	1.63623	1.24321	1.63661	1.95975	2.11911	1.90986	1.66571	1.75546	1.99291	1.82148	2.0602	1.47143	2.01128	2.07215	2.1788	1.31771	1.62589	3.20027	2.48308	2.53225	2.96081	2.72631	2.242	3.11842	4.79575	3.20846	3.78887	4.99389	5.24187	3.24494	1.12768	1.35926	1.11646
	72.2	1.75216	1.54006	1.54006	1.53554	1.1211	1.65796	1.97212	2.11339	1.88832	1.82171	1.87376	1.92212	1.66893	2.15601	1.61492	1.92783	2.10207	2.0972	1.33963	1.7287	3.12845	2.41919	2.48691	2.73576	2.78494	2.2527	3.01113	4.66564	3.42303	3.6506	4.9877	5.0991	3.57181	1.25849	1.25669	1.13065
	72.3	1.58448	1.55371	1.55371	1.59995	1.21418	1.66293	1.9514	2.00291	1.95812	1.84174	1.93468	1.92644	1.62549	2.09371	1.63361	1.80344	1.92488	2.21709	1.22126	1.6491	3.19349	2.43801	2.27389	2.82601	2.77049	2.20736	2.9497	4.84706	3.37713	3.38091	4.9675	5.05919	3.10512	1.10083	1.75761	1.41148
	72.4	1.59985	1.55468	1.55468	1.63911	1.21505	1.6955	1.83662	2.02446	1.83287	1.85748	1.8625	1.78087	1.44585	2.25354	1.56573	2.00074	2.07575	2.00932	1.33263	1.66063	3.14389	2.45901	2.37226	2.75557	2.79911	2.23545	2.83111	5.01805	3.54778	3.86756	4.76893	5.0859	3.05059	1.61536	1.04737	1.23534
	72.5	1.61142	1.54596	1.54596	1.54472	1.20233	1.65573	2.05211	2.07813	1.93975	1.72946	1.79829	1.90003	1.37971	2.02176	1.66991	1.8913	1.9926	2.14872	1.23024	1.38281	3.24858	2.41263	2.14354	2.9869	2.7715	2.07754	2.82235	5.33533	3.55295	4.2432	4.99819	5.69652	3.36695	1.32631	1.1764	1.14933
	72.6	1.55057	1.54022	1.54022	1.67514	1.2248	1.74225	1.99583	2.09898	1.91424	1.92703	1.80923	1.82797	1.73522	1.97103	1.44006	2.01553	1.97436	1.98703	1.11	1.41993	3.20855	2.37183	2.3607	2.83728	2.79693	2.18297	2.68575	4.32098	3.43101	3.95432	4.98185	5.14085	3.6076	1.84764	1.23967	1.30463
	72.7	1.45627	1.53555	1.53555	1.62598	1.1109	1.70668	1.96382	2.02173	1.95485	1.74819	1.94002	1.77336	1.8195	2.16572	1.61088	1.89072	2.06365	1.98779	1.16917	1.46492	2.88711	2.46213	2.24787	2.93637	2.82267	2.31494	2.71722	4.9706	3.48675	4.26203	5.04365	5.43386	3.83895	1.35011	1.30347	1.11215
	72.8	1.61347	1.56676	1.56676	1.51804	1.08655	1.6391	1.75981	2.12378	1.89393	1.94771	1.83378	1.83582	1.80461	2.11502	1.47152	1.88375	2.02328	2.08846	1.19297	1.6115	3.14043	2.45392	2.44824	2.59538	2.92561	2.23576	2.66235	5.01405	3.87407	4.3092	4.78234	5.52766	3.83707	1.0579	1.31232	1.54052
	72.9	1.664	1.52614	1.52614	1.3938	1.13955	1.65446	1.85686	2.13247	1.83893	1.85155	1.84052	1.90711	1.65894	2.08355	1.46073	1.82118	2.01883	2.02157	1.25146	1.50983	2.90092	2.47011	2.31588	2.75615	2.82754	2.25592	2.60238	4.92396	3.73582	3.97654	4.9475	5.56809	3.65793	1.36182	1.00871	2.29153
	73	1.57516	1.59968	1.59968	1.41935	1.09161	1.6611	1.9564	2.15288	1.85163	1.80125	1.97736	1.88365	1.66293	2.13939	1.67401	1.97611	2.0989	2.18161	1.19089	1.62401	2.89546	2.33683	2.25744	2.64841	2.68129	2.22908	2.65129	4.53145	3.64306	4.36736	4.91103	5.53439	3.26257	1.38946	1.29823	2.20739
	73.1	1.48279	1.47321	1.47321	1.37501	0.999228	1.61493	2.17078	2.04556	1.81995	1.82964	1.93028	1.87993	1.55017	2.1423	1.47081	1.97711	2.13953	2.05151	1.14434	1.54183	3.01027	2.56171	2.46651	2.60739	2.80342	2.22947	2.59293	4.38646	3.40157	4.33904	5.01982	5.54438	3.78675	1.42798	1.11458	2.27929
	73.2	1.71673	1.58146	1.58146	1.37855	1.08929	1.64108	2.02849	2.12266	1.8657	1.79052	1.87806	1.83188	1.66429	2.21376	1.3858	2.08631	2.16605	2.13346	1.16338	1.53053	2.84193	2.52245	2.41017	2.57336	2.62178	2.29242	2.60427	4.22848	3.24432	4.3482	5.02665	4.83633	3.79861	1.4769	2.39309	2.29108
	73.3	1.6305	1.54146	1.54146	1.41172	1.00622	1.65272	1.97681	2.12515	1.38552	1.9137	1.93529	1.87027	1.61726	2.12641	1.59897	2.04423	2.17073	2.17874	1.21468	1.50512	3.04908	2.55537	2.27722	2.77333	2.71914	2.22438	2.67505	4.39598	3.2302	3.7692	4.84781	4.94989	3.53346	1.05716	2.17734	2.17644
	73.4	1.7188	1.54856	1.54856	1.33098	0.986539	1.68847	2.02087	2.06613	1.59088	1.89245	1.88208	1.8333	1.39547	2.0043	1.67866	2.02091	2.13859	1.98258	1.26236	1.46827	3.09422	2.60031	2.48142	2.76174	2.66605	2.20464	2.72204	4.50499	3.46542	4.06073	4.75413	4.62235	3.40048	1.84175	2.21228	2.3176
	73.5	1.52831	1.68809	1.68809	1.35838	1.03736	1.6651	2.06653	2.10219	1.72993	1.85755	1.7496	1.81368	1.55562	2.19905	1.50276	1.97187	2.2314	2.11886	1.27401	1.57827	3.02994	2.57754	2.51328	2.75708	2.87728	2.30969	2.67594	4.3399	3.72445	3.57572	4.91768	4.92179	3.24479	1.92957	2.12322	2.37099
	73.6	1.47979	1.64459	1.64459	1.39884	1.182	1.67245	2.16956	2.09032	1.692	1.80016	2.08885	1.88384	1.58794	1.93561	1.36173	1.8689	2.22016	2.08013	1.32867	1.56388	3.09172	2.64753	2.37241	2.82484	2.74124	2.27424	2.70831	4.32072	3.50655	3.81721	4.90919	4.67669	3.08202	1.64955	2.44492	2.00859
	73.7	1.62376	1.69217	1.69217	1.33275	1.21269	1.73121	2.17968	2.12692	1.62886	1.87626	1.93031	1.84626	1.31809	2.32357	1.6283	2.03318	2.15589	2.11059	1.17448	1.48591	2.9101	2.58519	2.17919	2.51749	2.77349	2.33867	2.56536	4.22119	3.7531	3.94127	4.82987	4.61734	3.05457	1.10134	2.34502	2.54644
	73.8	1.53483	1.65927	1.65927	1.32261	1.12301	1.65492	2.20037	2.13471	1.75218	1.86202	1.91834	1.86823	1.31648	2.18415	1.49046	1.89922	2.1301	2.11529	1.12274	1.58353	3.16751	2.67118	2.40837	2.563	2.65386	2.25251	2.60638	4.38862	3.44539	3.73268	4.81536	4.61737	3.23439	1.42916	2.50898	2.47139
	73.9	1.60013	1.59794	1.59794	1.33485	1.10648	1.61051	2.00872	2.17731	1.77412	1.85738	1.95491	1.9287	1.43672	2.18484	1.43941	1.97014	2.04242	2.02975	1.12214	1.66596	2.85571	2.54439	2.2643	2.76572	2.74353	2.3171	2.59932	4.4674	3.27369	3.92691	4.76012	4.63122	3.15349	1.52178	2.39581	2.47085
	74	1.53683	1.54435	1.54435	1.38543	1.04336	1.58099	2.09847	2.15051	1.70776	1.88284	2.09196	1.73155	1.47332	2.12907	1.55452	2.08201	2.1471	1.97386	1.20438	1.64753	2.72777	2.54077	2.21407	2.59715	2.81148	2.33622	2.51823	4.20264	3.52592	4.02618	4.86569	4.60663	3.03264	1.65167	2.11004	2.53182
	74.1	1.55695	1.45887	1.45887	1.44233	1.33953	1.59426	1.86864	2.0343	1.77459	1.90463	2.17831	1.72626	1.33456	2.06356	1.38977	1.93029	2.03685	1.96631	1.22862	1.62148	2.94695	2.30649	2.28777	2.70913	2.67913	2.2718	2.41954	5.10717	3.96764	3.84594	4.6684	4.7489	3.30877	2.27847	2.41419	2.3528
	74.2	1.46857	1.51593	1.51593	1.48181	1.33633	1.65805	2.12185	2.08008	1.66219	1.87625	2.19496	1.72009	1.27591	2.1467	1.36151	1.91847	1.89595	2.00133	1.1585	1.54284	2.92859	2.33176	2.42993	2.92735	2.66437	2.37507	2.55106	4.7228	3.92079	4.29958	4.79023	4.55376	3.50881	2.27203	2.55396	2.47558
	74.3	1.6041	1.47766	1.47766	1.32987	1.29069	1.70045	2.02043	2.23166	1.52949	1.85562	2.18072	1.92245	1.71111	2.03345	1.544	1.74468	2.07957	2.17447	1.22409	1.63763	2.9806	2.37475	2.60838	2.79659	2.72471	2.42471	2.64252	4.68796	3.9168	4.2363	4.69492	4.51833	3.32983	2.47952	2.43988	2.46106
	74.4	1.55755	1.51423	1.51423	1.39208	1.22063	1.658	2.16846	2.13452	1.63447	1.90026	2.07094	1.94031	1.61595	2.04288	1.47374	1.89253	2.01378	2.25082	1.16366	1.60802	2.95753	2.4697	2.57065	2.78905	2.77843	2.4513	2.59798	4.77921	3.67549	4.09823	4.95473	4.73902	3.64447	1.83172	2.48282	2.42017
	74.5	1.47682	1.54346	1.54346	1.29301	1.35304	1.62885	2.07878	2.11837	1.63903	1.85411	1.8995	1.96613	1.65289	2.16532	1.44021	2.07607	2.08254	2.03917	1.2505	1.65303	2.74874	2.43717	2.5291	2.7619	2.75645	2.38983	2.53509	4.97067	3.97308	3.92759	5.05977	4.49093	3.05398	1.8645	2.23681	2.2861
	74.6	1.51213	1.5651	1.5651	1.31148	1.28011	1.66845	2.02836	2.10487	1.59333	1.83794	1.91414	2.03312	1.5928	2.22358	1.35074	2.04545	2.18207	2.00726	1.45842	1.60499	2.98967	2.44002	2.5559	2.85698	2.96657	2.36686	2.57647	4.76152	3.65226	3.62888	5.03369	4.79628	3.04286	2.00214	2.36822	2.49505
	74.7	1.35437	1.62698	1.62698	1.29062	1.31216	1.67507	2.13175	2.09579	1.67585	1.71487	1.98672	1.94632	1.42882	2.28935	1.47017	1.91387	2.42679	2.02849	1.20938	1.5998	2.98593	2.45219	2.52101	2.8207	2.75667	2.42954	2.61615	4.89704	3.79102	3.56793	4.99836	4.87157	3.02489	1.5619	2.53916	2.16731
	74.8	1.47818	1.65179	1.65179	1.33404	1.15995	1.65038	2.20293	2.10879	1.72202	1.85149	2.10594	1.95418	1.42052	2.19325	1.51814	2.09144	2.01746	2.04219	1.19195	1.64336	2.89198	2.43345	2.65267	2.99335	2.97549	2.44627	2.73766	4.91216	3.76217	3.81901	5.15265	4.84944	3.20799	1.68479	2.29206	2.24335
	74.9	1.67335	1.57442	1.57442	1.30024	1.25586	1.64855	2.12401	1.99562	1.63827	1.79266	2.01402	1.93102	1.58177	2.22698	1.42378	2.04506	2.11367	2.0007	1.15188	1.73044	2.92337	2.53979	2.49353	2.89109	2.78995	2.39694	2.63469	4.77683	3.67678	3.76444	4.92915	4.80154	3.31384	1.75047	2.09734	2.04349
	75	1.52211	1.58481	1.58481	1.32842	1.30963	1.69698	2.07627	2.14463	1.69478	1.85997	2.0915	1.88474	1.52253	2.11502	1.335	2.12598	1.98044	2.02673	1.29739	1.62536	2.92506	2.52055	2.46159	2.80997	2.80938	2.34943	2.59702	5.04983	3.55189	3.80437	5.08323	4.85973	3.3284	1.818	2.24761	2.16774
	75.1	1.47622	1.6329	1.6329	1.3368	1.15822	1.63677	2.02388	2.12048	1.59164	1.85368	2.00678	1.94703	1.42418	2.37918	1.39468	2.15932	2.13737	2.02644	1.33557	1.65482	2.88931	2.49253	2.60342	2.84104	2.87013	2.39401	2.51206	4.84695	3.4971	3.58971	4.95284	4.90311	3.27809	1.48106	2.39321	2.25576
	75.2	1.46641	1.66156	1.66156	1.37553	1.02713	1.69316	2.06053	2.14431	1.67903	1.92634	2.11465	1.88055	1.60435	2.35787	1.40386	2.06005	2.18799	2.03533	1.20402	1.69194	2.9197	2.54657	2.60531	2.93222	2.9171	2.53065	2.59181	5.01594	3.44112	3.79783	5.06166	4.95163	3.72108	1.41834	2.19685	2.31951
	75.3	1.21366	1.57244	1.57244	1.45934	1.08122	1.69581	2.09787	2.16422	1.64834	1.79641	2.1122	1.83286	1.5874	2.28	1.58249	1.96143	2.04774	1.94824	1.22338	1.65448	2.90572	2.53724	2.54597	2.81683	2.81706	2.40006	2.57077	5.07515	3.49659	3.97135	4.92198	4.92659	3.37021	1.61211	2.38166	2.15386
	75.4	1.21766	1.62606	1.62606	1.33739	1.06387	1.6639	1.93721	2.17199	1.69848	1.85501	2.12057	1.85808	1.57488	2.3531	1.5784	1.90817	2.10893	1.88566	1.31595	1.65593	2.8637	2.37672	2.52041	2.77081	2.73873	2.38728	2.55868	4.84984	3.57446	3.62828	4.96148	5.23791	3.8197	1.24736	1.97136	1.94021
	75.5	1.30533	1.47868	1.47868	1.40096	1.02441	1.58461	2.01233	2.04223	1.66112	1.85642	2.10011	1.85649	1.69193	2.26125	1.51076	2.09915	2.06031	2.09801	1.25178	1.53481	3.01565	2.39755	2.61665	2.75259	2.83526	2.40337	2.62264	4.56792	3.49758	3.62092	5.22359	5.25085	4.17446	1.61612	2.03039	1.7935
	75.6	1.32991	1.54898	1.54898	1.37347	1.15992	1.7249	2.1417	2.16226	1.64075	1.82778	1.99955	1.88448	1.56501	2.22655	1.54931	2.06526	2.0094	2.00902	1.33621	1.57969	3.01091	2.54562	2.54395	2.837	2.99404	2.37514	2.66963	4.08096	3.37066	3.77933	5.0877	5.10577	3.81855	1.64916	2.02355	1.98236
	75.7	1.33049	1.49404	1.49404	1.39291	1.02346	1.65295	2.12975	2.23121	1.73182	1.76004	2.06121	1.81327	1.59251	2.24567	1.64667	2.22317	2.17062	2.08193	1.31679	1.58874	2.82332	2.53706	2.59825	2.71965	2.94968	2.44759	2.67805	4.75324	3.30623	3.92946	5.02619	4.91412	3.28731	1.7206	1.75806	1.96646
	75.8	1.52754	1.56821	1.56821	1.26701	1.17213	1.64955	2.17011	2.2397	1.74905	1.79494	1.9183	1.83623	1.45252	2.28219	1.61266	2.35289	2.2157	2.0685	1.27749	1.63739	3.05581	2.90028	2.50712	2.72371	2.72721	2.46833	2.68396	4.7168	3.29968	3.83835	4.89894	4.9299	3.4673	2.01307	1.82106	1.83088
	75.9	1.60091	1.59397	1.59397	1.33047	0.996719	1.53048	2.01005	2.08067	1.74796	1.77016	1.9172	1.75745	1.50094	2.24145	1.46789	2.18598	2.08044	1.9088	1.34434	1.56842	2.98266	2.65501	2.4661	2.83061	2.70819	2.32287	2.68122	5.06265	3.36257	3.43237	5.06914	5.18984	3.4039	2.19627	1.74628	2.06509
	76	1.31833	1.52228	1.52228	1.45574	0.956063	1.61249	1.99398	2.2126	1.80085	1.85234	1.94777	1.8784	1.38502	2.37947	1.42493	2.13705	2.21421	1.92543	1.13314	1.41234	2.97848	2.53589	2.14709	2.94723	2.77031	2.31233	2.69338	4.38007	3.62907	3.71482	4.96531	5.00104	3.09299	1.76063	2.23242	2.10966
	76.1	1.34762	1.49223	1.49223	1.37136	1.07576	1.58376	2.02067	2.09787	1.64158	1.82227	1.744	1.66892	1.49455	2.20522	1.50679	2.13442	2.11283	1.80921	1.28254	1.62336	2.93424	2.60539	2.48576	2.69027	2.73076	2.24166	2.61969	4.55519	3.56833	3.64301	4.80649	4.84417	3.27988	2.03414	1.93847	1.88545
	76.2	1.37303	1.45088	1.45088	1.39346	1.1145	1.63276	2.12602	2.12651	1.72525	1.79349	1.87676	1.82535	1.44745	2.19005	1.51334	2.3215	2.0962	1.92107	1.44517	1.67804	2.87081	2.54586	2.40617	2.85501	2.63661	2.35457	2.59533	4.46506	3.38641	3.7919	4.84583	5.01365	3.27361	2.08701	1.98001	2.14641
	76.3	1.59104	1.52184	1.52184	1.36793	1.05721	1.70819	2.12005	2.16561	1.68236	1.86145	1.87727	1.78719	1.31847	2.18123	1.70398	2.27455	2.19611	2.04692	1.30125	1.68466	2.75356	2.50011	2.36037	2.92837	2.61719	2.40129	2.68525	4.56781	3.56795	4.01762	4.84213	4.86348	3.00807	2.075	1.8301	1.96656
	76.4	1.5638	1.62112	1.62112	1.36654	1.07324	1.59672	2.11094	2.29889	1.66256	1.69308	1.81028	1.74948	1.65699	2.32181	1.59993	2.26535	2.1454	1.99403	1.31265	1.5285	2.74365	2.45846	2.5295	2.85819	2.62266	2.42236	2.76272	4.53906	3.91633	4.02412	4.91033	4.92563	3.3524	1.82295	2.4068	1.86821
	76.5	1.2727	1.5986	1.5986	1.33262	1.03802	1.5842	1.99233	2.2551	1.77396	1.83692	1.79531	1.84747	1.65778	2.10092	1.57957	2.36071	2.17328	2.06694	1.45814	1.64832	2.99574	2.5049	2.47685	2.85376	2.6476	2.29652	2.7222	4.20446	3.89286	3.80781	4.93586	4.57152	3.37591	1.90156	2.61553	1.95304
	76.6	1.23359	1.61899	1.61899	1.36129	1.09796	1.5844	2.1318	2.22276	1.75043	1.79908	2.00848	1.88739	1.43329	2.10415	1.50323	2.36599	2.01877	1.98921	1.40497	1.59633	2.9569	2.52828	2.5722	2.76413	2.72226	2.39054	2.73415	4.10174	3.42096	4.02342	4.80598	4.7337	3.42502	1.96265	2.66846	1.80198
	76.7	1.28561	1.47582	1.47582	1.33547	1.10074	1.6462	2.20412	2.18234	1.77261	1.82354	2.00447	1.88673	1.67408	2.45345	1.42689	2.31146	2.18646	1.93944	1.38189	1.52935	2.76707	2.51725	2.44979	2.909	2.80053	2.42561	2.70258	4.07064	3.56887	3.93058	4.73137	4.91156	3.32913	2.33358	2.27948	2.03532
	76.8	1.54416	1.59614	1.59614	1.39675	0.992181	1.62058	2.24031	2.16938	1.61163	1.85326	2.10927	1.93323	1.38348	2.32316	1.47701	2.27239	2.2116	2.05193	1.27373	1.58057	2.97104	2.54001	2.19807	2.94877	2.75387	2.32355	2.74712	4.20127	3.73916	4.22412	4.77865	4.63737	3.74224	2.13974	1.99915	1.89053
	76.9	1.53518	1.61701	1.61701	1.48814	1.0933	1.68446	2.11478	2.24211	1.77534	1.8596	1.87291	1.90265	1.50086	2.2594	1.73006	2.30362	2.06011	2.02378	1.26822	1.50219	2.82646	2.56634	2.35143	3.01386	2.7965	2.29254	2.71041	4.39914	3.74726	3.82933	4.83739	4.83738	3.81145	2.2885	2.17317	1.85113
	77	1.46673	1.32658	1.32658	1.24359	1.04628	1.67576	2.07632	2.10939	1.72073	1.81265	1.75629	1.99669	1.55137	2.29959	1.55998	2.29935	2.19648	1.94179	1.26459	1.57494	2.86928	2.47113	2.22252	2.99216	2.70063	2.19562	2.73592	4.54373	3.56105	3.89501	4.64098	5.27353	3.60557	2.41603	1.81689	2.37461
	77.1	1.53468	1.32542	1.32542	1.38404	0.998157	1.61165	2.12205	2.18237	1.72705	1.68396	1.77469	1.83244	1.48389	2.27816	1.68641	2.23353	2.37902	1.88824	1.34503	1.65247	2.99075	2.46845	2.24898	3.00364	2.65241	2.14763	2.69913	4.41559	3.7048	3.9015	4.51911	5.262	3.25757	1.9741	1.70258	2.51744
	77.2	1.58786	1.53103	1.53103	1.3682	0.91739	1.575	2.08145	2.19953	1.74264	1.61373	1.77853	1.94524	1.60007	2.03987	1.67204	2.27361	2.08915	1.99622	1.26122	1.64354	3.06737	2.71053	2.15097	2.95223	2.75121	2.21657	2.69881	4.38846	3.53125	4.01616	4.61742	4.73147	3.17902	2.13358	1.54814	2.81528
	77.3	1.6308	1.48453	1.48453	1.50167	0.986918	1.64594	1.98084	2.18958	1.80366	1.67696	1.83458	1.92506	1.53549	2.18825	1.57957	2.19712	2.13711	1.92094	1.21148	1.42266	2.89428	2.61713	2.08488	3.00358	2.894	2.1526	2.71559	4.45186	3.52328	4.19821	4.64895	4.97223	3.10573	2.125	2.03332	2.45622
	77.4	1.63582	1.51717	1.51717	1.38548	0.967987	1.57621	2.04722	2.16861	1.7751	1.6513	1.61503	1.89657	1.64447	2.36062	1.62764	2.31177	2.23321	2.03108	1.37835	1.53262	3.1081	2.6513	2.07019	2.97077	2.83765	2.3242	2.783	4.07828	3.55821	3.6831	4.71203	4.79534	3.24958	2.11203	1.41299	2.18606
	77.5	1.53889	1.57785	1.57785	1.34065	1.14833	1.54925	2.10203	2.24361	1.76989	1.71564	1.76905	1.79716	1.83325	2.04933	1.62711	2.10634	2.09937	2.06615	1.30209	1.53001	2.9528	2.56121	2.22098	2.90001	2.94131	2.25359	2.84324	4.56717	3.53261	3.62702	4.76622	4.64018	3.16922	1.50315	1.64099	2.13516
	77.6	1.31923	1.56968	1.56968	1.33282	1.0145	1.61078	2.07673	2.22002	1.6881	1.79961	1.90021	1.87967	1.46877	2.2613	1.62953	2.28904	2.1688	2.00851	1.34544	1.61586	3.07008	2.52553	2.24098	3.00465	2.81314	2.22699	2.82221	4.42872	3.55699	3.92066	4.81579	4.87157	2.98876	1.28624	2.37536	2.5208
	77.7	1.40461	1.52568	1.52568	1.38431	1.00791	1.70071	2.00695	2.09467	1.68244	1.71333	1.79711	1.76439	1.51764	2.13231	1.70491	2.31697	1.96379	1.8671	1.31907	1.64257	2.76255	2.4389	2.16164	2.94507	2.7388	2.16636	2.69572	4.21971	3.57723	3.87823	4.7565	4.60995	3.19654	1.42613	1.54964	2.45902
	77.8	1.52332	1.59773	1.59773	1.31265	1.15942	1.65454	2.03904	2.16971	1.73674	1.68096	1.70984	1.78155	1.77206	1.99748	1.4926	2.22745	2.099	2.08097	1.3591	1.45079	2.88795	2.50561	2.18613	2.94555	2.63035	2.19225	2.66138	4.56058	3.82678	4.14877	4.73858	4.75147	3.29772	1.56455	1.89992	2.08216
	77.9	1.55202	1.48218	1.48218	1.30319	1.18668	1.56744	1.90188	2.18558	1.77155	1.66856	1.6948	1.90933	1.69473	2.39634	1.59849	2.19936	2.17797	1.81047	1.38574	1.49122	2.77657	2.49972	2.13398	2.87271	2.55086	2.28135	2.71513	4.38339	3.76269	3.89302	4.86721	4.53097	3.18299	1.29991	1.46454	2.17206
	78	1.60769	1.48	1.48	1.34406	1.28639	1.83092	1.81397	2.20562	1.70731	1.7544	1.76464	1.90996	1.72953	2.16518	1.46851	2.23404	2.31503	2.04948	1.30896	1.3894	2.87265	2.54818	2.26434	3.106	2.73598	2.28967	2.67389	4.4515	3.82994	3.94318	4.58019	4.60966	2.99216	1.29267	1.34587	2.25006
	78.1	1.48483	1.54851	1.54851	1.40274	1.23385	1.58945	1.90291	2.00843	1.68295	1.65765	1.76496	1.65022	1.5357	2.19059	1.59474	2.17055	2.20362	2.06931	1.52941	1.67474	2.90018	2.50347	2.14571	2.75702	2.72523	2.17679	2.65805	4.29508	4.26382	4.01192	4.66791	4.51099	3.11735	1.34254	1.65949	1.55895
	78.2	1.74473	1.5368	1.5368	1.44586	1.1515	1.65655	1.96149	2.27979	1.69644	1.67467	1.82159	1.8118	1.65145	2.10966	1.62262	2.1256	2.24872	2.05361	1.27738	1.55981	2.87604	2.59894	2.23081	2.67927	2.77571	2.37519	2.68968	4.40714	4.1576	4.0994	4.57026	4.86105	3.09934	1.70834	1.94281	1.80116
	78.3	1.55605	1.60333	1.60333	1.52497	1.14925	1.54071	1.99406	2.17434	1.77969	1.74469	1.63718	1.74235	1.62691	2.29678	1.63188	2.10265	2.42066	1.89048	1.34611	1.62277	2.93013	2.58482	2.31806	2.79848	2.80023	2.25374	2.6428	4.8846	4.09034	4.12427	4.60163	4.60163	3.17429	2.04027	2.63804	1.61695
	78.4	1.44673	1.59755	1.59755	1.44427	1.07532	1.56967	1.8797	1.9275	1.83551	1.71693	1.61361	1.86343	1.63646	2.20959	1.61162	2.1174	2.04549	1.89225	1.37213	1.62092	2.94042	2.47636	2.1664	2.97499	2.61148	2.15966	2.62844	5.05453	3.76228	3.62824	4.63294	4.38719	3.30339	2.09164	2.26781	1.73815
	78.5	1.555	1.66297	1.66297	1.4473	1.0903	1.58162	1.82571	2.02911	1.73899	1.71547	1.63858	1.82285	1.62421	2.22764	1.45423	2.10846	2.17066	1.9229	1.25872	1.76453	2.73786	2.58721	2.23805	2.97678	2.73075	2.29444	2.60473	4.46954	3.64245	3.86489	4.90243	4.64974	3.07553	1.8282	2.02787	1.60495
	78.6	1.69398	1.52637	1.52637	1.46907	1.02148	1.73004	1.92801	2.01	1.67383	1.70597	2.03573	1.8292	1.64892	2.25942	1.67125	2.19528	1.99037	1.94844	1.38681	1.63285	2.91176	2.57033	2.28354	3.07171	2.61548	2.38751	2.75826	4.28029	3.44653	4.32421	4.87798	4.47311	3.05706	2.14684	2.2855	1.43062
	78.7	1.46281	1.54839	1.54839	1.35108	1.02441	1.65309	1.972	1.98135	1.72199	1.67081	2.00247	1.81427	1.60412	2.04343	1.55331	1.99593	2.04143	1.98029	1.33394	1.55739	2.8207	2.40792	2.49518	2.89324	2.71718	2.36447	2.6634	4.39271	3.44536	4.03135	4.69652	4.76026	3.32319	2.11466	1.65449	1.89677
	78.8	1.55146	1.48562	1.48562	1.43595	1.19169	1.70075	2.05307	1.93481	1.65216	1.69377	1.69084	1.72836	1.49787	2.01258	1.41944	2.21772	1.96534	1.99612	1.39235	1.59651	2.6584	2.31951	2.38259	3.06392	2.59011	2.259	2.68685	4.84001	3.75752	3.97719	4.71238	4.82797	2.97074	2.03687	1.69415	1.91061
	78.9	1.55572	1.49224	1.49224	1.29622	1.18319	1.70136	1.8549	1.92742	1.85067	1.51632	1.62164	1.71069	1.58387	2.24758	1.5083	2.0539	1.93524	1.92683	1.22676	1.6435	3.04678	2.37194	2.30612	2.96278	2.49564	2.29599	2.70331	4.82556	3.79885	3.63396	4.4655	4.66369	3.08876	1.94602	1.61288	1.93951
	79	1.73856	1.40744	1.40744	1.31144	1.13501	1.64051	2.029	1.99382	1.75112	1.58223	1.97867	1.69774	1.63979	2.2423	1.5539	2.25296	1.9736	1.88102	1.43805	1.53471	2.76672	2.38864	2.19205	2.80219	2.72112	2.30807	2.69866	4.90804	3.67953	4.10644	4.54195	4.68401	3.27299	1.37499	1.75965	1.73161
	79.1	1.65316	1.50475	1.50475	1.36374	1.13862	1.64228	1.82914	2.06381	1.7095	1.61154	2.04811	1.8485	1.67239	2.24737	1.55736	2.21522	1.87422	1.98087	1.28146	1.56919	2.99744	2.38308	2.27238	2.82015	2.50988	2.3599	2.61388	5.03412	3.60732	3.93737	4.39168	4.85751	2.98305	1.78049	1.71172	1.54227
	79.2	1.61961	1.46851	1.46851	1.42492	1.08249	1.58853	1.94369	2.13095	1.71071	1.58316	2.12071	1.78564	1.73223	2.17404	1.52887	2.24137	1.85212	1.84363	1.33475	1.59363	3.08326	2.51337	2.44533	2.72368	2.51899	2.44389	2.65196	4.88108	3.35362	3.68208	4.50748	4.82703	3.27113	1.52072	2.14673	1.51151
	79.3	1.34924	1.54159	1.54159	1.26338	1.10894	1.64549	1.86856	2.0348	1.59284	1.72227	1.9771	1.77103	1.67094	2.06765	1.62016	2.29364	1.89365	1.92445	1.38303	1.61269	3.0126	2.52168	2.53281	2.88013	2.48137	2.40592	2.73163	5.05763	4.04181	4.2488	4.51216	4.80615	3.13489	1.25679	2.25527	1.45984
	79.4	1.5002	1.51151	1.51151	1.35587	1.03857	1.74921	1.96929	2.03456	1.68808	1.7348	1.83226	1.73058	1.84381	2.21202	1.55864	1.85232	1.75646	1.73753	1.2762	1.61789	2.73291	2.44447	2.38598	2.85405	2.71856	2.37321	2.63959	5.05307	3.53068	4.36244	4.55682	4.62174	3.2281	1.19506	1.95056	1.81615
	79.5	1.54876	1.41469	1.41469	1.41228	1.10748	1.74645	1.94169	2.03902	1.83157	1.62477	1.94507	1.72044	1.88103	2.16043	1.5435	2.04901	1.69095	1.83878	1.32459	1.61607	2.9514	2.57583	2.19508	2.82254	2.66579	2.30473	2.72225	5.00308	3.50229	4.42624	4.28657	4.66677	3.15376	1.37807	1.83475	1.90919
	79.6	1.35753	1.50273	1.50273	1.54264	1.07032	1.81475	2.05434	2.04758	1.5248	1.63058	1.80532	1.73564	1.5951	2.35872	1.51725	2.04375	1.71922	1.89116	1.30729	1.58809	2.94031	2.60607	2.24006	2.82217	2.65059	2.36055	2.65545	4.93398	3.51638	4.10806	4.48296	4.47999	3.02059	0.971796	1.78321	1.87176
	79.7	1.35251	1.60271	1.60271	1.32871	1.1239	1.6461	1.93635	2.13607	1.86355	1.64764	1.77415	1.73065	1.76614	2.36115	1.4823	1.9963	1.8564	1.79978	1.29863	1.66522	2.86368	2.47834	2.3068	2.6406	2.68471	2.37312	2.58703	4.80852	3.45247	4.1634	4.66749	4.56989	3.03163	1.04405	2.15099	1.84056
	79.8	1.34933	1.45659	1.45659	1.37628	1.10633	1.66311	1.85474	2.08906	1.71978	1.75376	1.89731	1.80472	1.84484	2.22255	1.58676	1.97885	1.84054	2.0331	1.36501	1.73115	2.88866	2.38982	2.27794	2.85214	2.71501	2.32026	2.61503	4.82516	3.53969	3.84103	4.62829	4.65469	3.00339	1.11622	2.13743	2.11602
	79.9	1.3809	1.55359	1.55359	1.35431	1.15444	1.59312	1.85203	2.11465	1.76816	1.72027	1.90274	1.77205	1.73325	2.0626	1.39405	2.27393	1.90913	2.03546	1.54626	1.52512	2.82865	2.44217	2.19929	2.88052	2.66171	2.22216	2.59765	5.01667	3.35544	4.32193	4.53742	4.71518	3.07717	1.36921	2.13477	1.86011
	80	1.44101	1.69852	1.69852	1.35097	1.11036	1.69913	1.87207	2.1428	1.7379	1.70937	1.71694	1.66812	1.83652	2.14938	1.41643	2.08899	1.86553	2.0577	1.55898	1.56063	2.9234	2.3243	2.17073	2.81323	2.624	2.19563	2.60028	4.72746	3.76061	4.11709	4.58907	4.618	2.9079	1.25623	2.19795	2.23886
	80.1	1.5347	1.61699	1.61699	1.33557	1.19329	1.71771	2.02257	2.08576	1.65757	1.66075	1.83372	1.78003	1.68432	2.03976	1.65333	2.11875	1.77636	2.06048	1.52932	1.57583	2.90024	2.32205	2.19517	2.70979	2.73203	2.2788	2.53713	4.58817	3.6582	3.90203	4.50516	4.70653	3.25953	2.07664	2.25935	2.18681
	80.2	1.77146	1.78231	1.78231	1.39397	1.2451	1.68111	2.08315	2.05603	1.72021	1.72453	1.9041	1.7287	1.77905	2.15967	1.76703	2.08445	1.84376	2.16214	1.67961	1.45926	2.93501	2.5246	2.0634	2.7104	2.91385	2.23907	2.63531	4.371	3.6946	3.92351	4.6022	4.67196	2.91773	2.02296	2.19899	2.73665
	80.3	1.58019	1.34565	1.34565	1.4159	1.24022	1.62924	1.87306	2.05815	1.75455	1.57365	1.72081	1.77829	1.68733	1.99623	1.73584	2.12439	1.85136	2.15787	1.53153	1.66644	2.75317	2.38762	2.23637	2.8819	2.66146	2.20438	2.59774	4.18986	3.35009	3.77993	4.44558	4.80439	2.85677	2.08583	2.15164	1.9561
	80.4	1.49586	1.44019	1.44019	1.30487	1.23454	1.7905	1.78857	2.13866	1.71087	1.62082	1.7732	1.79005	1.72303	2.00147	1.71606	2.08339	1.91848	2.04133	1.50471	1.68172	2.83378	2.48277	2.19906	2.6471	2.63669	2.27117	2.62648	4.24348	3.47533	3.98835	4.49721	4.767	3.1329	1.9732	2.318	1.74855
	80.5	1.47551	1.35869	1.35869	1.27872	1.37281	1.6945	1.70207	2.17096	1.82206	1.73417	1.67097	1.82871	1.54262	1.88068	1.7715	2.10758	1.84887	2.01405	1.50333	1.66742	2.80948	2.42568	2.27177	2.82106	2.75042	2.30662	2.71089	4.29438	3.54235	4.19463	4.46904	4.89422	3.14789	1.80752	2.11377	1.9876
	80.6	1.54622	1.29444	1.29444	1.43567	1.36077	1.61405	1.84379	2.15286	1.64076	1.66021	1.74385	1.74431	1.76778	2.23729	1.84703	2.18419	1.72005	2.00395	1.40819	1.61712	3.06322	2.32961	2.09468	2.79957	2.87151	2.23674	2.63778	4.43835	3.52832	3.86869	4.50857	5.16728	3.05422	1.82137	1.71551	1.78588
	80.7	1.59788	1.48514	1.48514	1.37778	1.28324	1.71132	1.86907	2.04047	1.70152	1.89819	1.81563	1.88717	1.59921	2.12645	1.66287	2.02513	1.90935	2.00887	1.40928	1.59537	3.01191	2.27976	2.29013	2.83075	2.84076	2.17131	2.74425	4.29903	3.38721	3.90957	4.6018	4.81508	3.3531	2.00839	1.56161	2.09855
	80.8	1.53121	1.56898	1.56898	1.49384	1.28488	1.65795	1.90677	2.11816	1.54632	1.88305	1.86422	1.96371	1.92565	2.14972	1.70824	2.07647	1.89105	1.99201	1.49045	1.59532	3.02955	2.3725	2.36677	2.75621	2.79836	2.27327	2.75012	4.34578	3.59325	4.18372	4.43659	4.83524	3.3609	1.74536	2.25856	1.85904
	80.9	1.49589	1.53345	1.53345	1.46888	1.31265	1.67766	1.98846	2.11151	1.66166	1.79094	1.66054	1.86563	1.72682	2.17443	1.46532	1.87913	2.08488	2.14257	1.4387	1.6668	2.93138	2.25177	2.24349	2.84152	2.7876	2.28415	2.70206	4.85749	3.47749	3.65952	4.43988	4.99055	3.13116	2.15264	2.01956	1.38168
	81	1.39269	1.55665	1.55665	1.40175	1.39072	1.59927	2.0398	2.1466	1.71628	1.86993	1.66406	1.82716	1.81591	2.31362	1.66633	2.03288	2.12196	1.97345	1.45469	1.6705	3.08888	2.43047	2.1482	2.82575	2.83968	2.20053	2.77753	4.59387	3.49531	4.06416	4.37693	4.97562	3.05619	2.17892	2.11882	1.3359
	81.1	1.45767	1.60641	1.60641	1.33895	1.38717	1.69433	2.05255	2.24701	1.71773	1.84485	1.77144	1.82957	1.88195	2.16834	1.65162	1.88087	2.13207	2.03021	1.38365	1.48228	2.91488	2.42649	2.24594	2.68974	2.86987	2.3265	2.53565	4.24103	3.6243	3.82775	4.27299	4.97912	3.15148	2.07795	2.10479	1.49188
	81.2	1.47018	1.55	1.55	1.45569	1.32699	1.64619	1.94336	2.22707	1.75114	1.91688	1.62749	1.78605	2.0991	1.97889	1.70919	2.18749	2.119	1.97697	1.43689	1.70394	2.7997	2.28753	2.02165	2.70575	2.9916	2.26852	2.65433	4.44721	3.44758	3.77643	4.39977	4.70449	3.15018	1.80508	1.7984	1.42388
	81.3	1.57263	1.46902	1.46902	1.34506	1.28258	1.68806	2.00085	2.10578	1.78855	1.94803	1.79349	1.76284	1.94235	2.02318	1.61124	2.25701	2.42589	2.04873	1.44431	1.56137	3.00572	2.3326	2.13916	2.77684	2.9151	2.14346	2.58517	4.61821	3.4029	3.85162	4.40688	5.02245	3.09527	1.85176	2.26127	1.72312
	81.4	1.6255	1.52129	1.52129	1.46278	1.19233	1.68268	2.06297	1.96911	1.76983	1.96818	1.6841	1.72304	1.9845	2.20437	1.63424	2.15204	2.07549	1.98269	1.4106	1.35592	2.83054	2.42554	2.23766	2.88818	3.04605	2.19604	2.63513	4.43441	3.40103	3.90697	4.38447	4.91545	3.19072	2.32309	1.894	2.23657
	81.5	1.31915	1.67035	1.67035	1.42979	1.32598	1.72662	1.97447	2.12003	1.67834	2.02672	1.68185	1.68013	1.53226	2.06353	1.57251	2.07351	1.98714	1.96069	1.45855	1.58254	2.9498	2.28196	2.28247	2.84324	2.76475	2.24741	2.72346	4.34944	3.53276	3.82514	4.59388	5.26094	3.17013	2.20797	2.15167	2.48345
	81.6	1.45962	1.59461	1.59461	1.4463	1.34254	1.77969	2.05351	2.0155	1.72926	1.80441	1.87533	1.78244	1.58111	2.01903	1.64777	2.19185	2.13684	2.09635	1.39501	1.38881	2.9317	2.41654	2.03787	2.8221	2.75295	2.18912	2.86301	4.30076	3.79563	4.04508	4.61322	5.48215	3.11691	2.23338	2.18408	2.2853
	81.7	1.27011	1.58579	1.58579	1.39624	1.25103	1.59674	2.01622	1.97572	1.79132	1.85321	1.75876	1.83953	1.71274	2.011	1.69073	2.23117	2.02356	2.10162	1.43682	1.67646	3.14403	2.5799	2.13917	2.74265	2.78872	2.22972	2.81815	4.70451	3.46774	4.08779	4.39706	5.08463	3.19698	2.52056	2.10336	2.09071
	81.8	1.57058	1.72957	1.72957	1.39386	1.28565	1.56289	2.01713	2.01803	1.60998	1.84678	1.56669	1.71385	1.43925	2.17788	1.73028	2.09201	1.88741	2.16742	1.49949	1.41077	3.03414	2.35772	2.38634	2.52783	2.66132	2.31101	2.69379	4.69542	3.61366	4.2869	4.46625	5.03271	3.13884	2.411	2.15175	1.76554
	81.9	1.55396	1.29982	1.29982	1.43704	1.25024	1.6691	2.1083	2.00498	1.71215	1.78825	1.74201	1.76589	1.95193	1.96572	1.73901	2.12822	2.02828	2.09221	1.43814	1.47132	3.08181	2.46348	2.1745	2.50516	2.83536	2.10139	2.82196	4.61995	3.51631	4.15693	4.54664	5.13046	3.31959	2.38859	1.93238	1.93826
	82	1.4923	1.28802	1.28802	1.42172	1.24495	1.71817	2.01424	1.94466	1.62898	1.81848	1.54493	1.84522	1.91799	1.77848	1.58393	2.06236	1.93117	1.9622	1.44496	1.48503	3.13833	2.53665	2.1934	2.67226	2.74281	2.0115	2.74937	4.69788	3.74811	4.22945	4.4925	5.41919	2.82224	2.50871	2.30069	1.97419
	82.1	1.6429	1.59133	1.59133	1.40108	1.36275	1.69845	1.89665	2.02266	1.7154	1.80254	1.7347	1.77331	1.72689	2.24159	1.66842	2.1844	2.27675	1.92169	1.49258	1.52986	3.24656	2.45383	2.35555	2.76792	2.79264	2.29286	2.91395	4.63186	3.81479	4.08991	4.50269	5.74862	2.92944	2.68444	1.94155	2.0634
	82.2	1.80944	1.53869	1.53869	1.32976	1.47838	1.68528	1.94483	1.91064	1.76819	1.78635	1.71747	1.73074	1.67626	2.19274	1.86413	2.24476	2.3111	1.95195	1.45255	1.55036	3.27816	2.38349	2.29595	2.97194	2.75199	2.35219	2.9026	4.70525	3.5696	3.91208	4.64144	5.40844	3.06251	2.10593	1.84209	2.30708
	82.3	1.70382	1.68664	1.68664	1.30446	1.51399	1.70504	1.91176	1.84637	1.75066	1.83012	1.54433	1.72702	1.81962	2.14308	1.45032	2.27924	2.2435	1.93908	1.3734	1.55191	3.03071	2.53027	2.43018	2.82646	2.77999	2.26632	2.77652	4.61418	3.51601	3.85075	4.8164	5.27367	3.07779	2.41249	1.79638	2.33496
	82.4	1.65416	1.69013	1.69013	1.33436	1.5241	1.69623	1.93734	2.0166	1.80659	1.87434	1.53652	1.71224	1.71397	2.15289	1.43451	2.19767	2.10378	1.90229	1.35624	1.63938	3.25607	2.46176	2.48713	2.77224	2.80966	2.36385	2.75445	5.01065	3.49712	3.88681	4.72604	5.30456	2.8373	2.60564	2.18334	1.87131
	82.5	1.76921	1.68852	1.68852	1.29834	1.52923	1.58692	1.87826	1.85237	1.65903	1.69355	1.56546	1.77375	1.60943	1.98578	1.48177	2.12221	2.09152	1.89	1.49809	1.54026	3.31616	2.47291	2.40652	2.77748	2.71631	2.26938	2.79496	4.5328	3.49069	3.92813	4.8214	5.32771	2.92412	2.35106	1.94274	1.80094
	82.6	1.65751	1.71948	1.71948	1.33122	1.5055	1.66265	1.91027	1.98987	1.76635	1.71919	1.63306	1.65391	1.74772	2.19278	1.55631	2.08247	2.09611	1.96481	1.40367	1.6674	3.01475	2.56717	2.54803	2.86906	2.77142	2.36056	2.78943	4.5804	3.48245	3.87663	4.67123	5.58186	3.1365	2.28814	2.01989	1.79869
	82.7	1.5932	1.71	1.71	1.28978	1.45607	1.70318	1.97473	1.85606	1.57958	1.72046	1.58011	1.6698	1.67094	2.1431	1.7059	2.08784	2.10402	2.00291	1.40384	1.57893	3.07181	2.60648	2.23415	2.77217	2.54846	2.24914	2.74441	4.52695	3.48843	4.02607	4.75835	5.34224	2.78367	2.17185	2.16894	1.95915
	82.8	1.5355	1.67889	1.67889	1.43071	1.54735	1.70085	1.98996	1.88771	1.73087	1.74431	1.71226	1.63961	1.58589	2.13576	1.41961	2.14128	2.2302	1.96206	1.35777	1.5305	3.09325	2.58408	2.40774	2.90774	2.6341	2.35877	2.7319	4.38502	3.17275	3.99098	4.97417	5.79289	2.82982	2.13896	2.03774	2.206
	82.9	1.50536	1.74928	1.74928	1.36694	1.51646	1.51433	1.97492	1.85086	1.73211	1.83688	1.57804	1.76658	1.58068	2.03488	1.51418	2.14798	2.21724	2.02496	1.35217	1.57743	3.16944	2.65641	2.39673	2.93443	2.64744	2.33322	2.75746	4.60481	3.3189	3.92469	4.87933	5.94193	2.96137	2.43538	1.98841	2.18718
	83	1.51517	1.70961	1.70961	1.37844	1.48755	1.64195	1.85802	1.90711	1.7297	1.69018	1.55989	1.65939	1.38459	1.96703	1.42237	2.07423	2.26854	1.94533	1.3638	1.71592	3.10217	2.64674	2.33156	3.02644	2.51741	2.31049	2.63638	4.86536	3.432	4.30369	4.84203	5.24747	3.00378	2.31234	1.94876	2.34549
	83.1	1.54555	1.6841	1.6841	1.34764	1.46454	1.54387	1.88387	2.02017	1.67761	1.71288	1.52251	1.94688	1.76603	2.15972	1.4498	2.15995	2.18571	2.14395	1.45023	1.52385	3.27843	2.61167	2.40051	3.02729	2.65667	2.40434	2.70244	4.92614	3.24481	3.99411	4.89167	5.51398	2.92556	2.03612	2.33478	2.47955
	83.2	1.63834	1.64658	1.64658	1.48188	1.51863	1.60467	1.89737	1.93946	1.67379	1.734	1.6103	1.87394	1.92942	1.85525	1.44745	2.2384	2.11461	1.95096	1.35962	1.54997	3.24933	2.58943	2.55582	2.89938	2.59273	2.41703	2.80185	4.59949	3.2499	3.42104	4.7813	5.70098	2.93047	2.27053	1.89557	2.40831
	83.3	1.66954	1.68347	1.68347	1.34319	1.44353	1.70513	1.91793	1.9707	1.74896	1.72079	1.7397	1.71935	1.76972	1.93063	1.51661	2.21104	2.29894	2.0308	1.33976	1.62231	2.8383	2.47284	2.61545	2.98034	2.56793	2.42177	2.68897	4.9598	3.37708	3.57352	4.79716	5.51432	3.11329	2.17043	2.12181	2.41641
	83.4	1.67071	1.73351	1.73351	1.36822	1.51915	1.69436	1.85235	2.07395	1.73966	1.70871	1.57372	1.65583	1.89215	1.90104	1.50884	2.51717	2.40928	2.01648	1.4561	1.57294	3.22597	2.59135	2.3711	2.97546	2.61194	2.42174	2.82692	5.22887	3.02077	3.77923	4.85923	5.50785	3.18317	2.59973	1.7806	2.59931
	83.5	1.52897	1.82653	1.82653	1.46281	1.5145	1.66572	1.88051	1.91883	1.72602	1.652	1.65164	1.72087	1.74564	2.00798	1.52603	2.14335	2.39393	2.08178	1.36926	1.5652	2.92279	2.59195	2.47063	2.93993	2.54614	2.40486	2.83397	4.90362	3.29544	3.45767	4.87067	5.29889	2.89886	2.72064	1.76552	2.48609
	83.6	1.71187	1.84292	1.84292	1.37527	1.47068	1.66537	1.88792	2.03322	1.63603	1.69099	1.76075	1.67781	1.62625	1.96181	1.55068	2.34849	2.23948	2.10543	1.351	1.55675	3.03301	2.55526	2.25255	2.78845	2.67257	2.42698	2.71638	4.88535	3.14715	3.86164	4.75778	5.24181	3.24305	2.3563	2.12848	2.30289
	83.7	1.64971	1.80007	1.80007	1.46131	1.51812	1.73356	1.84424	2.08176	1.63835	1.66611	1.64152	1.76705	1.61027	2.11871	1.52724	2.21172	2.25691	2.01123	1.53659	1.5717	3.20506	2.71764	2.53611	2.95737	2.6293	2.6043	2.84149	4.82553	3.2111	3.41181	4.83812	4.92892	2.98664	1.90563	2.34594	2.16047
	83.8	1.51358	1.74008	1.74008	1.43679	1.52065	1.46982	1.95858	2.15166	1.66913	1.76652	1.68481	1.80448	1.83598	1.94156	1.56218	2.10185	2.19172	1.93513	1.39576	1.62626	2.81243	2.58235	2.49367	2.87322	2.7046	2.41202	2.75619	4.98802	3.36857	3.39679	4.72803	5.15765	3.214	1.98605	1.60325	2.2883
	83.9	1.69717	1.73166	1.73166	1.32637	1.50531	1.57715	1.95078	2.03521	1.75075	1.70838	1.63188	1.74599	1.88785	2.03672	1.62481	2.20303	2.27749	1.96534	1.46876	1.73185	2.79249	2.53776	2.48121	2.82509	2.73836	2.36964	2.86726	4.91115	3.52533	3.38523	4.86059	4.97399	3.22299	2.05814	1.75371	2.39617
	84	1.55046	1.78635	1.78635	1.64722	1.47946	1.57921	1.99625	1.91478	1.71664	1.7119	1.49103	1.73409	2.1036	1.99496	1.54278	2.10021	2.2374	2.15861	1.38128	1.66484	2.78672	2.4582	2.43718	2.77112	2.6718	2.29456	3.09544	4.62462	3.27719	3.5098	4.89541	5.14061	2.9533	2.05799	1.92973	2.43915
	84.1	1.68765	1.74277	1.74277	1.58044	1.5586	1.63053	1.89406	2.13771	1.75907	1.72575	1.5091	1.81318	1.95214	1.91666	1.49283	2.13935	2.37441	2.13277	1.17968	1.6756	2.63901	2.41079	2.74823	2.86166	2.8649	2.31116	2.94143	4.64644	3.48349	3.55209	4.7388	5.11787	3.0183	1.20239	1.62815	2.577
	84.2	1.56259	1.7113	1.7113	1.29795	1.33005	1.60158	1.96379	2.02974	1.80912	1.73441	1.53817	1.6039	1.76658	1.94446	1.58642	2.13068	2.24948	1.93468	1.14847	1.58577	2.7856	2.5118	2.39489	2.80119	2.5768	2.2316	3.14996	4.66388	3.71898	3.56868	5.06947	5.07758	3.05621	1.77445	2.04421	2.41021
	84.3	1.67236	1.66998	1.66998	1.3267	1.37056	1.55132	2.11128	2.06879	1.80052	1.81559	1.58991	1.55561	1.85836	2.00866	1.43433	2.20038	2.16107	1.94817	1.21701	1.67824	2.87381	2.5096	2.59977	2.71821	2.78525	2.25738	3.0047	5.01324	3.41139	3.45539	4.81656	5.31217	3.24378	1.4018	1.65943	2.55565
	84.4	1.67935	1.71106	1.71106	1.28448	1.34146	1.54039	1.9469	2.04214	1.74663	1.66655	1.50848	1.59145	1.88809	2.05341	1.39994	2.26985	2.25733	1.89425	1.21032	1.62842	2.90596	2.6315	2.32007	2.75269	2.83124	2.26103	3.1367	4.72722	3.62362	3.56475	4.92944	5.20284	2.94236	1.60423	2.13263	2.28198
	84.5	1.62162	1.73348	1.73348	1.45701	1.42444	1.55006	2.00909	2.05316	1.70973	1.65058	1.45567	1.63914	2.07619	1.73367	1.49375	2.34972	2.20026	1.8972	1.22835	1.67186	2.90773	2.59623	2.35509	2.8672	2.89527	2.19437	3.08177	4.61411	3.71458	3.4835	5.00408	5.15497	3.05283	2.10251	2.16526	2.68562
	84.6	1.48558	1.71331	1.71331	1.42647	1.46977	1.53215	1.77123	2.07305	1.78621	1.6506	1.60257	1.57254	1.94352	1.81193	1.49632	2.63988	2.29248	1.96464	1.28738	1.56772	2.89804	2.62695	2.4644	2.8999	2.83098	2.31651	2.96618	4.57942	3.90263	3.92069	4.73915	5.41189	3.44483	1.2951	2.30053	2.34572
	84.7	1.82154	1.66538	1.66538	1.42024	1.4208	1.43273	1.92647	2.02223	1.71592	1.71682	1.78391	1.59738	2.04618	1.94519	1.37835	2.56278	2.14097	1.99785	1.22676	1.53556	2.73602	2.51315	2.37222	2.88376	2.80741	2.28463	2.97649	4.36424	3.83204	3.63491	4.96406	5.47224	3.03318	2.26764	1.64498	2.10075
	84.8	1.78647	1.71429	1.71429	1.361	1.40214	1.48931	1.7957	2.04298	1.76969	1.7296	1.73153	1.64169	2.02438	1.9686	1.46604	2.50498	2.18242	1.80141	1.48665	1.6465	2.69965	2.51416	2.15517	2.95889	2.89503	2.25237	3.04239	4.67201	3.93292	3.32821	5.07788	5.16886	3.30076	2.31988	1.69306	2.42949
	84.9	1.70343	1.73232	1.73232	1.30545	1.39558	1.5412	1.85126	2.04869	1.84759	1.54586	1.61813	1.62782	2.09603	2.03614	1.315	2.33738	2.14481	2.01816	1.38417	1.50082	2.92192	2.52132	2.21007	2.7954	2.89523	2.28713	3.02381	4.70075	3.8123	3.31188	5.0735	5.0767	3.18991	2.12517	2.44246	1.84163
	85	1.66737	1.65935	1.65935	1.2772	1.38065	1.52052	1.92529	2.0953	1.93315	1.74038	1.62464	1.60524	2.12143	2.10926	1.44215	2.50346	2.22376	1.87924	1.23287	1.55675	2.90453	2.55217	2.34441	2.74787	2.81571	2.26428	2.97261	4.80542	4.03374	3.36846	5.00155	5.23726	2.70587	2.22965	2.59505	1.74405
	85.1	1.67451	1.6122	1.6122	1.32148	1.35924	1.49533	1.79657	2.01932	1.85378	1.70224	1.70307	1.57125	2.00376	2.21429	1.36953	2.42558	2.36184	1.91564	1.25634	1.70078	2.76408	2.73211	2.49391	2.67976	2.85706	2.27379	2.87645	5.15005	3.8451	3.64758	5.05269	4.98054	2.76048	2.24006	2.06506	1.79243
	85.2	1.683	1.6299	1.6299	1.49311	1.40003	1.52793	1.8388	2.11286	1.70148	1.76201	1.64683	1.64922	2.06297	2.08034	1.42811	2.54327	2.21417	1.93597	1.23692	1.70306	2.80836	2.69967	2.40523	2.79002	2.81911	2.25675	3.07468	4.01339	3.86101	3.51857	4.87542	4.86943	2.69381	2.25746	2.00676	1.95082
	85.3	1.59775	1.60378	1.60378	1.45141	1.36597	1.58135	1.82779	2.07663	1.72744	1.7512	1.62617	1.58501	1.89379	2.13891	1.39373	2.53815	2.27583	1.98413	1.26629	1.62697	2.63297	2.51894	2.48398	2.99864	2.77347	2.31499	3.01973	4.10262	3.72	3.85778	4.77264	5.12095	2.90323	2.23256	2.09438	0.906718
	85.4	1.65018	1.51985	1.51985	1.42857	1.40596	1.60641	1.99947	2.05548	1.73722	1.81575	1.62324	1.67118	1.93455	2.30244	1.26893	2.28384	2.23933	1.81115	1.45465	1.6846	2.94532	2.62485	2.52401	2.81461	2.84394	2.33087	2.8978	3.54712	3.82675	3.67281	5.00031	4.89838	2.69845	2.61096	2.1855	1.0991
	85.5	1.66003	1.55274	1.55274	1.43952	1.38108	1.49259	1.89395	2.05643	1.89424	1.81612	1.49984	1.60852	1.7654	2.04946	1.47837	2.479	2.21636	1.95838	1.11347	1.72851	2.83357	2.67264	2.47658	3.0498	2.92098	2.23349	2.89747	3.93842	3.55991	3.56682	5.076	4.67955	2.93166	2.32319	2.12364	1.48286
	85.6	1.62156	1.55825	1.55825	1.45158	1.26666	1.4776	1.99108	1.99264	1.92869	1.85306	1.51154	1.65911	1.95044	1.96772	1.42042	2.56126	2.05547	1.88289	1.3033	1.65372	2.99632	2.56358	2.49346	2.89745	3.0093	2.233	3.0996	4.2571	3.31061	3.49933	5.02625	4.66088	3.29971	2.60467	1.96398	1.41623
	85.7	1.61057	1.65848	1.65848	1.57302	1.2249	1.51386	1.98537	2.00365	1.91087	1.87425	1.5326	1.80105	1.88659	2.20023	1.457	2.34787	2.23547	1.83724	1.28512	1.69148	2.75071	2.64524	2.48569	2.86959	2.96809	2.41344	2.97045	4.62615	3.72595	3.4592	4.83536	4.87635	3.59144	2.36861	1.86886	1.30694
	85.8	1.67335	1.53964	1.53964	1.54605	1.06665	1.54104	1.88653	1.92958	1.85197	1.9243	1.57069	1.72836	2.09585	2.11632	1.47037	2.47819	2.16814	1.91637	1.34149	1.73843	2.83132	2.55748	2.48243	2.95783	2.93821	2.24172	2.9696	4.27716	3.40206	3.53691	4.86689	4.95085	3.42156	2.27865	2.189	1.07287
	85.9	1.78073	1.56609	1.56609	1.57747	1.17922	1.60284	1.98047	2.06051	1.85585	1.95171	1.55139	1.85494	1.96943	2.13521	1.49974	2.41066	2.24648	1.83268	1.35324	1.63696	2.89282	2.62331	2.55462	3.04961	2.95036	2.32432	3.01367	4.21948	3.58999	3.65807	4.71169	4.74806	3.45706	2.73945	2.15264	1.73364
	86	1.65916	1.5812	1.5812	1.50564	1.12988	1.60732	1.87318	2.12292	1.83823	1.86359	1.39194	1.76902	1.92325	2.00669	1.49328	2.33338	2.16866	1.7991	1.27766	1.64129	2.83886	2.59008	2.4726	2.78836	3.00906	2.27022	3.0176	4.21985	3.21658	3.7399	4.67941	4.86751	3.78152	2.32052	2.12472	1.83465
	86.1	1.64478	1.66872	1.66872	1.31353	1.03813	1.40303	1.84725	2.07611	1.87785	1.88544	1.37383	1.65756	2.19141	2.18824	1.53491	2.4875	2.08758	1.73936	1.53777	1.63564	2.8353	2.62029	2.42496	2.92692	3.08675	2.33418	2.98516	4.4957	3.29413	3.91644	4.62636	4.68907	3.87948	2.73186	2.09095	1.48369
	86.2	1.40872	1.61115	1.61115	1.35488	1.09901	1.65055	1.92421	2.08985	1.99398	1.7936	1.40528	1.68026	2.00302	2.02172	1.53584	2.37605	2.02179	1.78634	1.57445	1.62372	2.72836	2.76614	2.42933	2.80614	2.95322	2.25391	2.95927	4.14735	3.21873	3.75233	4.59941	4.68233	3.16458	1.39111	1.57315	1.58067
	86.3	1.59764	1.59294	1.59294	1.41461	1.12906	1.55406	1.96496	2.02189	1.96571	1.75694	1.41129	1.66694	1.99859	1.99806	1.61994	2.37743	2.07701	1.7918	1.43971	1.61246	2.68368	2.53042	2.47551	2.83204	2.89976	2.37039	2.84917	4.76033	3.40829	3.8191	4.67403	4.94503	3.27242	1.83473	1.84983	2.0047
	86.4	1.57455	1.56167	1.56167	1.38504	1.19615	1.56058	1.97296	2.08631	2.0257	1.76285	1.47096	1.77579	2.08293	1.90477	1.44208	2.59488	2.01038	1.90211	1.44336	1.6935	2.68467	2.54381	2.2868	2.69546	3.11116	2.38532	2.88439	4.98807	3.58995	4.10145	4.68806	4.84311	3.36401	2.76097	2.60851	1.92867
	86.5	1.5728	1.53736	1.53736	1.40646	1.17351	1.62352	2.09098	2.17385	2.04422	1.79245	1.34196	1.91147	2.15022	2.10141	1.42028	2.47767	2.16723	1.75633	1.46245	1.67125	2.79551	2.55149	2.46687	2.85937	3.09831	2.34986	3.02774	4.68773	3.35396	3.94541	4.58383	5.02156	3.39006	2.65429	1.95456	1.90122
	86.6	1.61257	1.61112	1.61112	1.4341	1.27292	1.54582	1.86197	2.08834	1.9756	1.76448	1.40629	1.8899	2.08132	2.14896	1.3409	2.31574	2.17262	1.63861	1.48381	1.65705	2.72083	2.71019	2.56796	2.82529	2.92425	2.40948	2.98593	4.32722	3.21287	3.87679	4.76932	5.18868	3.34526	2.07097	1.93667	2.14935
	86.7	1.72607	1.46814	1.46814	1.39453	1.22999	1.47314	1.855	2.05106	2.00013	1.76327	1.38043	1.79219	1.99819	1.98831	1.33589	2.3625	2.1415	1.63149	1.51427	1.56362	2.65252	2.60137	2.44681	2.73465	2.96203	2.29144	2.90957	4.44541	3.41534	3.90087	4.7536	4.91286	3.31237	1.93869	1.97595	1.87802
	86.8	1.69625	1.57025	1.57025	1.38241	1.1865	1.63484	1.95316	2.0656	1.83491	1.80791	1.4947	1.81342	1.98392	1.90687	1.39235	2.35065	2.37692	1.72984	1.57222	1.5891	2.64997	2.57004	2.6309	2.82568	3.06869	2.19501	2.97381	4.65673	3.50859	3.56902	4.82937	5.00777	3.12576	2.12578	1.4969	1.82051
	86.9	1.58223	1.38403	1.38403	1.42584	1.32901	1.49983	1.90337	2.15818	1.93717	1.66676	1.61425	1.76282	2.06713	2.00348	1.41491	2.2133	2.27064	1.90107	1.47844	1.49896	2.68501	2.5823	2.31328	2.79932	3.01036	2.20231	3.00397	4.51214	3.29897	3.55962	4.68867	5.05788	3.34933	1.34724	2.05057	2.15464
	87	1.58503	1.33807	1.33807	1.31349	1.24093	1.45607	2.03369	2.16393	2.00699	1.67986	1.47637	1.78901	2.03553	1.99668	1.35168	2.20591	2.26368	1.8938	1.5349	1.55012	2.89682	2.53065	2.39825	2.76413	3.06879	2.26592	3.0577	4.46262	2.78518	3.88884	4.70873	5.12662	3.34935	1.18225	1.79853	2.04331
	87.1	1.77381	1.34605	1.34605	1.36643	1.22865	1.43101	2.09502	2.04122	1.94445	1.69801	1.48972	1.8309	1.94759	2.0019	1.27011	2.25982	2.13839	1.68999	1.44317	1.36826	2.87135	2.60956	2.4745	2.78025	3.10876	2.1256	2.87997	4.36688	3.169	4.0899	4.67113	5.45919	3.07072	1.39897	1.6961	1.93875
	87.2	1.73796	1.30715	1.30715	1.33748	1.18854	1.6194	1.95533	2.02269	1.75972	1.77201	1.51754	1.76478	2.07977	1.90873	1.43692	2.38013	2.35433	1.7129	1.42695	1.38573	2.9033	2.57509	2.33372	2.88654	3.08947	2.04362	2.93742	4.95719	3.04047	3.94842	4.67427	5.01548	3.02347	1.47648	1.4413	1.66523
	87.3	1.68031	1.36375	1.36375	1.43869	1.22623	1.59521	2.03371	2.06145	1.73765	1.58859	1.52397	1.66888	2.08139	2.13805	1.50718	2.56014	2.27193	1.93174	1.54993	1.31039	2.82632	2.57158	2.52021	2.78789	3.11608	2.17403	2.94256	4.86079	3.00097	3.798	4.61391	5.13228	3.06705	0.932909	1.60626	2.29532
	87.4	1.61358	1.4519	1.4519	1.40256	1.26921	1.58655	2.00875	2.00834	1.72365	1.69381	1.54562	1.65666	2.14708	2.27084	1.35487	2.20477	2.14545	1.84532	1.43827	1.40251	2.75288	2.65129	2.64668	2.73952	3.12615	2.30875	3.14611	4.63248	3.0776	4.30097	4.61733	5.25968	3.65086	1.43606	1.87261	2.37796
	87.5	1.69035	1.37474	1.37474	1.43522	1.18557	1.58506	2.15935	2.031	1.86521	1.63278	1.47107	1.67804	2.0633	2.17572	1.3602	2.12228	2.08053	1.88951	1.38463	1.36163	2.95214	2.58799	2.70285	2.62561	3.09917	2.253	3.01579	4.21073	3.03141	4.22666	4.40058	5.4021	3.31288	1.53756	1.98267	2.4931
	87.6	1.76662	1.54202	1.54202	1.42085	1.18142	1.66007	2.07004	2.02702	1.8261	1.72264	1.52481	1.71213	1.99477	2.26376	1.47235	2.25445	2.14909	1.77152	1.52147	1.32149	2.95922	2.52604	2.75657	2.73019	3.16836	2.3334	2.88142	4.84257	3.12348	4.0975	4.76685	5.2297	3.15896	1.30024	2.13274	2.54872
	87.7	1.6993	1.41916	1.41916	1.39071	1.19101	1.57014	2.05228	2.02446	1.93732	1.81434	1.41838	1.63895	1.85802	2.1371	1.36514	2.15089	2.18293	1.65057	1.49694	1.45914	2.7853	2.68081	2.56922	2.56964	3.24079	2.18252	2.89883	4.60132	3.04847	4.01346	4.669	5.49418	3.25083	1.88371	2.10435	2.20724
	87.8	1.76295	1.4009	1.4009	1.40113	0.977685	1.61369	1.98863	2.04364	2.08503	1.69992	1.3955	1.91116	1.87999	2.12119	1.39888	2.08746	2.14045	1.74108	1.40528	1.44391	2.79119	2.57852	2.61878	2.82096	3.12627	2.24239	3.04974	4.33359	3.36163	3.81827	4.73591	5.16688	3.71561	2.10113	1.88099	2.2775
	87.9	1.76765	1.47792	1.47792	1.47786	1.07163	1.59922	2.0112	2.07174	2.00396	1.858	1.62117	1.83372	1.86838	2.13858	1.35571	2.2073	1.96632	1.82654	1.41345	1.3584	3.12131	2.49543	2.58095	3.01687	2.98261	2.20191	2.96477	4.47958	3.66479	3.93471	4.72046	5.41677	4.33373	2.04129	1.97295	2.62836
	88	1.73624	1.40788	1.40788	1.36483	1.06823	1.63279	1.97539	1.94956	1.97825	1.91279	1.6163	1.85948	1.83055	2.16729	1.35869	2.23672	2.17318	1.86749	1.42091	1.41873	2.93983	2.50072	2.68253	2.94422	2.95465	2.23606	3.04255	4.59859	3.18145	3.96206	4.47009	5.39237	4.58999	2.36714	2.38989	2.30613
	88.1	1.7432	1.45647	1.45647	1.41879	1.05001	1.51952	1.94153	2.02136	2.09921	1.91918	1.54658	1.82132	1.9743	2.23896	1.43105	2.13549	2.07577	1.87843	1.42437	1.41202	2.99891	2.52408	2.61517	2.84421	3.10955	2.21958	3.02991	4.33767	2.95796	3.89217	4.50908	5.29798	4.16385	2.14735	2.32507	2.21827
	88.2	1.82511	1.42875	1.42875	1.48145	0.952547	1.63023	1.97575	1.99752	1.89907	1.92278	1.57583	1.95683	2.10963	2.17098	1.32723	2.17717	2.22003	1.81481	1.5027	1.63149	2.94626	2.66225	2.74456	2.84535	2.88022	2.29589	3.00305	4.69692	3.17758	3.91509	4.72723	5.30656	4.89366	2.51791	2.22469	2.76772
	88.3	1.76645	1.39247	1.39247	1.40186	1.02146	1.67864	1.93006	2.15042	1.94854	1.91641	1.39546	1.74336	1.99355	2.2578	1.40196	2.17137	2.06862	1.98521	1.38792	1.62291	3.00255	2.64395	2.66493	3.00549	3.00734	2.27354	2.86607	4.02151	3.22712	3.97163	4.64156	5.02992	4.56809	2.0667	2.23577	2.69253
	88.4	1.53911	1.4585	1.4585	1.4816	1.0443	1.6442	2.01886	2.13546	1.85636	2.00709	1.48097	1.79443	1.9806	2.07368	1.47369	2.16069	2.02114	1.8456	1.41253	1.6124	2.83884	2.60648	2.66576	2.98141	3.05088	2.2978	3.03985	4.56302	3.03473	3.76758	4.63644	5.10852	4.49104	1.74398	2.01665	2.26549
	88.5	1.57318	1.34933	1.34933	1.46938	1.05284	1.59076	2.01027	1.98362	1.87674	2.02716	1.45994	1.75334	2.04709	2.10517	1.36756	2.3183	1.96444	1.81738	1.4532	1.55648	2.82918	2.51506	2.78729	2.61104	3.07377	2.27223	2.92528	4.25995	2.97733	3.80386	4.53574	5.51506	5.00622	1.49748	2.18986	2.31563
	88.6	1.65357	1.37506	1.37506	1.48141	1.0924	1.68234	1.92972	1.87201	1.8106	1.95266	1.56044	1.68688	2.13126	2.22241	1.35309	2.30682	2.12059	1.82059	1.5149	1.6133	3.05442	2.4194	2.72316	2.71889	3.08931	2.25948	2.92785	4.5816	2.8135	3.94614	4.49354	5.21859	4.48147	1.89784	2.23265	2.25802
	88.7	1.67188	1.35992	1.35992	1.37374	1.11437	1.60584	1.90886	1.87157	2.00567	2.01492	1.67328	1.5515	2.12939	2.29447	1.36933	2.38505	2.07255	1.74167	1.27698	1.43539	3.08843	2.52176	2.7858	2.58442	2.95238	2.35338	2.98826	4.45745	3.11771	3.98583	4.58262	5.26208	3.94153	2.1521	1.50198	2.53128
	88.8	1.57683	1.35254	1.35254	1.39087	1.13315	1.63851	1.88335	1.8279	1.99221	1.95432	1.33789	1.61782	2.05676	2.2827	1.4565	2.39035	1.90886	1.84382	1.25543	1.41875	3.02556	2.58592	2.73563	2.43968	2.95754	2.246	2.96355	4.44841	3.62849	4.09262	4.58338	5.17559	3.96168	2.13926	0.924374	2.61182
	88.9	1.53633	1.37628	1.37628	1.4408	1.11348	1.65001	1.92364	1.94719	1.91497	1.81983	1.49629	1.6868	2.11035	2.23751	1.27835	2.45275	2.12159	1.96399	1.25862	1.48073	2.7511	2.56039	2.81249	2.47115	2.97975	2.40078	2.78907	4.09879	3.64223	4.2393	4.56803	5.29682	4.11094	2.18768	1.10364	2.60271
	89	1.69668	1.34261	1.34261	1.40324	0.964006	1.73179	2.00762	1.98301	1.93393	1.75955	1.38053	1.72138	2.00347	2.25527	1.24378	2.54576	2.0623	1.93935	1.40251	1.39694	2.60545	2.50762	2.89091	2.75293	3.16233	2.29562	2.85565	4.20232	3.41498	3.89143	4.63074	4.97406	4.41091	2.16227	2.21445	2.72186
	89.1	1.68625	1.24104	1.24104	1.34696	0.999333	1.75937	1.97669	1.88022	2.04801	1.75157	1.55058	1.70603	2.22223	2.23444	1.32036	2.65975	2.10712	1.7829	1.35984	1.48787	2.56985	2.63422	2.78912	2.86246	3.10595	2.24362	2.87819	4.83812	3.44118	3.74908	4.65408	4.83641	4.51968	1.79737	2.20031	2.76774
	89.2	1.54896	1.38954	1.38954	1.38684	1.17512	1.73729	1.79732	2.02162	1.99745	1.60059	1.74077	1.68831	2.30222	2.02045	1.26797	2.74558	2.06766	1.94287	1.50955	1.40844	2.9427	2.53225	2.68713	2.7145	2.97708	2.23264	2.96435	4.39391	3.41087	3.72936	4.5809	5.40747	4.59017	1.56062	2.25349	2.5918
	89.3	1.70133	1.41801	1.41801	1.34284	1.10921	1.70075	1.85035	1.96821	2.10189	1.74719	1.49239	1.72349	2.14472	2.08554	1.27205	2.48025	2.03535	1.82319	1.47965	1.46617	2.75386	2.54831	2.86856	2.78606	2.95621	2.31521	2.96857	4.48597	3.35461	3.93441	4.72681	5.23714	4.08959	0.964575	2.36567	2.7953
	89.4	1.80867	1.506	1.506	1.36833	1.06742	1.69452	1.74728	2.03065	1.97256	1.6713	1.61074	1.87429	2.06219	2.15096	1.36939	2.53443	1.94114	2.02622	1.48555	1.56521	2.55388	2.52873	2.60752	2.89024	2.98396	2.27362	3.0649	5.11662	3.34288	3.95836	4.77225	5.11485	3.62619	1.82616	2.23704	2.2053
	89.5	1.62502	1.35933	1.35933	1.36827	1.08182	1.699	1.86273	2.18524	1.88745	1.71634	1.48794	1.77312	2.01606	2.04966	1.22284	2.65189	1.89801	1.94409	1.5055	1.53201	2.84455	2.52694	2.71891	2.77244	2.99227	2.32303	2.86505	4.84692	3.54177	4.14527	4.66684	5.13836	3.86191	2.06016	2.19154	1.9986
	89.6	1.67101	1.4577	1.4577	1.42886	1.16878	1.75176	1.68808	2.20524	1.98069	1.71761	1.39121	1.92011	2.04516	2.02107	1.29356	2.53124	1.81826	2.00397	1.53709	1.41577	2.6395	2.56965	2.49568	2.77496	3.03432	2.21228	2.95381	4.01143	3.51789	4.23202	4.88181	4.98494	4.02596	1.04117	2.64052	2.09541
	89.7	1.424	1.51426	1.51426	1.32894	1.12671	1.67227	1.91836	1.96057	1.88848	1.76584	1.36817	1.94005	2.14805	2.10311	1.27311	2.52044	1.92324	2.02957	1.52771	1.50306	2.79939	2.55568	2.4921	2.78902	3.07391	2.30103	3.01001	4.62891	3.30932	4.17409	4.83771	4.98381	4.00925	1.28492	2.48868	2.04343
	89.8	1.64385	1.32361	1.32361	1.44517	1.15073	1.8656	1.73884	2.11161	1.89602	1.75101	1.35553	1.93751	2.14248	2.20078	1.46373	2.68423	2.01763	2.11014	1.39838	1.51088	2.74988	2.5051	2.74906	2.69981	2.92316	2.32674	2.86347	4.60518	3.57111	4.09239	4.80406	5.0822	4.01618	1.7288	2.60999	2.35275
	89.9	1.4958	1.3946	1.3946	1.4341	1.18114	1.74707	1.82695	1.99563	2.01896	1.75619	1.428	1.91901	2.20069	2.21718	1.36547	2.58555	2.12706	2.04046	1.47231	1.38089	2.90532	2.46811	2.28312	2.74271	2.872	2.16982	2.80121	4.38718	3.19202	4.08375	4.76321	5.47117	4.03843	1.5582	2.55154	1.8949
	90	1.48652	1.52889	1.52889	1.35504	1.20705	1.75045	1.81749	1.93374	1.95413	1.78286	1.5141	1.87026	2.1719	2.23634	1.21967	2.65201	2.13226	1.91838	1.49533	1.3464	2.40023	2.45293	2.38558	2.70485	2.94488	2.25036	2.89608	4.81985	3.26502	3.88909	4.76829	5.56491	4.23853	1.37114	2.46733	1.98546
	90.1	1.56194	1.5334	1.5334	1.38216	1.23148	1.67829	1.90621	1.97396	1.82856	1.65563	1.44162	1.86687	2.07644	2.16722	1.22327	2.55412	2.05772	1.94372	1.45765	1.27859	2.65678	2.63811	2.3349	2.86989	2.81183	2.21471	2.89901	3.89861	3.44481	4.16049	4.66854	5.18652	3.86015	1.62511	2.56008	2.23479
	90.2	1.58803	1.47303	1.47303	1.52521	1.20359	1.74911	1.74543	1.88161	2.04773	1.6223	1.57693	1.93432	2.19584	2.21572	1.33632	2.7031	2.15371	1.97732	1.50872	1.56196	2.61917	2.50122	2.65668	2.87369	2.89046	2.36437	2.9284	4.69655	3.22992	4.40247	4.92223	4.91739	4.15439	1.6315	2.4575	2.23005
	90.3	1.64051	1.34372	1.34372	1.38436	1.1894	1.67425	1.7499	1.92939	2.09762	1.6753	1.45102	1.84204	2.25328	2.2946	1.26428	2.57712	2.12912	1.83795	1.49293	1.52391	2.73898	2.47524	2.55512	2.91034	2.98143	2.29583	2.96327	4.58951	3.27343	4.30844	4.93668	4.89445	4.31588	1.14001	2.16823	2.05212
	90.4	1.62535	1.31184	1.31184	1.3876	1.25963	1.72684	1.85461	1.90235	2.00285	1.62606	1.54251	1.81783	2.39051	2.20146	1.30592	2.48297	2.13992	2.0312	1.39421	1.3857	2.78558	2.49592	2.53531	2.95127	2.94064	2.19415	2.99539	4.35859	3.59347	4.23222	4.84914	5.15398	4.15701	0.943691	2.69646	1.92803
	90.5	1.53385	1.53641	1.53641	1.41158	1.24771	1.76228	1.8746	2.13939	2.07378	1.67964	1.49256	1.91758	2.16193	2.15624	1.30744	2.5886	2.21663	2.11656	1.46534	1.54925	2.86837	2.568	2.61227	2.82385	2.89549	2.27195	2.93175	4.08257	3.62699	4.44095	4.90663	4.78511	4.42049	1.23816	2.47558	2.14546
	90.6	1.59736	1.41234	1.41234	1.38126	1.2339	1.59704	1.88947	2.19233	2.00254	1.71229	1.52324	1.90345	2.26666	2.19347	1.44139	2.63749	2.26547	1.91168	1.41328	1.42085	2.63713	2.65141	2.54468	2.81391	3.00429	2.27969	3.08695	4.48864	3.92991	4.19894	4.85064	5.07439	4.39246	1.83059	2.55571	1.78976
	90.7	1.38478	1.49967	1.49967	1.4658	1.22676	1.55547	1.86728	2.05127	1.94088	1.70121	1.3193	1.85118	2.33006	2.23426	1.36187	2.68873	1.92058	2.15039	1.46779	1.43772	2.50445	2.53296	2.37648	2.84875	3.03011	2.17159	2.88168	4.26695	4.15619	4.45061	4.82929	4.7353	3.81571	2.10764	2.7303	2.08231
	90.8	1.56237	1.36301	1.36301	1.47084	1.22375	1.52816	1.82593	1.97007	1.98184	1.74208	1.32243	2.01433	2.25623	2.10188	1.56403	2.70144	1.99624	2.12594	1.4161	1.38855	2.55283	2.46643	2.4609	2.87061	3.1661	2.16243	2.79785	4.08563	3.81463	4.46333	4.94612	4.81065	4.19042	0.977649	2.29622	2.32044
	90.9	1.60148	1.46698	1.46698	1.36079	1.2254	1.5601	1.79734	2.09143	2.02992	1.63146	1.33248	1.95566	2.25124	2.23264	1.32077	2.59058	2.07061	1.86019	1.38378	1.44016	2.90879	2.46067	2.46489	2.75484	3.06768	2.20593	2.98957	4.43991	4.27214	4.4937	4.81914	4.82033	3.86626	0.894622	2.49823	1.8153
	91	1.52351	1.35858	1.35858	1.35104	1.30876	1.55016	1.82545	2.147	1.97761	1.78073	1.41581	1.89341	2.20048	2.16936	1.40861	2.45782	2.08812	1.89697	1.41443	1.39878	2.98942	2.56495	2.52963	2.80508	2.95069	2.22773	2.98673	4.60909	4.26292	4.43447	4.96336	4.86259	3.93746	1.40118	2.5449	2.10985
	91.1	1.6708	1.42635	1.42635	1.33721	1.25484	1.64141	1.91056	2.12692	2.02746	1.80121	1.32944	1.95676	2.34325	2.20894	1.51354	2.64624	1.99085	1.79932	1.44413	1.48643	2.61595	2.37689	2.54286	2.72631	3.03546	2.40436	3.07684	4.5559	4.52327	4.52313	4.74911	5.11918	3.65217	1.26205	2.54907	1.93492
	91.2	1.69086	1.47023	1.47023	1.37982	1.24545	1.68404	1.84283	2.08737	1.8911	1.83819	1.39853	1.97907	2.2821	2.21678	1.41806	2.54786	1.93626	1.82216	1.38393	1.47375	2.98959	2.45218	2.53567	2.70001	3.12024	2.39972	3.00909	4.24693	4.57557	4.31736	4.76511	4.64233	3.74039	1.77843	2.43	1.68266
	91.3	1.65676	1.32034	1.32034	1.35596	1.24993	1.80802	1.84245	2.09598	2.11759	1.78539	1.34421	1.97595	2.11698	2.27234	1.46245	2.43539	2.13664	1.86242	1.50233	1.44289	2.862	2.50759	2.70699	2.89544	2.97525	2.37223	3.08346	4.74062	4.39644	4.57576	4.92973	4.70801	3.41068	2.08706	2.35299	2.01504
	91.4	1.6188	1.29628	1.29628	1.35714	1.25447	1.75364	1.84156	2.18653	1.98864	1.78776	1.38524	1.99441	2.23638	2.33097	1.49493	2.32896	2.04941	1.94426	1.3993	1.546	2.82857	2.64719	2.55183	2.71419	2.85946	2.41215	3.01927	3.91534	4.30637	4.42991	4.7646	5.18991	3.63292	1.43777	2.22948	2.23409
	91.5	1.52941	1.27176	1.27176	1.34966	1.36402	1.89706	1.90833	2.13347	2.0895	1.79384	1.28017	1.96124	2.20574	2.34396	1.54522	2.58836	2.05567	1.99256	1.51885	1.56669	2.88549	2.56445	2.63732	2.80524	2.99934	2.51968	3.33065	4.76351	4.68253	4.29496	4.91017	5.10247	3.4875	1.85505	2.32925	1.80617
	91.6	1.55419	1.31566	1.31566	1.41897	1.34368	2.01736	1.78072	2.12401	2.10114	1.74258	1.29116	1.91961	2.25634	2.28313	1.582	2.36318	2.01149	1.93595	1.26559	1.50524	2.99208	2.39802	2.61494	2.84542	3.00008	2.45724	3.26447	4.66495	4.38469	4.06347	4.60664	5.04953	3.54811	2.50276	2.63183	2.07489
	91.7	1.53312	1.23476	1.23476	1.38395	1.35107	1.8641	1.80765	2.05513	2.04397	1.76757	1.30249	1.98535	2.18888	2.33079	1.36623	2.43534	2.08452	1.80001	1.22606	1.40475	3.07433	2.46588	2.58443	2.66351	2.96298	2.36271	3.26684	5.10887	4.4001	4.08172	4.7705	5.26899	3.68345	2.37045	2.55892	1.75774
	91.8	1.61357	1.19576	1.19576	1.3412	1.23969	1.91326	1.85854	2.10705	2.12929	1.75411	1.2355	1.85549	1.94203	2.30315	1.43707	2.44932	1.90842	1.78606	1.29567	1.41553	3.06595	2.38635	2.48174	2.47912	2.88687	2.32208	3.49797	4.59159	4.36174	3.88466	4.74103	4.87931	4.10731	1.47877	2.4091	2.07165
	91.9	1.51208	1.24676	1.24676	1.32946	1.29527	1.93795	1.95984	2.11014	2.04326	1.75726	1.39991	1.93996	2.30892	2.25199	1.38474	2.72825	1.96801	2.0316	1.29897	1.41414	3.26855	2.41881	2.46619	2.60463	2.99599	2.35814	3.18538	4.7058	4.57139	4.00314	4.88017	5.23583	4.21197	1.38731	2.52138	2.49561
	92	1.58092	1.41219	1.41219	1.36964	1.37831	1.82722	1.81367	1.99747	2.12596	1.76486	1.40802	1.94144	2.24793	2.39436	1.52091	2.53899	1.77719	2.00641	1.10775	1.2651	2.9141	2.44024	2.27122	2.79418	3.08845	2.22382	3.16228	4.60518	4.03231	4.01517	4.86385	4.89727	4.01935	1.05289	2.30241	2.68375
	92.1	1.54002	1.32357	1.32357	1.34439	1.62121	2.07456	1.78668	2.0695	1.92364	1.75404	1.44527	1.81578	2.10676	2.19532	1.66598	2.54019	2.10419	1.74027	1.22408	1.6267	2.94124	2.38329	2.42128	2.87477	2.98337	2.3346	3.18985	4.89924	4.12643	4.3737	4.81802	4.65336	3.52328	1.37905	2.35391	3.09904
	92.2	1.66029	1.38206	1.38206	1.35504	1.39603	2.04106	1.89143	2.10725	1.69618	1.66236	1.4907	1.92168	1.98588	2.26469	1.56004	2.49579	2.16099	1.85747	1.21071	1.52041	2.61357	2.41951	2.41151	2.81631	2.87038	2.28063	3.05992	5.20123	3.95608	4.17511	4.78058	4.77339	3.74212	1.70216	2.35152	2.53355
	92.3	1.60962	1.55227	1.55227	1.40803	1.27924	2.08753	1.76521	2.03415	2.02272	1.87352	1.41826	1.96047	1.96372	2.22789	1.61776	2.3541	1.90799	2.05263	1.3069	1.43835	2.93878	2.59294	2.46852	2.62041	2.9452	2.29067	3.28496	4.98412	3.99338	4.11957	4.87963	4.80153	3.52135	1.48466	2.46197	2.77788
	92.4	1.56543	1.39309	1.39309	1.2765	1.30205	2.02301	1.97097	1.97475	2.00369	1.79464	1.5567	2.01802	1.9379	2.2862	1.35544	2.29013	1.97601	2.02061	1.27059	1.21515	2.91782	2.45528	2.36518	2.67198	2.86534	2.35859	3.20404	4.95153	3.93892	4.12352	4.88812	4.80616	3.61545	1.48308	2.455	2.6519
	92.5	1.55846	1.48891	1.48891	1.3829	1.25879	2.10735	1.93562	2.13642	1.88897	1.70632	1.49633	1.93633	1.86242	2.33177	1.46193	2.59516	2.03999	1.98212	1.14362	1.17835	2.8372	2.3856	2.27206	2.81561	2.71863	2.2397	3.16722	4.51289	3.74169	4.19923	4.79508	4.61879	3.81607	1.8234	2.44753	2.76748
	92.6	1.69251	1.54115	1.54115	1.40347	1.41139	2.00972	1.9447	2.11877	1.9291	1.84064	1.48365	1.86928	1.97127	2.17122	1.38076	2.40926	2.17537	1.85488	1.16047	1.2487	2.6476	2.35753	1.95068	2.85945	2.93481	2.15615	3.08323	4.99158	3.95999	4.02063	4.84987	5.14116	3.48727	2.2068	2.83819	2.68499
	92.7	1.68768	1.39098	1.39098	1.40433	1.46093	2.04843	1.86702	2.0614	1.97798	1.85383	1.48197	1.89442	1.86724	2.22747	1.52999	2.42138	2.15265	1.87231	1.22103	1.14676	2.849	2.42177	2.24045	2.8218	2.75906	2.18519	3.34837	4.77989	3.9759	4.12928	4.7624	4.85285	3.65934	2.34182	2.30162	2.84036
	92.8	1.58678	1.3298	1.3298	1.47056	1.41063	2.11192	1.93433	2.04945	2.05729	1.89789	1.39266	1.85151	1.93887	2.16553	1.46477	2.40223	1.88264	1.88072	1.29651	1.28073	2.94497	2.49852	2.13933	2.77513	2.82722	2.17679	3.2933	4.75237	4.38172	3.94671	4.78164	4.82516	3.93363	2.43325	2.24579	2.82467
	92.9	1.61945	1.42777	1.42777	1.33859	1.56874	2.12525	1.94043	2.1068	1.99508	1.83354	1.45396	1.78968	1.86295	2.2073	1.29277	2.44754	1.9796	1.90498	1.27004	1.28396	2.64842	2.53983	2.06628	2.97361	2.90267	2.19171	3.24393	4.20938	4.20318	4.14577	4.77163	4.7778	3.63173	2.16884	2.27058	2.71337
	93	1.59524	1.37697	1.37697	1.44246	1.50209	2.14916	1.85111	2.05616	1.99415	1.87263	1.41138	1.8754	1.85413	2.21153	1.3412	2.36959	2.0926	1.80613	1.34355	1.17061	2.80329	2.52678	1.95475	2.77538	2.86215	2.12607	3.27102	4.48896	4.00641	4.47759	4.86635	4.53099	3.57686	1.88609	2.32542	2.41822
	93.1	1.61419	1.33242	1.33242	1.37979	1.53355	1.89428	1.83563	2.00728	1.91184	1.84067	1.45437	1.79612	2.0168	2.23123	1.44231	2.39429	1.94586	1.79382	1.20098	1.4686	3.09963	2.46494	2.23734	2.82532	2.84639	2.26324	3.3123	4.75324	4.423	4.32615	4.74041	4.65013	3.36896	1.71829	2.16571	2.53264
	93.2	1.70362	1.27024	1.27024	1.40801	1.56857	1.93377	1.7484	2.07888	1.93042	1.9122	1.54996	1.81413	2.05115	2.05518	1.52812	2.16346	1.8785	1.79088	1.21251	1.65292	2.77786	2.4431	2.45328	2.74449	2.87275	2.17326	3.23278	5.04854	4.60968	4.20323	4.82206	4.57518	3.25013	2.17604	1.8958	2.24341
	93.3	1.55746	1.33677	1.33677	1.3217	1.56557	1.97157	1.78049	2.0119	1.8665	1.82509	1.51981	2.02474	2.02692	2.25383	1.37944	2.14947	2.01356	1.7244	1.23478	1.50203	2.86716	2.50437	2.34526	2.83504	2.8875	2.21379	3.28996	4.62437	4.30153	4.14483	4.83477	4.61295	3.08372	1.58516	1.69361	2.64419
	93.4	1.70712	1.37909	1.37909	1.42325	1.5617	1.87496	1.84524	1.96521	2.17679	1.89039	1.45595	2.15939	1.93387	2.27805	1.46223	2.44107	2.11329	1.77502	1.19677	1.47574	2.87047	2.34789	2.4725	2.67183	2.81635	2.2504	3.2067	4.86686	4.28109	4.2349	4.94216	4.47326	3.338	2.09484	1.7735	2.61201
	93.5	1.50904	1.3909	1.3909	1.45247	1.60506	1.86996	1.92327	1.9871	1.92599	1.86571	1.64298	2.18054	2.00026	2.26944	1.41428	2.39331	1.91265	1.97243	1.32219	1.6284	2.99815	2.38502	2.45051	2.74507	2.83197	2.31991	3.39329	4.69979	4.18029	4.47703	4.84411	4.4647	3.40774	2.03738	1.82124	2.36682
	93.6	1.55136	1.42216	1.42216	1.42239	1.31823	1.90535	1.81724	1.93324	2.02165	1.86281	1.68425	2.0566	2.0772	2.29179	1.46511	2.41653	2.15304	1.76732	1.25126	1.45542	2.94131	2.27994	2.32162	2.51229	2.86528	2.16039	3.24614	5.06423	3.87473	4.52529	5.03233	4.29114	3.34791	1.81204	1.86322	2.1321
	93.7	1.68848	1.43227	1.43227	1.5333	1.42695	1.69903	2.00761	2.01623	1.88673	1.90092	1.61211	2.12513	2.02562	2.19624	1.74016	2.41485	2.10709	1.7807	1.21553	1.53627	2.63825	2.26856	2.17104	2.56513	3.03061	2.21263	3.22809	4.83505	4.23886	4.40328	4.99607	4.45442	3.39874	1.09162	2.26485	2.32716
	93.8	1.62017	1.2292	1.2292	1.34715	1.45644	1.68941	1.96372	1.80955	2.06038	1.89495	1.58338	2.112	1.91865	2.20898	1.85741	2.37928	2.02921	1.82764	1.28435	1.44813	2.74695	2.27043	2.22995	2.65105	2.96693	2.09	3.3783	4.87297	4.24066	4.45429	4.86378	4.60135	3.29406	2.01118	2.43114	2.12331
	93.9	1.61489	1.42232	1.42232	1.40618	1.35684	1.70316	2.0444	1.98251	1.906	1.86689	1.47534	2.02064	2.14419	2.46567	1.87755	2.18904	2.03771	1.8142	1.27346	1.58823	2.97928	2.42377	2.31931	2.56473	2.97721	2.25195	3.19733	5.2641	4.033	4.45108	4.79188	4.4573	3.44954	1.89007	2.52179	2.18555
	94	1.67725	1.4284	1.4284	1.40687	1.45475	1.81464	1.82196	1.83585	1.93038	1.81215	1.48283	2.00256	1.92914	2.33943	1.89709	2.39029	2.11789	1.9385	1.19714	1.47593	3.07178	2.30843	2.32611	2.69815	2.80291	2.22667	3.41658	5.05195	3.90631	4.58548	4.81479	4.34987	2.9875	1.79132	2.11426	1.82991
	94.1	1.61188	1.39647	1.39647	1.44101	1.41997	1.68421	1.83557	1.9271	2.01672	1.92209	1.5963	2.05154	2.08287	2.50318	1.90415	2.3471	2.33726	1.88788	1.286	1.50873	3.05458	2.45769	2.35685	2.46209	2.89084	2.27635	3.42506	4.53335	3.90556	4.54346	4.77857	4.77487	3.04216	2.34684	2.27689	2.38316
	94.2	1.62119	1.44216	1.44216	1.43917	1.47608	1.55468	1.89217	2.05023	1.89127	2.03773	1.47159	1.99389	2.14454	2.45004	2.02321	2.36089	2.17807	1.90053	1.183	1.51174	3.15185	2.35219	2.26144	2.65553	3.07536	2.30016	3.24906	4.80401	3.91239	4.38487	4.72146	4.85179	3.51176	2.51305	2.47316	1.882
	94.3	1.74042	1.56581	1.56581	1.40223	1.49705	1.65284	1.86154	1.88325	2.0285	2.04115	1.54472	2.06399	2.1536	2.51954	2.15858	2.42051	2.25117	1.75211	1.16147	1.51445	3.12148	2.38869	2.23617	2.7272	2.89156	2.26302	3.24803	4.54221	3.7635	4.23797	4.93995	5.17681	3.48193	2.64022	2.33778	2.14303
	94.4	1.52924	1.55012	1.55012	1.4936	1.17538	1.74279	1.87269	1.87661	2.1461	1.90671	1.45677	2.05566	2.03584	2.57307	2.12608	2.41861	2.40771	1.89888	1.15971	1.58118	3.18078	2.24169	2.15627	2.9375	2.93376	2.17691	3.2564	4.80042	4.24813	4.29407	4.83328	4.96438	3.55702	2.56938	2.28223	1.88491
	94.5	1.63848	1.55537	1.55537	1.41937	1.29247	1.67903	1.8234	1.92002	2.10312	2.00152	1.60442	2.20228	2.03531	2.396	2.12243	2.16058	2.36164	1.92753	1.3274	1.61875	3.07486	2.39359	2.09166	2.86111	2.96103	2.25182	3.18781	4.87024	4.11287	4.269	4.67283	5.16846	3.42996	2.51161	2.2592	1.79756
	94.6	1.42534	1.57568	1.57568	1.40394	1.3106	1.59643	1.78471	1.95819	1.94514	1.98481	1.43088	2.14451	2.12244	2.44388	1.97462	2.23128	2.36281	1.91223	1.20928	1.45681	3.18612	2.31056	2.15535	3.06427	2.8538	2.22774	3.35718	4.71258	4.04945	4.82962	4.92418	4.64708	3.07138	1.97476	2.38865	2.37694
	94.7	1.47706	1.57648	1.57648	1.43927	1.19928	1.58477	1.81917	2.02578	1.94705	1.97657	1.42177	2.01286	2.10157	2.41558	1.79541	2.38618	2.55187	2.03863	1.4091	1.66021	2.95931	2.46136	2.24519	3.05014	2.8827	2.19753	3.06008	4.77683	4.30032	4.46289	4.95914	4.37896	2.80354	1.69185	2.2128	2.22946
	94.8	1.55492	1.62393	1.62393	1.61487	1.46514	1.55633	1.85239	1.98358	2.07246	2.02441	1.36067	2.1081	1.98802	2.45447	1.80335	2.35686	2.48326	1.72818	1.29758	1.45432	3.01042	2.50839	2.21134	3.15907	2.9178	2.2646	3.11849	4.85554	3.43329	4.60223	4.92276	4.49323	3.6028	1.38478	2.35826	1.9489
	94.9	1.56417	1.68728	1.68728	1.43655	1.37656	1.57968	1.92858	1.9892	1.92587	2.0024	1.36315	2.16033	1.92036	2.31585	2.12071	2.27131	2.38002	1.79214	1.2937	1.37065	3.09328	2.59359	2.32664	3.14097	2.88172	2.17319	3.17096	4.65823	3.83601	4.26131	4.81154	4.73636	3.48013	1.69746	2.11348	2.27701
	95	1.52544	1.62217	1.62217	1.47725	1.16217	1.53279	1.87119	1.99727	1.90683	2.02585	1.29516	1.96005	1.87834	2.44933	2.22109	2.19481	2.34646	1.90199	1.21687	1.66679	2.82784	2.49	2.31112	3.00075	2.91358	2.25488	3.17415	4.85373	3.74855	4.40766	4.97942	4.40728	3.39417	2.24172	2.58407	2.00915
	95.1	1.4086	1.49004	1.49004	1.52225	1.27385	1.51103	1.81589	2.05395	1.75884	2.11721	1.74923	1.93536	1.93825	2.49467	2.12098	2.20286	2.3449	1.84382	1.25884	1.50547	3.10651	2.50041	2.04805	3.12944	2.89273	2.29389	3.07804	4.82853	3.75377	4.61028	4.98848	4.35958	3.6623	2.16044	2.39076	2.18805
	95.2	1.55938	1.74395	1.74395	1.34939	1.20204	1.60505	1.83386	2.03885	1.78526	2.07045	1.5548	1.92179	2.03916	2.45156	2.13967	2.51579	2.26922	1.73081	1.26638	1.61296	3.13631	2.45007	2.10316	3.05925	2.7992	2.26133	3.18859	4.68676	3.67258	4.45698	4.99399	4.31564	3.6939	1.54006	2.68672	2.40241
	95.3	1.66711	1.67075	1.67075	1.43469	1.30745	1.55119	1.84341	1.91432	1.80957	2.04191	1.58715	1.91773	2.0377	2.50036	1.99424	2.51373	2.2308	1.79778	1.26279	1.54801	2.92524	2.58968	1.97795	3.05538	2.8838	2.38056	3.31675	4.74712	4.11446	4.22067	5.15269	4.48437	3.46701	1.383	2.50292	1.69473
	95.4	1.81376	1.74879	1.74879	1.3714	1.24848	1.59134	1.89689	1.93477	1.83495	1.97161	1.53464	1.91823	2.09106	2.27798	2.06379	2.42799	2.28359	1.73723	1.21738	1.43477	3.10801	2.5212	2.09784	3.15185	2.92416	2.17329	3.19571	4.73795	4.10703	3.74354	4.87022	4.36559	3.50795	1.45273	2.52308	2.31006
	95.5	1.77166	1.67422	1.67422	1.30264	1.19358	1.63666	1.89257	2.07675	1.88859	1.96548	1.51041	1.95501	1.93003	2.36011	2.15176	2.22632	2.34114	1.85238	1.25234	1.56112	2.86083	2.54404	2.21356	3.09087	2.82121	2.31999	3.33683	4.66202	4.5223	4.10845	4.83574	4.41004	3.51473	1.41971	2.39234	2.63876
	95.6	1.73639	1.57115	1.57115	1.36182	1.13185	1.64553	1.75767	1.99656	2.09246	1.91557	1.40355	1.92771	1.81395	2.31336	2.39935	2.34938	2.37936	1.68028	1.38143	1.56166	2.97696	2.44687	2.12613	3.01217	2.96175	2.19725	3.34598	4.91699	4.69417	4.33429	4.9822	4.62777	3.52499	1.15116	2.67384	2.73584
	95.7	1.70624	1.59574	1.59574	1.40024	1.1955	1.52143	1.82286	2.10724	1.99791	1.87623	1.36035	1.80786	1.80593	2.1217	1.97672	2.44059	2.2916	1.74649	1.26458	1.43306	2.98414	2.55613	2.1746	3.04021	2.77756	2.06009	3.28	4.76627	4.69455	4.16391	4.88757	4.53643	3.6368	1.30261	2.86631	2.30265
	95.8	1.70237	1.54417	1.54417	1.3845	1.25554	1.78527	2.05022	1.96211	2.0718	1.90142	1.56581	1.81965	1.97607	2.24574	1.86078	2.4743	2.37276	1.74871	1.26805	1.45193	3.12021	2.45985	2.42967	3.11257	2.8781	2.16233	3.36004	4.7345	4.89603	4.22868	4.94023	4.53146	3.61017	1.45187	2.51876	2.02512
	95.9	1.69657	1.57969	1.57969	1.36396	1.14809	1.64913	1.82207	1.96156	2.03874	1.84491	1.52065	1.86169	1.84838	2.10371	1.87804	2.27505	2.22609	1.7322	1.1908	1.31254	2.92537	2.40289	2.33429	3.14835	2.84387	2.07958	3.16242	4.42473	4.86165	4.31769	4.72564	4.64652	3.55353	1.81138	2.61749	2.40478
	96	1.63785	1.66101	1.66101	1.29479	1.12252	1.60216	2.06965	2.05224	2.14545	1.86368	1.50746	1.67558	1.88181	2.23794	1.82003	2.34807	2.21155	1.93495	1.2429	1.41135	2.75358	2.51898	2.12944	3.00682	2.76437	2.10174	3.10362	4.76673	4.65019	4.116	4.92273	5.11638	3.49728	1.5497	2.40207	2.06393
	96.1	1.68255	1.62744	1.62744	1.33915	1.18972	1.75095	1.82266	1.90359	2.0247	1.90071	1.58968	1.68058	1.96753	2.23057	1.76658	2.29405	2.20861	1.76347	1.33106	1.47199	2.87102	2.47681	2.23037	3.00802	2.80534	2.04733	3.14569	5.17653	4.48612	4.18293	4.85539	4.76753	3.95782	1.92129	2.44632	2.10245
	96.2	1.64681	1.75074	1.75074	1.31134	1.24497	1.75715	1.88965	2.04927	1.94872	1.92352	1.49124	1.76933	2.09302	2.31082	1.92735	2.38317	2.45566	1.84284	1.27742	1.37624	2.86471	2.53144	2.27258	3.0423	2.88134	2.16985	3.32543	4.81365	4.27347	3.67248	4.91362	4.79025	3.70102	1.03762	2.71312	1.97073
	96.3	1.72767	1.68486	1.68486	1.37672	1.07222	1.65245	1.84923	1.9748	1.9954	1.90661	1.52345	1.78749	1.99775	2.22173	2.10812	2.32523	2.47773	1.85831	1.3053	1.30423	2.90452	2.4725	2.16325	3.1964	2.81569	2.04972	3.04087	4.96697	4.08744	3.91761	4.75501	4.73677	4.03538	1.81536	2.45796	2.367
	96.4	1.68991	1.62197	1.62197	1.4275	1.15792	1.6321	1.82384	1.95758	2.05984	1.88806	1.42548	1.63415	1.87763	2.27518	1.97998	2.36543	2.31465	1.863	1.27633	1.13527	2.87493	2.58291	1.92841	3.07954	2.71246	1.93083	3.05532	4.21529	4.11257	4.18823	4.9351	4.7864	3.87168	1.74337	2.91261	1.92349
	96.5	1.74512	1.59113	1.59113	1.43635	1.19561	1.77868	1.82295	1.96421	2.05464	1.9544	1.52349	1.63323	1.96979	2.21508	1.89453	2.35293	2.37076	1.81439	1.29112	1.19281	3.00073	2.66814	1.9814	3.01873	2.61921	1.9506	3.09175	4.34523	4.06295	3.79811	5.0139	4.7763	3.7329	1.51689	2.55584	1.84813
	96.6	1.7197	1.6184	1.6184	1.39893	1.18958	1.97658	1.90814	1.90533	1.98293	1.89452	1.42397	1.58594	1.97171	2.32211	1.88521	2.26556	2.1352	1.64034	1.19704	1.17941	2.93861	2.41688	2.17563	3.21424	2.60685	2.03885	3.22358	4.28662	4.39083	3.96127	4.944	4.95437	3.76681	1.45825	2.57779	2.46395
	96.7	1.67668	1.34584	1.34584	1.47134	1.08591	1.95122	1.76786	1.86459	1.94959	1.83893	1.5243	1.56251	1.7823	2.40061	1.98676	2.36569	2.08524	1.62846	1.32961	1.24637	2.67309	2.56867	2.40623	3.20713	2.59716	2.03891	3.3128	4.51816	4.14903	3.74301	5.0749	4.91728	3.74431	1.71113	2.378	1.93578
	96.8	1.73348	1.37874	1.37874	1.43651	1.09529	2.06105	1.82586	1.73775	2.05496	1.86237	1.41752	1.64025	1.91897	2.42204	1.87139	2.34375	2.05204	1.66696	1.22755	1.40948	2.81853	2.52822	2.74245	3.00269	2.73757	2.13426	3.04864	4.84429	4.47156	4.14588	5.09973	4.93643	3.98717	1.8334	2.22325	1.78415
	96.9	1.64091	1.40442	1.40442	1.33304	1.33898	2.01402	1.9056	1.86405	1.99026	1.80052	1.52323	1.83467	2.01567	2.27368	1.66355	2.24199	1.90021	1.64334	1.25196	1.53704	2.97436	2.78471	2.6353	2.91251	2.79214	2.21877	3.08438	4.29226	4.75736	4.17088	5.01013	4.81408	4.18476	1.50058	2.65904	1.96897
	97	1.53096	1.44017	1.44017	1.41855	1.46963	1.96305	2.04762	1.94112	2.07526	1.82321	1.37579	1.8628	1.95211	2.2768	1.63713	2.19656	1.75283	1.658	1.2642	1.26031	2.96427	2.49869	2.39879	2.69528	2.93698	2.17147	3.03439	4.44517	4.41782	4.16987	4.86498	4.89704	4.10785	1.62731	2.19991	2.47315
	97.1	1.63096	1.56701	1.56701	1.35978	1.26906	2.00394	1.78865	1.99261	2.0068	1.86618	1.33668	1.88016	2.1169	2.25288	1.60816	2.21456	2.06506	1.65598	1.20903	1.40318	2.76105	2.43873	2.54698	2.87004	2.90373	2.14429	3.05293	4.54699	4.28825	3.80192	4.88426	5.00959	4.22919	1.47646	2.84869	2.10965
	97.2	1.54213	1.5763	1.5763	1.27694	1.3721	1.88496	1.90131	1.98149	2.01698	1.70969	1.30117	1.67167	1.98442	2.27181	1.65747	2.31873	2.05681	1.55733	1.21128	1.25927	2.6313	2.42185	2.41397	2.95264	2.80664	2.11163	3.00635	5.06126	4.65899	4.24595	4.92262	4.86284	3.81684	1.40806	2.68693	1.56722
	97.3	1.69186	1.67333	1.67333	1.36281	1.40986	1.88714	2.01192	2.04306	1.92037	1.74668	1.31718	1.82407	2.12385	2.2559	1.49731	2.37214	2.25267	1.60499	1.27094	1.27219	2.81968	2.37823	2.41182	2.98226	2.79911	2.22334	2.91877	4.54954	4.73969	3.93467	4.87308	4.92494	3.78527	1.35341	2.54696	1.94974
	97.4	1.68355	1.61338	1.61338	1.33143	1.0339	1.94983	1.85183	2.02328	2.04031	1.72125	1.55925	1.88452	2.04843	2.48478	1.61643	2.1442	2.04552	1.76811	1.28581	1.09031	2.77587	2.40534	2.33513	2.85763	2.89227	2.22806	3.0062	4.46027	4.62386	3.93825	5.04042	4.61129	3.90453	1.33842	2.26883	2.12471
	97.5	1.61499	1.57482	1.57482	1.40635	1.16269	1.961	1.91593	2.07722	2.02685	1.70345	1.41196	1.94443	2.082	2.30233	1.3003	2.28727	2.09334	1.64214	1.19962	1.1663	2.92857	2.43691	2.29813	2.76635	2.87813	2.25699	3.03999	4.7614	4.23766	4.27844	4.90735	5.19638	3.92228	1.47153	2.2747	1.87809
	97.6	1.60419	1.59178	1.59178	1.48699	1.21874	2.00753	1.87764	2.062	1.93524	1.77062	1.55176	1.8041	2.03722	2.22904	1.48611	2.36469	1.84898	1.70681	1.35829	1.13248	2.84792	2.44501	2.36281	2.93782	2.90724	2.22995	3.12963	4.70289	4.13413	3.88787	4.90878	4.87075	3.70408	2.23011	2.55668	2.31913
	97.7	1.60559	1.51	1.51	1.44625	1.2441	1.96814	1.7719	2.11257	1.89208	1.7916	1.58747	1.83057	2.1792	2.30452	1.41592	2.43331	1.8026	1.70474	1.26789	1.24588	2.94061	2.36885	2.30475	3.08188	2.89085	2.18185	3.11762	4.29225	4.04937	3.98312	4.77098	5.21352	3.40586	2.12173	2.60824	2.38485
	97.8	1.67453	1.57017	1.57017	1.33144	1.35187	2.0235	1.88478	2.16649	1.9993	1.73896	1.7795	1.91637	2.28582	2.18571	1.45366	2.45902	1.71861	1.69089	1.38309	1.15102	2.97624	2.37189	2.25951	2.91179	2.92508	2.23908	3.11504	4.9022	4.03326	4.20637	5.02478	5.01257	3.65356	2.0076	1.97972	2.30396
	97.9	1.69705	1.60545	1.60545	1.37628	1.13773	1.8748	1.74202	2.13786	1.89236	1.78403	1.7262	1.87279	2.22053	2.37809	1.56885	2.63242	1.80915	1.72054	1.24873	1.13014	2.85889	2.43216	2.30328	3.24669	3.06675	2.36939	3.18844	4.59458	4.30311	4.11334	5.0046	5.07789	3.82772	2.36085	2.18427	2.27369
	98	1.72524	1.60859	1.60859	1.45959	1.18087	1.84604	1.70267	2.21308	1.9177	1.85423	1.71993	1.86219	2.12387	2.21612	1.53278	2.50637	1.63502	1.79931	1.3252	1.21579	2.98527	2.41771	2.21411	3.28356	2.79094	2.32358	3.11248	4.77744	3.95345	4.17152	4.91096	5.24286	3.64173	1.83679	2.46397	1.98269
	98.1	1.6871	1.66284	1.66284	1.45773	1.17151	1.98311	1.82123	2.17845	1.92294	1.81945	1.72394	1.79353	2.13394	2.28833	1.36106	2.39296	1.4979	1.81185	1.24438	1.26024	2.91771	2.49744	2.45801	3.14105	2.82682	2.35123	3.07331	4.57258	3.66321	4.05894	4.74967	4.93633	3.74904	1.19119	2.47287	1.80106
	98.2	1.69356	1.52255	1.52255	1.40681	1.07695	1.96023	1.87398	2.12372	2.02879	1.88686	1.67563	1.96136	2.17107	2.21857	1.54558	2.54469	1.57828	1.6655	1.28595	1.23214	3.02363	2.38679	2.56285	3.1529	2.78464	2.37294	3.2839	4.4265	3.66204	3.80239	4.8018	5.18484	3.71429	1.28874	2.46554	2.25988
	98.3	1.69238	1.58099	1.58099	1.40285	1.14315	2.01264	1.91606	2.18374	2.02046	1.77214	1.62848	1.93352	2.16102	2.09177	1.44135	2.46966	1.69935	1.67167	1.26695	1.21562	3.12739	2.43908	2.5431	3.22797	2.72639	2.36699	3.19547	4.26927	3.18887	3.90835	4.70666	5.03113	3.83299	1.24124	2.56826	1.11553
	98.4	1.82582	1.63676	1.63676	1.39509	1.03318	1.73083	1.94525	2.1954	1.89734	1.77902	1.60101	1.86613	2.05584	2.10714	1.53066	2.2701	1.76153	1.77373	1.13313	1.18252	3.23876	2.33732	2.35153	3.12856	2.8725	2.296	3.21391	4.40132	3.30027	4.10109	4.71436	4.99735	3.68516	1.51679	2.03329	1.3976
	98.5	1.70037	1.63543	1.63543	1.33059	1.08676	1.82588	1.98192	2.03305	1.97929	1.7598	1.76715	1.89752	2.12958	2.14112	1.71496	2.36175	1.91895	1.85684	1.2292	1.1633	2.99559	2.53992	2.21095	3.1002	2.79104	2.33251	3.24604	4.13581	3.3864	4.2307	4.93178	5.02552	3.79134	1.47949	2.28102	1.62383
	98.6	1.64428	1.65617	1.65617	1.31242	1.08352	1.88771	1.85942	2.04409	1.92933	1.78915	1.94557	1.88665	2.00351	2.28836	1.70048	2.54656	1.90606	1.81769	1.19066	1.13228	2.77734	2.57457	2.43805	3.19985	2.76722	2.33921	3.18617	4.37384	3.38604	4.02217	4.86054	5.52452	3.72372	1.45922	2.01267	1.46606
	98.7	1.57199	1.59762	1.59762	1.55012	1.22607	1.82628	1.99729	2.04051	2.15603	1.7571	1.78109	1.81813	1.95002	2.09619	1.52803	2.47751	1.99808	1.79601	1.33957	1.25729	3.12047	2.57362	2.44257	3.05983	2.77341	2.26738	3.3588	4.75762	3.15494	3.95513	4.98423	5.16791	3.71376	1.36316	2.19509	1.40837
	98.8	1.44798	1.66508	1.66508	1.3717	1.15578	1.92853	1.93326	2.09489	1.98261	1.79451	1.74604	1.83592	2.09311	2.25845	1.65785	2.50144	1.9082	1.77143	1.21322	1.16663	2.99204	2.42429	2.47355	3.0589	2.69465	2.30578	3.30262	5.15372	3.21194	4.01022	5.1414	5.19581	3.43243	1.39123	1.92897	1.48389
	98.9	1.53364	1.56233	1.56233	1.42416	1.13652	1.79571	1.86314	1.91985	2.11257	1.73764	1.73821	1.76689	1.9178	2.16884	1.54863	2.30455	1.914	1.78452	1.22871	1.12867	3.20435	2.4579	2.45589	3.2402	2.67947	2.25145	3.31013	4.65936	3.26756	3.92517	5.14134	5.13938	3.74625	1.71939	2.20845	1.43848
	99	1.48595	1.62036	1.62036	1.42395	1.20783	1.76114	1.85891	2.14474	1.96805	1.74751	1.75857	1.75906	1.87629	2.17532	1.59974	2.23923	1.93982	1.69597	1.17418	1.13897	2.96323	2.50508	2.43087	3.1028	2.67157	2.26685	3.21349	4.91085	3.23722	3.87621	5.04259	4.9952	3.77705	1.21251	1.8649	1.48048
	99.1	1.4878	1.63682	1.63682	1.41302	1.34436	1.68584	1.98736	2.10439	1.92683	1.71041	1.6652	1.7872	2.06974	2.46883	1.61999	2.47839	1.84275	1.88677	1.16241	1.15897	2.83232	2.36445	2.56668	3.12034	2.74019	2.49482	3.20302	4.82171	3.63522	3.90785	4.95765	4.9699	3.2455	1.10668	2.27175	1.36339
	99.2	1.55401	1.62076	1.62076	1.41921	1.41091	1.76711	1.91773	2.05455	1.82117	1.75668	1.55119	1.82328	1.97697	2.19177	1.64278	2.60712	1.8086	1.77398	1.25073	1.14484	2.89921	2.45427	2.57138	3.14197	2.82622	2.39363	3.19348	4.88467	3.67044	3.71118	5.01007	4.86935	3.73103	1.27757	2.26441	1.53974
	99.3	1.48417	1.63037	1.63037	1.38404	1.2033	1.76103	1.86185	2.05166	1.77395	1.78098	1.60342	1.99951	2.01202	2.25829	1.57431	2.6331	1.72017	1.79247	1.16991	1.13852	2.78336	2.39705	2.41234	3.08094	2.7072	2.24739	3.14405	4.47835	3.39777	3.89415	5.09982	5.15011	3.68832	1.54049	2.08243	1.35518
	99.4	1.55404	1.47966	1.47966	1.41149	1.17128	1.78337	1.98962	2.01534	1.84929	1.71813	1.67812	1.9114	1.95163	2.25051	1.65925	2.3467	1.81137	1.73572	1.13545	1.18794	2.53323	2.57307	2.50648	3.16198	2.78596	2.29968	3.24386	5.13839	3.42826	3.89878	4.94804	4.95442	3.70343	1.97188	1.92385	1.40098
	99.5	1.59311	1.59894	1.59894	1.54011	1.19179	1.79642	1.86272	2.16707	1.86757	1.69979	1.66905	2.0696	1.87924	2.33367	1.74136	2.16138	1.95532	1.68451	1.36375	1.193	2.40126	2.43519	2.35544	3.09686	2.78322	2.30187	3.25042	4.8669	3.13834	3.95239	5.17912	5.26059	3.93842	1.76215	1.97297	1.56961
	99.6	1.61236	1.65137	1.65137	1.37182	1.15011	1.77129	1.96298	2.1489	1.9126	1.7397	1.55719	1.95282	1.76872	2.16462	1.55729	2.25445	1.97648	1.78718	1.44844	1.25898	2.94311	2.48181	2.29298	3.2405	2.79091	2.21523	3.31385	5.07322	2.88502	4.01411	4.97732	5.08583	3.57329	1.45541	1.77013	2.13633
	99.7	1.58655	1.60195	1.60195	1.33965	1.26409	1.86885	1.8803	2.14261	2.02734	1.65741	1.65556	1.89307	1.8604	2.12105	1.59114	2.19983	1.81883	1.67662	1.30782	1.20946	2.9836	2.43511	2.47393	3.13187	2.74282	2.2895	3.34174	4.66276	3.23006	4.08742	4.94815	4.81867	3.70522	1.85604	1.76404	2.21777
	99.8	1.63126	1.54004	1.54004	1.50612	1.25597	1.90534	1.86047	2.13635	1.95561	1.73983	1.67278	2.0247	1.82366	2.3799	1.66107	2.23559	2.17834	1.70649	1.24007	1.13076	2.9106	2.45745	2.55404	3.33637	2.69218	2.26303	3.31788	5.03726	3.20802	3.85542	4.95597	5.15103	3.66963	1.86584	2.10583	2.048
	99.9	1.52274	1.68108	1.68108	1.53797	1.14342	1.72349	1.89862	2.22582	1.95445	1.81199	1.71066	1.9376	1.93562	2.20938	1.77018	2.07718	1.9358	1.73973	1.27113	1.07027	3.05499	2.43956	2.50362	3.23722	2.73668	2.22176	3.41402	5.08179	3.29063	3.81618	5.029	5.08145	3.69083	2.21231	2.00697	2.13769
	100	1.50048	1.70074	1.70074	1.46621	1.21195	1.77911	1.83873	2.01896	1.74554	1.75087	1.52103	1.85115	1.89582	2.19506	1.45113	2.25544	1.78497	1.71666	1.31489	1.1308	2.74743	2.60704	2.70159	3.26302	2.73711	2.24009	3.069	4.65745	3.36861	3.92918	4.95647	5.12935	3.89592	1.80176	1.94466	1.84332
	100.1	1.50301	1.62522	1.62522	1.46062	1.10269	1.76801	1.88041	2.11262	1.84622	1.68688	1.55616	1.60192	1.92726	2.39638	1.69727	2.19061	1.71561	1.66611	1.29785	1.23491	2.53018	2.53753	2.59997	3.04253	2.64879	2.326	3.11312	4.78491	3.12215	3.65485	4.85575	5.38253	3.70857	2.28026	1.6392	2.32756
	100.2	1.7394	1.65091	1.65091	1.42452	1.05865	1.78799	1.77824	2.14013	1.97204	1.78337	1.54484	1.80831	1.97999	2.34904	1.58317	2.25353	1.70257	1.67891	1.23508	0.990346	2.72972	2.58263	2.51064	3.04798	2.68549	2.2773	3.2572	4.66953	2.97991	3.98111	5.01532	5.10832	3.83204	2.14235	1.87575	1.93049
	100.3	1.58465	1.58341	1.58341	1.56346	1.08777	1.82528	1.78935	2.21924	2.0439	1.69434	1.64753	1.65001	2.02441	2.08698	1.66603	2.21645	1.79502	1.66656	1.25793	1.00504	2.70876	2.52212	2.64777	3.1704	2.76138	2.20134	3.17487	4.52119	2.97704	3.7573	4.69331	5.29346	3.71965	2.14731	1.60844	2.00442
	100.4	1.58781	1.70428	1.70428	1.50746	1.11678	1.79996	1.80844	2.0949	2.09407	1.8484	1.72235	1.7871	2.01257	2.23894	1.57124	2.3613	1.73428	1.83038	1.24814	1.04824	2.79543	2.41924	2.62311	3.16923	2.8053	2.22595	3.17547	4.39194	2.74036	4.00136	4.74582	5.18621	3.72464	2.02851	1.85863	1.72624
	100.5	1.47588	1.64853	1.64853	1.44189	1.16912	1.72368	1.89663	2.10004	2.06291	1.65978	1.86999	1.72108	2.04068	2.24553	1.59052	2.267	1.7243	1.57364	1.28475	0.999296	2.97125	2.49772	2.61221	3.08808	2.7998	2.39752	3.35304	4.91624	2.98841	3.76203	4.80214	5.12178	3.74835	1.67088	1.46115	1.99354
	100.6	1.45854	1.67811	1.67811	1.47399	1.18859	1.82472	1.96474	2.14794	1.98607	1.80233	1.79136	1.76381	2.1358	2.21238	1.50385	2.45	1.67297	1.73963	1.24004	1.1507	2.76517	2.52026	2.74426	2.89168	2.8559	2.41861	3.27336	4.39061	3.33066	3.83284	4.76673	5.271	3.82065	1.95599	1.86387	2.09985
	100.7	1.68219	1.56219	1.56219	1.42926	1.21891	1.84646	1.9765	2.02574	2.07243	1.80944	1.71423	1.82936	2.15376	2.17317	1.50118	2.39434	1.67188	1.70341	1.13569	1.12637	2.92592	2.57559	2.56979	3.05678	2.83557	2.33076	3.43135	4.76327	3.68431	3.8667	4.70874	5.14658	3.79018	1.52209	1.80766	2.15489
	100.8	1.56301	1.57695	1.57695	1.52467	1.2522	1.85862	1.89956	2.19561	1.99643	1.90398	1.82229	1.64058	2.10902	2.30251	1.53264	2.38487	1.93431	1.67395	1.21573	1.11996	2.59264	2.3978	2.63338	3.17666	2.85619	2.30036	3.346	4.8018	3.14275	4.04342	4.85737	4.92601	3.71878	1.40978	1.93005	2.02785
	100.9	1.63549	1.66541	1.66541	1.43975	1.31136	1.76568	1.94442	2.01676	2.04315	1.92633	1.71137	1.79705	2.13222	2.47424	1.53788	2.21709	1.73625	1.79795	1.19003	1.1595	2.87271	2.44782	2.61739	3.13051	2.86914	2.41767	3.34116	4.68211	3.24609	4.14998	4.81663	4.47116	3.80893	1.6949	1.92909	1.86414
	101	1.67734	1.64099	1.64099	1.42838	1.25022	1.90229	1.92499	2.1486	1.95314	1.8088	1.69703	1.86968	2.13629	2.32066	1.40101	2.23824	1.86668	1.77871	1.24781	1.11428	2.42525	2.52646	2.8173	3.06731	2.67988	2.57752	3.22039	4.58224	3.29169	4.17518	4.94215	4.66082	3.84235	1.48134	2.51725	1.97445
	101.1	1.64878	1.65446	1.65446	1.36416	1.21229	1.86882	1.85538	1.95704	1.89341	1.76737	1.63964	1.73851	2.09834	2.17267	1.45988	2.40855	1.74989	1.79068	1.26819	1.17479	2.80937	2.44765	2.81482	3.28184	2.78624	2.42741	3.12042	5.3051	3.21467	3.99395	4.98409	4.42204	3.79458	1.44828	1.8086	1.87268
	101.2	1.77125	1.46375	1.46375	1.38706	1.27489	1.88787	1.79518	2.01702	1.78684	1.71989	1.81088	1.65711	1.96941	2.22218	1.44568	2.15912	1.61241	1.7888	1.21667	1.0624	2.72256	2.60898	2.75894	3.25443	2.70623	2.52963	3.00673	4.77751	3.49383	3.98944	5.04082	4.45911	3.82578	1.3008	2.15024	1.96496
	101.3	1.8152	1.58502	1.58502	1.43651	1.26697	1.86886	1.98107	2.04171	2.00645	1.67551	1.75851	1.81472	1.88177	2.27333	1.52382	1.92637	1.66404	1.73731	1.23168	1.17102	2.66982	2.62925	2.943	3.27888	2.74314	2.41672	3.02251	4.46094	2.68987	4.02502	4.91425	4.5849	3.8522	1.64604	2.26157	1.7326
	101.4	1.59566	1.52963	1.52963	1.4145	1.21551	1.79775	1.95252	1.99651	1.87608	1.72629	1.65811	1.78787	2.06452	2.36293	1.37539	2.19551	1.69617	1.75519	1.25407	1.12059	2.66201	2.6164	2.87309	3.27237	2.7859	2.40483	3.01728	4.77046	2.77732	3.69912	5.06383	4.91624	3.99256	1.83874	2.55771	2.17336
	101.5	1.5647	1.59757	1.59757	1.40297	1.15275	1.78959	1.67681	1.91715	1.74497	1.88129	1.67625	1.88424	2.00592	2.12521	1.5738	2.4107	1.68252	1.8142	1.37654	1.05319	2.53492	2.62332	2.96074	3.30365	2.68343	2.49823	3.10189	5.00809	2.89883	3.82621	4.97423	4.82812	3.71304	1.42389	2.59889	1.303
	101.6	1.52168	1.4879	1.4879	1.42793	1.05898	1.78465	1.84926	2.2492	1.94644	1.85498	1.76489	1.88497	1.99648	2.17914	1.70656	2.19809	1.70008	1.74453	1.28037	1.05773	2.54312	2.70311	2.72269	3.28929	2.77081	2.38258	3.11331	5.04095	2.92971	3.94136	5.00999	4.77006	3.58683	1.77708	2.49282	1.15119
	101.7	1.58689	1.56992	1.56992	1.47688	1.10288	1.92798	1.88328	2.13731	2.02842	1.76905	1.75627	1.94811	1.96125	2.20543	1.62583	2.07675	1.65509	1.81514	1.29904	1.12473	2.72542	2.64256	2.85069	3.26856	2.80784	2.37566	3.31523	4.98414	2.83509	3.75605	4.98127	4.64088	3.67688	1.27241	2.38481	1.39974
	101.8	1.56423	1.56719	1.56719	1.39044	1.20003	1.87505	1.90993	2.12814	2.00551	1.80624	1.71439	2.13589	1.94139	2.19394	1.51093	2.14739	1.79395	1.7156	1.22138	1.17351	2.5246	2.586	2.62247	3.2402	2.7742	2.35569	3.22676	4.90744	2.83517	4.07384	4.74854	4.59538	3.50664	1.42427	2.56138	1.20165
	101.9	1.47463	1.57239	1.57239	1.34493	1.06916	1.80971	1.81502	2.19195	2.02318	1.75067	1.68771	2.10915	1.91542	2.40895	1.47099	2.2301	1.81875	1.71358	1.17701	1.22433	2.68311	2.61929	2.55133	3.1328	2.72255	2.36492	3.16123	4.77481	2.65892	3.93955	4.6048	4.56539	3.54847	1.52784	2.60352	1.35231
	102	1.58235	1.60009	1.60009	1.2894	1.13103	1.86599	1.90593	2.18103	2.12939	1.76108	1.72043	1.93453	1.75153	2.26615	1.53583	2.20754	1.95237	1.742	1.32163	1.13444	2.41976	2.66825	2.87078	3.07879	2.65343	2.44291	3.11458	4.87931	2.78063	3.89589	4.76738	5.02982	3.55371	1.36538	2.69169	1.35642
	102.1	1.60939	1.49509	1.49509	1.28599	0.993574	1.86914	1.91227	2.14709	2.04329	1.72125	1.63173	1.83868	1.77098	2.26396	1.47364	2.17307	1.87256	1.68927	1.2806	1.15399	2.79096	2.45657	2.82497	3.09483	2.72002	2.4313	3.23746	5.00325	2.75273	4.04264	4.91145	4.65853	3.46705	1.79835	2.2946	1.87866
	102.2	1.67713	1.68845	1.68845	1.40644	1.18942	1.7798	1.92187	2.15231	2.14566	1.63682	1.72322	2.04654	1.767	2.4093	1.44094	2.1544	1.89732	1.71805	1.31482	1.14543	2.56076	2.67142	2.7995	3.24696	2.77203	2.49299	3.05653	4.77517	2.90718	3.70755	4.76909	4.47753	3.84112	1.75034	2.45236	1.38775
	102.3	1.61063	1.54823	1.54823	1.41396	1.10187	1.87739	1.93965	2.14329	1.90983	1.8641	1.70936	2.01011	1.89022	2.26091	1.60109	2.27946	1.98462	1.78557	1.21481	1.197	2.43823	2.59608	2.7613	3.13105	2.99942	2.4909	3.10322	4.71489	2.85899	4.08016	4.74919	4.69072	3.64118	1.69137	2.77215	2.06989
	102.4	1.64882	1.63606	1.63606	1.37034	1.12429	1.97921	2.06963	2.17128	2.05361	1.78637	1.68411	2.03523	1.96023	2.49377	1.74224	2.26094	1.87418	1.62253	1.28598	1.24811	2.75797	2.67731	2.78933	3.09978	3.00544	2.58865	3.27733	4.88242	2.09515	3.96726	4.8224	4.7202	3.97669	1.93808	2.55806	1.70549
	102.5	1.55829	1.56588	1.56588	1.43598	1.19292	1.87714	2.00245	2.00339	2.14701	1.83982	1.77441	1.95041	1.96189	2.41586	1.56008	2.12642	1.62903	1.6617	1.39194	1.24525	2.55579	2.58577	2.90421	3.23584	2.93928	2.57398	3.31352	4.45943	2.2839	4.05994	4.68596	4.64696	3.66739	1.81464	2.6988	2.16202
	102.6	1.45898	1.52425	1.52425	1.39553	1.13549	1.87481	1.87597	2.02255	2.04324	1.78412	1.64881	2.01888	1.90766	2.21307	1.46611	2.10085	1.74262	1.65325	1.27699	1.12435	2.61843	2.52027	2.75827	3.1188	2.77303	2.48777	3.22954	4.40125	2.29762	4.18975	4.80954	4.79167	3.82532	1.96246	2.33742	2.06466
	102.7	1.50301	1.58623	1.58623	1.44244	1.19993	1.85452	1.8498	2.0148	2.05441	1.82393	1.53301	2.0043	1.90755	2.36529	1.61637	2.24372	1.79557	1.79338	1.34432	1.21667	2.78676	2.58087	2.90963	3.16785	2.70659	2.48432	3.18695	4.91437	2.24072	4.60911	4.78629	4.5783	3.89001	1.72033	2.39068	1.80726
	102.8	1.43338	1.43439	1.43439	1.36327	1.14159	1.84009	1.8568	2.05832	1.91057	1.83739	1.58775	2.00354	1.81122	2.26999	1.72887	2.16726	1.76063	1.7905	1.28079	1.0956	2.48366	2.51903	2.79224	3.04811	2.79213	2.36971	3.14374	4.96426	2.20048	4.51627	4.75826	4.74906	3.68216	2.30239	2.07914	1.94277
	102.9	1.5574	1.59833	1.59833	1.46888	1.15916	1.92116	1.89247	2.09525	2.01477	1.82527	1.59144	2.01822	1.8394	2.43696	1.67816	2.26269	1.86295	1.79	1.17991	1.12108	2.63223	2.54234	2.75359	3.03529	2.86827	2.47697	3.19235	5.19257	2.45156	4.11937	4.91265	4.69698	3.79024	1.87022	2.50949	1.87439
	103	1.70436	1.66794	1.66794	1.33612	1.16594	1.81068	2.02905	2.2366	2.09505	1.83451	1.58663	2.01101	1.80404	2.36305	1.84228	2.35316	1.68771	1.75446	1.31072	1.00086	2.69157	2.57877	2.61728	3.08704	2.91114	2.38388	3.31632	5.03587	2.25827	3.98708	4.81604	4.71297	3.79014	1.71009	2.51256	1.92272
	103.1	1.61095	1.56135	1.56135	1.36237	1.17684	1.98008	1.84591	2.08911	2.0582	1.79564	1.58935	1.87763	1.79805	2.39063	1.68858	2.23517	1.84938	1.79467	1.42578	1.09032	2.51466	2.54472	2.92579	3.12464	2.87553	2.42196	3.15125	4.8224	2.2527	4.06564	4.7636	4.68603	3.77578	1.84466	2.43731	1.78351
	103.2	1.71745	1.56526	1.56526	1.3362	1.21981	1.86838	1.88615	2.09009	2.0653	1.76267	1.67765	1.89366	1.83796	2.28434	1.77225	2.31501	1.68523	1.82975	1.24822	1.16449	2.42918	2.74321	2.74032	3.18515	2.95106	2.38768	3.30919	5.04616	2.19826	4.13643	5.0991	4.42783	3.85382	2.09867	2.25518	1.91503
	103.3	1.63783	1.62712	1.62712	1.27327	1.25409	1.80304	1.80635	2.05149	2.22086	1.78022	1.80909	1.92835	1.83654	2.09194	1.67771	2.24819	1.83739	1.92723	1.17505	1.30627	2.65467	2.51739	2.67464	3.13461	2.78881	2.29941	3.29892	4.90507	2.18893	4.40316	4.76397	4.92438	4.05197	2.24271	2.03072	1.94596
	103.4	1.59333	1.64103	1.64103	1.39132	1.16034	1.89483	1.76174	1.94911	2.12395	1.76582	1.82954	1.85597	1.96923	2.4668	1.61418	2.26962	1.84224	1.86203	1.19016	1.16451	2.69008	2.61057	2.72438	3.14339	2.91388	2.28196	3.31054	5.04164	2.19526	4.23382	4.93035	5.02055	3.67516	2.26754	2.48934	1.95608
	103.5	1.4787	1.61816	1.61816	1.25629	1.06577	1.90321	1.97213	1.86736	2.14831	1.72246	1.67945	1.76326	1.84506	2.50275	1.69319	2.26857	1.86714	1.80487	1.12855	1.10994	2.5257	2.47385	2.5863	3.09855	2.75665	2.36905	3.29271	5.06458	2.21359	4.04104	5.00675	5.06886	3.62968	1.7928	2.29916	2.42092
	103.6	1.63864	1.64406	1.64406	1.33665	1.11525	1.68776	1.69876	1.96399	2.14573	1.80485	1.77109	1.72544	1.88505	2.27501	1.72234	2.56693	2.07329	1.7643	1.1442	1.19829	2.69078	2.61464	2.67673	3.22083	2.83484	2.35805	3.32089	4.59884	2.28521	4.21482	4.8791	4.92081	3.43069	2.15259	2.24357	2.25077
	103.7	1.51104	1.64057	1.64057	1.29471	1.10011	2.01115	1.66208	1.95214	1.87649	1.75329	1.86508	1.76721	1.93607	2.29616	1.70378	2.48519	1.91098	1.84974	1.22978	1.22748	2.47207	2.46596	2.55842	3.25583	2.82429	2.2982	3.22602	4.9161	2.20936	4.11328	4.94646	4.97619	3.32747	2.02108	2.44669	2.55291
	103.8	1.58084	1.59642	1.59642	1.181	1.16769	1.95833	1.44156	2.2189	1.93484	1.89157	1.76056	1.7228	1.81991	2.09533	1.71358	2.25636	2.03076	1.78572	1.31447	1.16815	2.58681	2.40501	2.63946	3.31406	2.79578	2.30752	3.29832	5.08289	2.07879	3.67299	4.98463	4.83301	3.47126	1.59429	2.39467	2.5849
	103.9	1.57556	1.68625	1.68625	1.33577	1.26969	2.00722	1.54573	2.01666	2.00249	1.82136	1.83814	1.59672	1.70893	2.0879	1.75693	2.376	1.86436	1.82674	1.27385	1.23809	2.62242	2.55251	2.81381	3.40719	2.78859	2.36124	3.28499	5.10377	2.13797	4.00863	4.97688	5.01023	3.35845	1.96462	2.56045	2.48786
	104	1.53522	1.62582	1.62582	1.3456	1.12688	1.9547	1.57085	2.01184	1.9007	1.74397	1.99885	1.68185	1.8375	2.18305	1.703	2.11758	1.83961	1.77586	1.24746	1.20684	2.47437	2.5098	3.0085	3.34269	2.85045	2.4436	3.30806	5.29859	2.18531	3.77836	5.12442	4.41036	3.47055	1.93715	2.7451	2.51475
	104.1	1.40977	1.70419	1.70419	1.42523	1.18109	1.93164	1.69651	1.75487	1.84816	1.86684	1.78501	1.96063	1.74649	2.2752	1.72297	2.29554	1.90359	1.80258	1.2375	1.20472	2.4636	2.38856	2.7843	3.28901	2.88737	2.40418	3.33364	4.87729	2.2188	3.89639	5.05563	4.57769	3.65161	1.99111	2.69245	2.60877
	104.2	1.5252	1.54207	1.54207	1.43656	1.09801	1.982	1.73421	1.90926	1.97626	1.81565	1.89421	1.99647	1.73653	2.35712	1.85364	2.27351	2.16003	1.81279	1.31533	1.07965	2.53529	2.45599	2.82417	3.26293	2.87132	2.53017	3.40724	4.80192	2.39576	3.95785	4.82331	4.51934	3.71284	1.85365	2.75313	1.96819
	104.3	1.54399	1.62387	1.62387	1.42358	1.1194	1.93791	1.54167	2.15222	1.79719	1.83321	1.82555	1.7701	1.82324	2.34924	1.7102	2.22234	2.10613	1.87669	1.29174	1.23291	2.69642	2.5518	2.72552	3.3201	2.73182	2.32942	3.34013	4.73139	2.35305	3.98828	5.08148	5.20269	3.65295	1.57706	2.45568	2.12506
	104.4	1.46386	1.60343	1.60343	1.25835	1.17016	1.87817	1.70145	2.13452	1.8679	1.80125	1.84615	1.62485	1.66908	2.15132	1.76805	2.12535	2.37393	1.88478	1.24359	1.15545	2.78106	2.44562	2.75069	3.37339	2.83571	2.26803	3.24291	5.17227	2.37434	3.95894	5.05509	4.9922	3.38364	1.94986	2.44923	1.67393
	104.5	1.4633	1.67226	1.67226	1.36025	1.32661	1.98164	1.6979	1.95204	1.95416	1.97246	1.72559	1.78423	1.88024	2.14776	1.73271	2.08012	2.17621	1.89405	1.28892	1.20635	2.83646	2.40791	2.85146	3.26712	2.83652	2.36676	3.38113	5.34687	2.6395	3.94669	5.03868	4.79151	3.61057	2.14319	2.50319	1.58687
	104.6	1.42653	1.60897	1.60897	1.48432	1.13449	2.04522	1.79265	2.00329	1.94224	1.93311	1.70054	1.74622	1.90195	2.06624	1.69552	2.08983	2.05139	1.81105	1.26154	1.19159	2.92771	2.44283	2.79508	3.38138	2.79523	2.2829	3.36548	5.07589	2.35186	3.98928	4.75606	4.65838	3.72713	1.67273	2.44928	1.40385
	104.7	1.58752	1.59015	1.59015	1.5002	1.21502	1.95621	1.80176	1.87387	1.8009	1.8737	1.78921	1.61507	1.74099	2.24967	1.67658	2.09912	2.21146	1.84553	1.18345	1.21459	2.80461	2.35904	2.72623	3.31306	2.6937	2.33654	3.16734	4.93029	2.51356	3.733	5.02785	4.46559	3.499	2.30136	2.5516	1.50309
	104.8	1.66718	1.62261	1.62261	1.42846	1.35927	1.94126	1.67167	2.08996	1.83332	1.8657	1.70474	1.72098	1.78832	2.38582	1.6802	2.17728	2.20573	1.83589	1.04976	1.33029	2.96141	2.474	2.90209	3.37065	2.7456	2.46309	3.38504	4.99973	2.21298	3.96225	4.7911	4.61374	3.75473	2.17309	2.76357	2.06057
	104.9	1.5904	1.5608	1.5608	1.43662	1.2217	2.01648	1.69745	2.00204	1.83812	1.81545	1.67556	1.76343	1.75838	2.27871	1.58684	2.1774	2.08594	1.95464	1.29751	1.07777	2.6492	2.41833	2.82217	3.25869	2.59838	2.38026	3.34723	4.96613	2.27536	3.97858	4.81616	4.8779	3.76643	2.25072	2.17738	2.53794
	105	1.71454	1.50595	1.50595	1.66105	1.3421	2.00446	1.80418	1.87924	1.73252	1.7637	1.75397	1.7789	1.8706	2.16742	1.69666	2.19974	2.02996	1.90599	1.44522	1.27308	2.53488	2.41362	2.68531	3.27017	2.89199	2.31805	3.37214	4.95129	2.35583	4.26562	4.88985	4.52232	3.56534	1.72277	2.34924	2.28819
	105.1	1.67283	1.59637	1.59637	1.60918	1.46278	1.88217	1.53936	1.90717	1.89999	1.69256	1.73461	1.82303	1.8096	2.10678	1.63599	2.17366	2.12713	1.84466	1.24342	1.08013	2.66673	2.53732	2.57032	3.33768	2.71987	2.28209	3.41011	4.83286	2.26602	4.12106	4.97136	4.61963	3.32475	1.9003	2.29498	2.02171
	105.2	1.59766	1.51737	1.51737	1.64382	1.3175	1.93899	1.56824	1.98066	1.89164	1.77494	1.70497	1.73075	1.9307	2.17568	1.81955	2.05673	1.9944	1.76423	1.2436	0.98975	2.50774	2.3493	2.78039	3.30936	2.77982	2.49125	3.39716	5.1258	2.23119	4.14335	4.91381	4.47922	3.39194	2.40868	2.60488	2.06583
	105.3	1.60631	1.53732	1.53732	1.44026	1.50176	2.02795	1.83713	1.88321	1.93487	1.78705	1.71514	1.71464	1.88249	2.07131	1.74208	2.33849	1.9938	1.89709	1.37576	1.07208	2.71473	2.5331	2.83675	3.21415	2.87684	2.40641	3.29504	5.00387	2.33964	3.73558	5.07013	4.63232	3.40401	2.41783	2.20036	1.98749
	105.4	1.51739	1.54194	1.54194	1.36487	1.41714	1.9662	1.81025	1.95235	1.91592	1.68672	1.67669	1.52773	1.89857	2.34784	1.65261	2.18111	2.25353	1.81402	1.28957	1.21229	2.51913	2.49142	2.73951	3.22648	2.67011	2.54017	3.33123	4.99454	2.39339	3.83981	5.00437	4.71267	3.53299	2.39824	2.37376	2.38428
	105.5	1.43983	1.5027	1.5027	1.45435	1.54786	1.93225	1.75473	2.08904	1.84117	1.73695	1.66361	1.63081	1.8768	2.37676	1.67621	2.09137	2.22925	1.84154	1.38334	1.42886	2.71985	2.52449	2.73484	3.16868	2.91156	2.49028	3.35606	4.77354	2.66997	3.86519	4.95466	4.90143	3.37439	2.50208	2.36725	2.45069
	105.6	1.57488	1.55425	1.55425	1.54335	1.5146	1.83674	1.75037	2.024	1.95159	1.79218	1.66478	1.72246	1.87076	2.08059	1.66591	2.03469	2.19142	1.73083	1.19672	1.53097	2.348	2.4723	2.80093	3.17544	2.96341	2.42375	3.35766	4.89939	2.56094	3.83073	4.77212	4.82844	3.3298	2.13466	2.12276	2.30021
	105.7	1.65619	1.43125	1.43125	1.37825	1.42805	1.97361	1.68119	1.96134	1.94064	1.72617	1.58858	1.7705	1.82616	2.11742	1.55177	2.15926	2.09395	1.80043	1.39711	1.4727	2.70319	2.53858	2.5824	3.25285	2.87223	2.3623	3.29778	5.17711	2.58541	3.71738	4.78017	4.55345	3.09432	2.23609	2.10324	2.17043
	105.8	1.47098	1.47872	1.47872	1.40809	1.47914	1.92565	1.76168	1.90678	1.92	1.8136	1.65534	1.75439	1.8237	2.22036	1.61339	2.17043	2.05819	1.84555	1.19741	1.42021	2.52066	2.50714	2.91033	3.26571	2.86406	2.52503	3.34176	4.65948	2.66316	3.60509	4.95735	4.62715	3.30579	2.39703	2.36281	2.3621
	105.9	1.50876	1.61823	1.61823	1.3793	1.47252	1.85186	1.63124	1.94373	1.96535	1.77779	1.5941	1.70966	1.8756	2.00809	1.6503	2.00721	2.17695	1.924	1.31957	1.57467	2.44096	2.45501	3.09774	3.17717	2.66525	2.57512	3.29113	4.99809	2.56202	3.51506	4.95484	4.63385	3.24458	2.23804	2.15392	2.30893
	106	1.57386	1.65089	1.65089	1.36498	1.4456	1.89255	1.79793	2.02888	1.93259	1.80038	1.56945	1.83755	2.06571	2.16849	1.68157	2.09224	2.09894	1.79876	1.30389	1.54627	2.72385	2.53608	2.90616	3.23926	2.89281	2.49422	3.42972	4.92201	2.65965	3.75913	4.93712	4.49422	3.44028	2.04415	2.15379	1.80142
	106.1	1.68278	1.68065	1.68065	1.39624	1.52566	1.91213	1.73852	2.01423	1.91435	1.81036	1.56997	1.743	1.94151	2.17721	1.74509	2.06062	2.05685	1.79549	1.2451	1.5218	2.5934	2.44008	2.71156	3.12559	2.74902	2.40352	3.24568	4.76041	2.86063	3.49299	4.96521	4.89045	3.46147	2.42413	2.16394	2.029
	106.2	1.69888	1.57822	1.57822	1.37625	1.29975	1.92422	1.68267	1.95906	1.95911	1.94885	1.50093	1.6412	2.01896	2.11636	1.89132	2.00824	2.3308	1.79587	1.339	1.56958	2.70539	2.62844	2.78669	2.94705	2.84079	2.29499	3.19267	4.64507	2.84616	3.42922	4.66066	4.59019	3.4065	2.70639	2.33801	2.44319
	106.3	1.42685	1.58793	1.58793	1.39806	1.46333	1.99785	1.67372	1.99347	1.99927	1.83661	1.50583	1.62399	1.8826	2.17802	1.90057	1.92489	2.35463	1.83243	1.31697	1.53299	2.61393	2.48535	2.71799	3.1938	2.8996	2.4491	3.27459	5.06681	2.88294	3.87452	4.70869	4.35484	3.45895	2.61703	2.32912	2.45527
	106.4	1.33809	1.64031	1.64031	1.41128	1.43445	1.87029	1.59343	1.96849	1.96911	1.85023	1.43152	1.59476	2.10833	2.28352	1.88681	2.05443	2.22513	1.91527	1.27239	1.43873	2.66832	2.5567	2.70853	3.21182	2.95072	2.5477	3.27658	5.07044	2.65996	4.01032	4.74792	4.3618	3.35196	2.24099	2.57957	2.19098
	106.5	1.46102	1.64019	1.64019	1.45686	1.33269	2.00698	1.68447	2.01694	1.87986	1.84627	1.54584	1.63225	1.69729	2.22521	1.74229	1.96364	2.10528	2.03437	1.31721	1.38091	2.81838	2.59728	2.74826	2.94776	2.79821	2.47855	3.16314	4.69602	3.05	4.07118	4.92252	4.40016	3.13446	2.37988	2.35257	2.1667
	106.6	1.61992	1.61649	1.61649	1.43593	1.38569	1.98499	1.69521	1.91032	1.86098	1.76794	1.70542	1.68256	1.8864	2.22872	1.76577	2.2566	2.18917	2.0236	1.2859	1.31594	2.68829	2.61276	2.84431	2.99259	2.85071	2.50266	3.39136	4.79399	3.03832	4.01974	4.73312	4.71929	3.33252	2.00669	2.32663	2.21973
	106.7	1.56775	1.64586	1.64586	1.43943	1.38397	1.98968	1.57307	2.03057	1.92192	1.80658	1.63402	1.72492	1.99048	2.18923	1.71966	2.28798	2.246	2.15391	1.32735	1.44524	2.8287	2.57352	2.72066	2.95623	2.64509	2.42912	3.23441	4.57678	2.70002	4.13297	4.92136	4.54356	3.48695	2.22504	2.49746	2.2773
	106.8	1.56366	1.68622	1.68622	1.40996	1.38342	1.97172	1.75304	1.96878	1.7889	1.78995	1.70749	1.64895	2.36187	2.10556	1.7902	2.31394	2.27152	1.96846	1.42291	1.52771	2.58036	2.40557	2.82973	2.84373	2.96696	2.52807	3.26241	4.48006	3.24533	3.76233	4.72116	4.56317	3.31001	2.43962	2.08516	2.36192
	106.9	1.62396	1.72872	1.72872	1.35574	1.43132	2.00358	1.76505	2.09261	1.92556	1.79062	1.57942	1.73095	2.01423	2.12444	1.64308	2.16772	2.27969	2.05161	1.2996	1.43827	2.80156	2.51499	2.81163	2.95103	2.96488	2.52312	3.1712	4.84206	2.8016	4.02634	4.69439	4.82254	3.12223	1.96025	2.31509	2.65064
	107	1.57274	1.70197	1.70197	1.37085	1.39226	1.96476	1.73791	2.1702	1.89098	1.79422	1.62134	1.71379	1.7601	2.08542	1.80583	1.8699	2.20734	1.93789	1.29207	1.54393	2.92123	2.54252	2.67295	2.93229	2.863	2.46777	3.18157	4.65954	2.77682	4.07291	4.59861	4.6412	3.07475	2.38549	2.52133	2.75483
	107.1	1.5903	1.6259	1.6259	1.64123	1.41224	1.94936	1.75106	2.1111	1.82252	1.92039	1.75527	1.81519	1.68665	2.06871	1.8189	1.94314	2.22202	2.0574	1.35222	1.46538	2.79739	2.48639	2.74848	2.83807	2.73089	2.41169	3.25313	4.73518	2.43991	3.63211	4.7406	4.59014	3.34792	2.09849	2.76016	1.9253
	107.2	1.5511	1.79815	1.79815	1.6545	1.36351	1.89561	1.6924	2.09348	1.88088	1.7957	1.67932	1.70296	1.82373	2.15784	2.13241	1.99906	2.25931	2.07602	1.38244	1.52668	2.90757	2.4736	2.719	2.92808	2.8172	2.41109	3.36723	4.72591	2.71646	3.9903	4.73727	5.00149	3.28155	2.43782	2.4398	2.22133
	107.3	1.52882	1.6262	1.6262	1.60525	1.32883	2.0193	1.76925	2.07595	1.86757	1.7249	1.70854	1.61227	1.71312	2.1131	1.84909	2.0429	2.2025	2.01425	1.42791	1.30108	2.8737	2.54899	2.95009	2.89269	2.78188	2.37661	3.16067	4.7849	2.62982	3.70879	4.7195	4.84346	3.47908	2.25719	2.5721	2.34133
	107.4	1.62596	1.53546	1.53546	1.39829	1.47328	1.94596	1.70948	2.10908	1.79747	1.78738	1.67072	1.62864	1.69645	2.10501	2.03255	2.11774	2.26612	2.05895	1.31833	1.5557	2.87854	2.50636	2.71234	2.9224	2.77326	2.36251	3.32134	4.91454	2.5598	3.73853	4.68903	4.81064	3.2475	2.15808	2.7001	2.02828
	107.5	1.48245	1.66315	1.66315	1.62683	1.44434	1.81354	1.68657	2.11262	1.85478	1.75499	1.65162	1.80625	1.84751	2.16213	1.97072	2.04371	2.315	2.05441	1.37725	1.48884	3.07585	2.40491	2.9555	2.90646	2.7126	2.51089	3.17862	5.44301	2.48657	3.7911	4.63725	5.05224	3.23673	2.1474	2.30657	2.26111
	107.6	1.63982	1.63852	1.63852	1.5657	1.35111	1.8176	1.52461	2.09369	1.99831	1.80572	1.73003	1.59438	1.99167	2.29478	1.85479	2.3418	2.31001	2.02109	1.35013	1.47288	2.92064	2.38451	2.67385	2.9049	2.81645	2.42952	3.11229	5.32706	2.94165	3.98648	4.566	4.6242	3.21222	2.30581	2.45131	2.93697
	107.7	1.68169	1.39488	1.39488	1.5697	1.40894	1.70708	1.62116	2.12892	1.91534	1.59241	1.64762	1.70474	1.98815	2.25024	1.67871	2.06343	2.29363	1.9741	1.49177	1.37805	2.83048	2.44864	2.87338	2.91487	2.77895	2.59568	3.07898	5.33686	2.94961	3.92448	4.63469	4.91149	3.32153	1.92012	2.48743	2.73392
	107.8	1.43205	1.68405	1.68405	1.52712	1.3635	1.70467	1.68491	2.17307	1.89946	1.87298	1.57828	1.57604	1.96754	2.2545	1.76326	2.0817	2.31117	2.09507	1.3196	1.31854	2.89718	2.60212	2.71549	2.84026	2.73219	2.66794	3.01862	5.35956	3.15132	4.06433	4.62565	5.14446	3.40183	2.82045	2.48463	2.72694
	107.9	1.54389	1.60896	1.60896	1.51078	1.34326	1.7157	1.63814	2.21693	1.94858	1.80473	1.79301	1.68259	1.86677	2.28048	1.72251	2.1941	2.316	2.10122	1.41966	1.45068	2.84277	2.73154	2.7899	2.79242	2.74517	2.74807	3.17629	5.05631	2.83367	4.2588	4.59425	4.83984	3.218	2.34016	2.69907	3.09501
	108	1.65757	1.61565	1.61565	1.62835	1.30442	1.74816	1.6484	2.15031	2.02442	1.84288	1.77111	1.66951	2.034	2.29206	1.65129	2.0914	2.26354	2.20368	1.21514	1.40449	2.67717	2.77508	2.66215	2.93905	2.82078	2.55352	3.18825	4.74109	2.59644	4.12135	4.70111	4.76969	3.20919	1.98008	2.60714	2.26688
	108.1	1.62956	1.46401	1.46401	1.67745	1.39644	1.76624	1.59123	2.05158	1.89565	1.83109	1.71957	1.69545	1.91023	2.18632	1.65968	2.01736	2.1531	2.14441	1.35239	1.40632	3.02422	2.61256	2.8096	2.85073	2.81347	2.70779	3.24083	5.1344	3.12034	4.14215	4.47156	5.02955	3.07875	2.08433	2.72501	2.03658
	108.2	1.58276	1.38713	1.38713	1.59666	1.48031	1.71375	1.61038	2.05258	1.94093	1.86312	1.76832	1.88766	1.99141	2.17372	1.53321	2.06656	2.27183	2.00923	1.15187	1.38596	2.90388	2.59059	2.71875	2.92848	2.90562	2.83559	3.16333	4.99446	2.87061	4.29713	4.64077	5.2575	3.3582	2.29305	2.58259	2.15395
	108.3	1.569	1.41872	1.41872	1.59106	1.39811	1.613	1.65067	2.08458	1.87957	1.80733	1.75258	1.73291	1.77857	2.27886	1.71123	2.09222	2.27605	2.07496	1.17697	1.42771	2.85459	2.4714	2.84577	2.78475	2.82834	2.83626	2.91331	4.72062	2.98618	4.15882	4.68834	5.15461	3.19664	2.37129	2.31588	2.52312
	108.4	1.61229	1.45279	1.45279	1.60322	1.3987	1.64938	1.61014	2.04401	1.9802	1.86396	1.63549	1.77121	2.15355	2.19012	1.79893	2.18009	2.23773	2.15676	1.2525	1.49221	2.81241	2.47528	2.65677	2.89391	2.9647	2.64033	3.11084	4.69069	2.63397	4.26571	4.68802	5.13457	3.06727	2.04218	2.38798	2.08061
	108.5	1.7713	1.46263	1.46263	1.35338	1.42569	1.59725	1.68701	2.15034	1.82413	1.76519	1.68799	1.71416	2.19332	2.08638	1.88933	1.97338	2.30211	2.11157	1.25686	1.53767	3.04445	2.54564	2.87081	2.94545	2.98236	2.60411	2.96584	4.36492	2.63289	4.20639	4.63067	5.72731	3.22832	1.68937	2.5735	2.30914
	108.6	1.66099	1.40806	1.40806	1.4754	1.48883	1.52418	1.67269	2.05027	2.0387	1.75512	1.75116	1.70936	1.92804	2.21098	1.89158	2.03996	2.41443	2.10308	1.39838	1.52926	2.79592	2.52554	2.92884	3.17101	2.86453	2.68241	3.24219	5.19939	2.79336	4.2529	4.69478	5.39857	3.26842	2.41497	2.28512	2.20025
	108.7	1.53315	1.68815	1.68815	1.35271	1.41643	1.81848	1.77063	2.03098	1.90493	1.85422	1.82187	1.70457	1.83133	2.10007	1.77522	2.19837	2.20211	2.24079	1.31528	1.35857	2.937	2.4665	2.94797	3.06302	2.96994	2.67498	3.02216	5.25956	2.60735	4.00548	4.56499	5.16396	3.17847	2.495	2.43684	2.57969
	108.8	1.68433	1.53345	1.53345	1.32319	1.40424	1.83342	1.60007	2.06764	1.95111	1.86216	1.97659	1.68445	1.98813	2.16003	1.6801	2.2482	2.221	2.26423	1.21505	1.36495	2.70913	2.39844	2.81279	2.93772	3.00272	2.66759	3.17443	4.89781	2.99661	4.15528	4.6345	5.18171	3.28207	2.15487	2.63624	2.12413
	108.9	1.56038	1.52276	1.52276	1.43111	1.50138	1.65417	1.75867	2.10537	2.03623	1.80493	2.00535	1.66232	2.10888	2.19229	1.70407	2.09946	2.23496	2.03284	1.20224	1.31531	2.82542	2.38177	2.78165	2.89745	2.96985	2.53404	3.10923	4.96238	3.16246	4.13112	4.61225	5.44347	3.35491	2.33051	2.50424	1.93301
	109	1.52475	1.68272	1.68272	1.37038	1.57174	1.69375	1.61178	2.12913	2.06545	1.845	1.90347	1.67678	1.91732	2.22601	1.65327	2.00804	2.21039	2.27494	1.25098	1.37714	2.8104	2.3452	2.49191	2.87912	2.85495	2.47625	3.09715	5.23579	3.10601	4.27329	4.57462	5.0629	3.2022	2.44425	2.65269	2.34451
	109.1	1.5232	1.63692	1.63692	1.47192	1.41939	1.66973	1.53222	2.02247	2.16881	1.71572	1.70223	1.68291	2.02201	2.05183	1.76087	2.05883	2.11489	2.11817	1.25671	1.36388	2.82734	2.41903	2.74094	3.12126	2.88617	2.4167	3.17124	4.96611	3.03156	4.21387	4.8617	5.34955	3.23708	2.63615	2.50037	2.34446
	109.2	1.60836	1.67935	1.67935	1.43789	1.35824	1.59652	1.54535	2.08021	2.17562	1.72928	1.77508	1.75993	2.04804	2.16526	1.68068	2.01046	2.1522	2.33567	1.28033	1.36207	2.82786	2.4704	2.61624	3.23868	2.8754	2.57321	3.14468	4.90806	2.96185	3.94654	4.98037	5.33612	3.21374	1.52926	1.74569	2.5419
	109.3	1.53559	1.57929	1.57929	1.49616	1.32605	1.62438	1.48651	1.94419	2.02257	1.79116	1.81001	1.66464	2.133	2.22388	1.70027	2.19507	2.18372	2.2868	1.16574	1.43308	2.90677	2.50986	2.64802	3.2941	2.93066	2.46879	3.11593	4.67789	3.18968	3.93803	4.82601	5.33838	3.25238	2.36074	2.31181	2.28084
	109.4	1.5702	1.58373	1.58373	1.42468	1.34568	1.61572	1.46148	1.98772	2.13266	1.78593	1.86967	1.76104	2.01546	2.05073	1.49065	2.17332	2.20939	2.40414	1.31113	1.50616	2.98648	2.41363	2.5391	3.30401	2.91482	2.52231	3.18132	5.439	3.03108	3.81235	4.84043	5.1285	3.12919	1.72145	2.11808	2.46826
	109.5	1.65732	1.5798	1.5798	1.45901	1.27295	1.64332	1.53815	2.10363	2.10795	1.83038	1.84472	1.64361	2.20442	2.28586	1.56006	2.12637	2.23226	2.25231	1.2377	1.41139	2.83789	2.33111	2.7157	3.25832	2.96325	2.51823	3.14054	4.9176	2.94232	4.03857	4.6947	5.12885	3.2611	2.02521	2.12476	2.82822
	109.6	1.43107	1.65111	1.65111	1.41128	1.37355	1.5742	1.53723	1.95093	2.16766	1.80743	2.01061	1.6866	2.22889	2.26459	1.57159	1.98825	2.13732	2.11101	1.19546	1.34165	2.64891	2.40897	2.66677	3.3157	2.95134	2.52173	3.17835	4.87383	2.97318	3.69029	4.88715	5.37529	2.98799	1.58256	2.15666	2.58667
	109.7	1.44175	1.61685	1.61685	1.39448	1.2936	1.7253	1.59484	1.96297	2.1915	1.68718	1.77178	1.74953	2.28299	1.94907	1.50489	2.03847	2.35263	2.12485	1.31217	1.43059	2.75813	2.47796	2.62542	3.22605	2.90211	2.39292	3.29657	4.70723	2.97762	3.65174	4.84739	5.02111	3.22029	1.62715	1.83534	2.5513
	109.8	1.48326	1.61933	1.61933	1.41911	1.49352	1.56986	1.56195	2.04895	2.1402	1.79394	1.83359	1.61949	2.13498	1.76191	1.6459	2.122	2.13936	2.2449	1.29366	1.47661	2.69531	2.57485	2.65529	3.20461	2.92831	2.49201	3.23961	4.8411	3.13353	3.69225	4.96978	5.09062	2.88918	1.75181	2.06218	2.70834
	109.9	1.5109	1.6147	1.6147	1.44118	1.50447	1.57493	1.51029	2.13848	2.14651	1.72148	1.86178	1.66639	2.1898	1.87559	1.84254	2.11591	2.19961	2.18321	1.28112	1.42662	2.63475	2.41369	2.53486	3.13027	2.95019	2.41882	3.15789	4.78243	3.40742	3.69268	4.72783	4.95418	3.0704	1.64821	2.65381	2.55369
	110	1.57594	1.65227	1.65227	1.45445	1.49613	1.63108	1.53755	2.13238	2.17935	1.78456	1.91559	1.62354	2.21212	2.20008	1.82629	2.14196	2.43425	2.09457	1.31043	1.47566	2.82187	2.34866	2.64475	3.19842	2.93943	2.55436	3.249	4.58065	3.03797	3.4422	4.78419	5.13766	3.03898	2.22782	1.93123	2.71123
	110.1	1.51109	1.53792	1.53792	1.33289	1.47464	1.63841	1.5812	2.09847	2.07855	1.58537	1.91234	1.67979	2.07213	2.16175	1.81685	1.94876	2.20894	2.18041	1.35703	1.42962	2.74746	2.33349	2.63492	3.50752	2.83438	2.49205	3.41246	4.99812	2.93765	3.55663	4.88289	5.18103	2.93138	2.29551	2.48352	2.73605
	110.2	1.65366	1.62765	1.62765	1.3784	1.46483	1.7581	1.60616	2.1152	2.15418	1.78536	1.8792	1.68187	2.11058	2.11099	1.79628	1.79582	2.04049	2.22265	1.31907	1.36362	2.73489	2.4613	2.69314	3.1496	2.94997	2.50418	3.28574	4.87372	2.96216	3.70395	4.83837	5.15988	3.06476	1.6162	2.22196	2.60171
	110.3	1.58408	1.61881	1.61881	1.37025	1.41699	1.83105	1.67161	2.0929	2.06279	1.72137	1.76072	1.86681	2.20043	2.10492	1.71623	2.07908	2.00311	2.23442	1.46058	1.41947	2.71083	2.48116	2.69359	3.28311	2.88651	2.35191	3.34392	4.85964	2.81034	3.5758	4.96553	5.26855	3.19732	1.62059	2.14542	2.5126
	110.4	1.62839	1.64209	1.64209	1.44917	1.46173	1.75841	1.68901	2.11849	2.17896	1.74853	1.9249	1.6065	2.11257	2.0909	1.76872	2.14525	2.31791	2.20185	1.42615	1.49016	2.7353	2.56064	2.78721	3.27047	3.03017	2.58078	3.3605	4.61162	3.05954	3.80208	4.94804	5.3127	3.15454	1.79221	2.1677	2.62064
	110.5	1.66261	1.64493	1.64493	1.40251	1.4752	1.69424	1.69213	2.0457	2.15874	1.75438	1.82343	1.80615	1.94599	2.39116	1.76206	2.02924	2.20434	2.18902	1.3843	1.40922	2.93593	2.48705	2.62726	3.10786	3.02763	2.57693	3.28164	4.50058	2.64094	3.81943	4.65815	5.08765	3.1778	1.95134	2.0482	2.28872
	110.6	1.6505	1.67058	1.67058	1.28425	1.47607	1.81123	1.64951	2.151	2.26942	1.71851	1.86597	1.85591	2.18838	2.23972	1.75024	2.0817	2.07733	2.25445	1.30637	1.47079	2.75136	2.39291	2.75431	3.36098	2.9813	2.68123	3.38663	4.51405	2.76169	4.24556	4.69506	5.22981	3.20493	1.69444	2.24807	2.37333
	110.7	1.56557	1.69059	1.69059	1.46399	1.42368	1.68082	1.56174	2.16622	2.05216	1.76274	1.92366	1.87533	1.95324	2.2356	1.80511	2.131	2.06524	2.26459	1.27206	1.39359	2.85803	2.50636	2.65892	3.19773	2.80617	2.56255	3.33222	4.69182	2.69613	3.95526	4.90582	5.18251	3.07689	1.68083	2.34578	2.33282
	110.8	1.61673	1.56016	1.56016	1.34866	1.48757	1.70483	1.73781	2.06387	2.06061	1.77955	1.7769	1.84387	2.21565	2.08291	1.89655	2.12316	1.97572	2.24463	1.35035	1.40109	2.61385	2.4515	2.43332	3.10475	2.96266	2.5574	3.36954	4.6967	2.71176	4.0585	4.71988	5.11755	3.15159	1.49639	2.74243	2.34174
	110.9	1.5767	1.46158	1.46158	1.38204	1.46372	1.83895	1.62009	1.98364	2.0825	1.69913	1.76866	1.8169	2.10692	2.17755	1.88097	2.10789	1.92216	2.28005	1.23138	1.36493	2.83872	2.36256	2.40647	3.16486	2.94232	2.35904	3.39993	4.66223	2.83858	4.13535	4.73622	5.15047	3.17307	1.71558	2.13067	2.70232
	111	1.75839	1.52016	1.52016	1.34574	1.48897	1.78587	1.78908	2.09861	1.9709	1.77664	1.76907	1.97826	2.23732	2.09519	1.89737	2.04047	2.06044	2.17959	1.28838	1.43803	2.71779	2.43849	2.48618	3.18124	2.98793	2.41483	3.27013	4.60189	2.79228	4.03533	4.76676	5.16542	3.12062	1.45073	2.03667	3.02219
	111.1	1.77298	1.58534	1.58534	1.34823	1.41681	1.65174	1.69454	2.03816	2.10598	1.7971	1.79159	1.98425	2.04432	2.0653	2.28732	2.01795	2.07241	2.14539	1.36435	1.31471	2.99993	2.50309	2.58886	3.05786	2.90077	2.4629	3.46329	4.83165	2.92036	3.87058	4.90114	4.9729	3.24906	1.79429	2.82228	2.83429
	111.2	1.83752	1.48585	1.48585	1.28119	1.45126	1.81326	1.64471	2.19764	2.05184	1.80252	1.85891	1.80898	2.12506	2.10747	2.13519	2.08198	2.28024	2.07097	1.35108	1.50176	2.83906	2.43684	2.60761	3.12591	2.90708	2.48188	3.4478	4.615	2.67666	4.29112	4.87259	5.20913	3.1722	1.26539	2.44148	2.77867
	111.3	1.70583	1.50923	1.50923	1.24523	1.54453	1.76715	1.67366	2.2348	2.04137	1.7164	1.79245	1.99894	1.97212	2.0376	1.88398	2.11433	2.22416	2.10341	1.3537	1.3841	2.81415	2.61516	2.76689	3.19133	2.82367	2.53334	3.45215	4.51991	2.62238	4.46086	4.92402	4.96827	2.95859	1.77983	2.74058	3.00541
	111.4	1.6505	1.55932	1.55932	1.28424	1.47455	1.80008	1.77788	2.12366	2.08617	1.70687	1.88204	1.87701	2.07256	2.10213	1.86484	2.08346	2.27443	2.31243	1.26672	1.40026	2.77235	2.58284	3.03362	3.19812	2.94578	2.59394	3.45357	4.72548	2.77651	4.09562	4.90014	4.87419	3.41771	2.06332	2.40444	2.80477
	111.5	1.56232	1.48824	1.48824	1.36153	1.44926	1.7211	1.66011	2.02524	2.25574	1.73328	1.73175	1.86485	2.20918	2.13727	1.69646	2.15078	2.2944	2.26573	1.23511	1.44788	2.47011	2.50122	3.19695	3.21476	2.93732	2.57911	3.35615	4.53791	2.63192	3.92908	4.98075	4.91186	3.06297	2.04335	2.60773	2.53343
	111.6	1.6212	1.64263	1.64263	1.37358	1.40467	1.66691	1.757	2.05604	2.27402	1.7832	1.84777	1.98241	2.19748	2.02076	1.73758	2.30722	2.20243	2.23193	1.37966	1.41789	2.68078	2.43568	2.87058	3.17571	3.02577	2.59567	3.35951	4.64142	2.74425	4.2209	4.8281	4.71345	2.99483	2.07643	2.49466	1.77022
	111.7	1.62628	1.57464	1.57464	1.43447	1.4	1.55732	1.67646	2.13767	2.12922	1.79155	1.78007	1.80764	2.3052	2.12814	1.77173	2.21647	2.19153	2.15359	1.42563	1.45582	2.68487	2.58877	3.05183	3.05591	2.99478	2.60268	3.29501	4.44371	2.688	4.21545	4.85579	5.42103	2.91434	1.83867	2.19903	2.10416
	111.8	1.60675	1.64112	1.64112	1.45358	1.5896	1.55725	1.72086	2.06221	2.18848	1.83912	1.82353	1.91643	2.10475	2.07495	1.82678	2.12556	2.26206	2.22099	1.34136	1.53042	2.64835	2.50099	3.09662	3.06959	3.03945	2.67175	3.1975	4.98346	2.69611	4.06932	4.82804	4.81286	2.84344	0.990368	2.10934	2.22961
	111.9	1.50224	1.49562	1.49562	1.3899	1.61909	1.74005	1.63889	2.18861	2.24615	1.83621	1.73888	1.9002	2.01261	2.10888	1.69162	2.21309	2.14992	2.1681	1.32432	1.49483	2.79852	2.54922	2.96792	3.07802	3.02577	2.51909	3.08016	4.61988	2.91638	4.07568	5.13361	4.92521	2.87701	1.19568	2.36453	2.03803
	112	1.44235	1.51733	1.51733	1.37254	1.56504	1.74981	1.73995	2.16832	2.22761	1.81484	1.76816	1.91766	2.23561	2.21396	1.72021	2.08199	2.11868	2.20178	1.24101	1.48816	2.74927	2.42833	2.76822	3.04943	2.9586	2.53876	3.0341	4.67874	2.79315	4.17201	4.77228	4.9967	3.0546	1.80812	2.21533	2.00811
	112.1	1.5085	1.50434	1.50434	1.48366	1.466	1.65676	1.65774	2.10628	2.22878	1.85503	1.80413	1.93189	2.14353	2.29321	1.68866	2.07174	2.1237	2.1397	1.27697	1.40246	2.90001	2.5734	2.67935	3.0748	2.97175	2.49601	3.15234	4.99927	3.09421	4.0494	4.98982	4.75459	3.13469	1.52828	2.32105	1.62728
	112.2	1.61942	1.43273	1.43273	1.44858	1.454	1.68168	1.56251	2.16645	2.30073	1.93056	1.77424	1.9126	2.18588	2.23599	1.73854	2.05008	2.27463	2.25405	1.40907	1.46408	2.71919	2.3834	2.88946	3.03282	2.87131	2.66	3.04177	4.41418	2.94769	4.20202	4.76259	5.01927	2.98245	1.36723	2.50056	1.84358
	112.3	1.61166	1.64553	1.64553	1.39488	1.51963	1.65889	1.66846	2.13209	2.19108	1.77429	1.88077	1.93978	2.30318	2.22426	1.72049	2.04849	2.15791	2.25295	1.28037	1.36601	3.03676	2.57469	2.73942	2.97838	3.05529	2.62334	3.27776	4.51602	2.89605	4.06736	4.83234	5.57525	3.13902	1.13509	2.4709	1.95202
	112.4	1.51628	1.67631	1.67631	1.52032	1.58532	1.69776	1.6913	2.2334	2.16106	1.81259	1.84077	1.7176	2.16438	2.22887	1.62671	2.12549	1.95959	2.24763	1.34537	1.38952	3.01837	2.64531	2.95766	3.18726	2.94328	2.83069	3.07338	4.55325	3.11333	4.34135	4.92868	5.5746	2.82944	1.17305	2.21717	2.33199
	112.5	1.52941	1.49694	1.49694	1.4768	1.62156	1.8009	1.67661	2.21013	2.12859	1.70691	1.75234	1.70924	2.03241	2.44202	1.86887	2.02561	1.91583	2.23693	1.21738	1.43441	3.11755	2.55145	2.79546	3.04978	2.99633	2.7515	3.17986	4.69596	3.13747	4.23229	4.90832	5.37496	2.90263	1.34197	2.23014	2.4024
	112.6	1.44908	1.56518	1.56518	1.6506	1.72756	1.78373	1.53971	2.15942	2.24449	1.66268	1.81861	1.68201	2.16333	2.33574	1.71072	2.20098	1.89617	2.3658	1.2166	1.43826	3.12692	2.50734	2.87442	2.87606	3.04396	2.83779	3.38285	4.02083	3.11654	3.97717	4.87132	5.02894	2.98103	2.16593	2.73913	2.25701
	112.7	1.57312	1.58499	1.58499	1.32241	1.73974	1.78781	1.64687	2.16093	2.23377	1.80202	1.96793	1.67213	2.02714	2.35391	1.62145	2.08736	2.15697	2.37689	1.22505	1.45988	3.17308	2.47461	2.90745	3.17782	2.77821	2.80283	3.29687	4.58933	3.0291	3.86282	4.92784	4.87659	3.21769	2.14461	2.26905	2.05862
	112.8	1.56767	1.34342	1.34342	1.40856	1.52537	1.75079	1.63384	2.315	2.26153	1.839	2.03872	1.5843	1.97594	2.47069	1.67753	2.05705	2.10393	2.26397	1.27935	1.42252	3.27665	2.55013	2.53568	3.13731	2.83086	2.75458	3.26263	4.83053	3.16858	3.85159	5.0536	5.15714	3.03666	1.09887	2.3141	2.36309
	112.9	1.50574	1.34665	1.34665	1.34308	1.61266	1.66372	1.64801	2.04437	2.19008	1.82319	1.97362	1.88017	1.94466	2.21438	1.77909	1.94236	2.09936	2.32184	1.2757	1.45052	3.13806	2.57067	2.68743	3.10232	2.88548	2.6407	3.25366	4.78348	3.12288	3.73704	4.9801	4.94392	2.84189	1.12927	2.43689	2.11975
	113	1.61865	1.31537	1.31537	1.38752	1.718	1.64787	1.62068	2.18067	2.21788	1.76344	1.87785	1.68524	2.03478	2.25241	1.62673	2.14778	2.17043	2.27297	1.28874	1.49295	3.32081	2.50878	2.90724	3.01337	2.7985	2.88522	3.3687	4.55903	3.11454	3.4701	5.02095	4.92256	2.86768	1.86074	2.59971	2.07426
	113.1	1.66221	1.36538	1.36538	1.39631	1.61018	1.77731	1.60498	2.11341	2.14015	1.81554	1.91638	1.46755	2.13709	1.93731	1.6965	2.07856	2.25592	2.21409	1.26042	1.3795	3.368	2.59822	2.75764	3.09189	2.8915	2.58865	3.21517	4.67255	2.84417	3.7756	5.01429	4.96557	2.77561	2.10418	2.24345	2.28769
	113.2	1.5865	1.30961	1.30961	1.41035	1.56206	1.72727	1.66595	2.29117	2.13479	1.8196	1.86183	1.80942	1.96236	2.42205	1.72058	2.07533	2.04113	2.3044	1.30873	1.38315	3.37415	2.65647	2.48805	2.91969	2.97071	2.72064	3.28577	4.14985	3.01994	3.96625	4.92955	5.10115	3.08741	1.9903	2.13866	2.09734
	113.3	1.49956	1.55774	1.55774	1.44809	1.69702	1.62842	1.69641	2.09726	1.95246	1.81664	1.97079	1.5727	2.04046	2.08278	1.5306	2.15839	2.05421	2.33484	1.35854	1.14309	3.37421	2.58133	2.56611	3.04408	3.01715	2.82219	3.18368	4.48553	2.96417	4.35485	4.88153	5.08196	3.17148	2.23215	2.04831	2.03517
	113.4	1.53906	1.53241	1.53241	1.45417	1.62207	1.67427	1.68724	2.0782	2.11103	1.87163	1.89495	1.84025	2.06106	1.75896	1.48635	2.10244	2.2802	2.18747	1.17851	1.32585	3.2734	2.63506	2.55512	3.08722	2.7947	2.5448	3.17103	4.20925	2.81972	3.90214	4.79538	5.40645	2.95274	2.27586	2.32801	2.58708
	113.5	1.61942	1.55433	1.55433	1.37789	1.6099	1.67195	1.60871	1.98449	1.93284	1.86986	1.80393	1.65158	2.05045	1.51426	1.4585	2.14665	2.03291	2.198	1.37625	1.40548	3.15924	2.84906	2.63347	2.89188	2.80893	2.57858	3.12439	4.29637	2.99153	3.92768	4.91457	4.72701	3.04748	1.99611	2.201	2.43896
	113.6	1.75771	1.55375	1.55375	1.45109	1.54285	1.8396	1.50043	2.01895	2.15516	1.8803	1.88847	1.70507	1.93001	1.34068	1.49384	2.17483	2.07256	2.22903	1.28639	1.50397	3.26773	2.70675	2.54542	3.09949	2.93988	2.39439	3.36038	4.67286	3.03261	3.79134	4.98613	4.68601	3.01559	2.00124	2.2691	2.69038
	113.7	1.971	1.59716	1.59716	1.45345	1.74455	1.8792	1.6291	2.08155	2.05963	1.90246	1.81875	1.81488	1.81293	1.49996	1.47905	2.05804	1.99105	2.2108	1.40491	1.66224	3.16409	2.82421	2.62898	3.26254	2.91066	2.69641	3.26684	4.45115	3.30521	3.41566	4.98986	4.75238	3.09344	1.9683	2.13345	3.19169
	113.8	1.94613	1.57917	1.57917	1.48959	1.73431	1.77011	1.61629	2.06159	2.11855	1.74468	1.86755	1.72347	1.8966	1.9695	1.48727	2.05475	1.83083	2.16157	1.31989	1.82767	3.14894	2.71209	2.78755	3.10507	2.96826	2.73848	3.27703	4.13412	3.34446	3.94592	5.09128	5.04094	3.20326	1.98789	1.97849	2.87998
	113.9	1.78425	1.52148	1.52148	1.50358	1.58514	1.69709	1.57208	2.00719	1.9915	1.83853	1.90215	1.73085	1.82437	2.0825	1.54315	1.96536	1.9332	2.2276	1.29829	1.38455	2.80531	2.84238	2.63422	3.03767	2.8649	2.67009	3.08451	3.76394	3.37835	3.81967	4.86911	5.1285	3.27743	1.68981	2.18193	2.53645
	114	1.77727	1.55287	1.55287	1.41924	1.50492	1.577	1.66461	2.20729	2.02355	1.84093	1.91734	1.5897	1.83734	2.0257	1.44779	2.15157	1.95375	2.14146	1.33035	1.52378	2.98847	2.74727	2.6179	2.85994	2.98747	2.73067	2.86941	4.59031	3.19334	3.67217	4.92508	4.9292	3.30316	1.7565	2.01717	2.60237
	114.1	1.8061	1.65858	1.65858	1.51112	1.62719	1.67498	1.66278	2.05397	2.06198	1.84414	1.90707	1.92898	1.70658	2.24778	1.39863	1.94733	2.14942	2.20615	1.35154	1.57985	2.7362	2.74198	2.83061	2.98505	2.96031	2.83511	2.85416	4.34142	3.03936	3.65834	5.05657	5.48102	3.08759	1.31788	1.65881	2.42373
	114.2	1.81579	1.5924	1.5924	1.42408	1.6101	1.71298	1.54305	2.17817	2.0412	1.87394	1.8231	1.70812	1.86942	2.22317	1.47044	2.06835	2.11796	2.37066	1.33618	1.48039	2.69764	2.88047	2.69823	3.15401	3.00745	2.70904	2.9984	4.28475	2.93193	4.0215	4.94028	5.05604	2.99643	1.29752	2.06354	3.20513
	114.3	1.79879	1.58625	1.58625	1.46703	1.69281	1.65173	1.52091	2.24392	2.00805	1.81379	1.91809	1.69262	1.80365	2.19685	1.47826	2.04838	2.00848	2.18732	1.39385	1.43332	2.70516	2.84247	2.75484	3.03054	2.92543	2.80015	2.89652	4.35417	3.05421	4.08108	4.98182	5.69382	3.13413	1.51208	2.11657	3.21802
	114.4	1.71495	1.73524	1.73524	1.40999	1.68731	1.7081	1.57036	2.20533	1.96822	1.83464	1.95809	1.71682	1.94633	2.10616	1.4463	2.06049	2.01228	2.14121	1.33101	1.55516	2.72078	2.86865	2.66833	2.83972	2.94716	2.75629	2.89815	4.37932	3.23908	4.27595	4.84481	5.50983	2.98103	1.96284	1.929	2.78821
	114.5	1.82156	1.70073	1.70073	1.36202	1.57409	1.77146	1.61831	2.28981	1.99096	1.82112	1.91223	1.64708	1.6658	2.17179	1.56242	2.19367	2.11784	2.10243	1.24575	1.49459	2.80984	2.76333	2.54398	2.74291	3.04203	2.81699	2.9928	4.65685	3.10355	4.29172	4.85485	5.12434	3.17002	1.83933	2.06253	3.07398
	114.6	1.73499	1.39785	1.39785	1.36947	1.61874	1.68048	1.65619	2.18965	2.10859	1.83075	1.96084	1.74521	1.82178	1.91943	1.82803	2.08511	1.91418	2.11956	1.17333	1.41606	2.91322	2.59379	2.34863	3.05052	2.93851	2.56864	3.0945	4.45953	3.27014	4.36597	5.06322	5.1407	3.13421	2.22428	2.18059	2.98359
	114.7	1.70309	1.65814	1.65814	1.2716	1.63815	1.68112	1.63479	2.37504	2.07451	1.86046	1.88605	1.69748	1.66767	2.21966	1.61364	1.99347	1.94537	2.14475	1.36995	1.53533	2.56906	2.83636	2.58878	2.8063	2.92048	2.85857	2.80304	4.55954	3.08664	4.18555	5.01379	5.31263	2.95094	2.18514	2.22561	3.35976
	114.8	1.64351	1.54811	1.54811	1.35254	1.63165	1.73798	1.62153	2.22301	2.07413	1.87925	1.90457	1.66345	1.76994	2.13589	1.48737	2.04835	2.02526	2.12112	1.25313	1.5295	2.78551	2.71186	2.64872	2.98277	3.05858	2.90947	3.04921	4.48077	2.93932	4.15347	4.96724	5.30447	2.99594	2.26715	1.97431	2.74998
	114.9	1.65616	1.56917	1.56917	1.50475	1.57501	1.73717	1.67171	2.16933	2.07161	1.83361	2.00394	1.58704	1.85055	2.19493	1.46622	2.09287	1.89685	2.19318	1.30234	1.35249	2.79538	2.83603	2.59267	2.94829	3.08666	2.73504	2.89015	4.42618	3.20609	4.31345	5.07208	5.14388	2.96125	1.99398	1.9681	2.67802
	115	1.80394	1.49596	1.49596	1.44498	1.59991	1.60197	1.53234	2.19614	2.10544	1.91209	1.97578	1.66297	1.79473	2.24815	1.48221	2.04623	1.98318	2.148	1.20263	1.63197	2.8283	2.74679	2.57447	2.84072	2.97343	2.82947	2.8171	4.64975	3.03483	4.29017	5.08883	5.18604	3.15155	2.14375	1.75766	2.34893
	115.1	1.71094	1.58278	1.58278	1.54943	1.69531	1.69181	1.57093	2.13057	2.1858	1.85772	1.94617	1.80298	1.81058	2.09496	1.6029	1.97771	1.98151	2.10611	1.33627	1.33929	2.87179	2.73071	2.86603	2.906	3.053	2.7369	2.87153	4.46185	3.02067	3.98584	5.07207	5.33887	3.22054	2.05592	2.18501	2.57672
	115.2	1.6723	1.6409	1.6409	1.38048	1.77211	1.73839	1.57099	2.18837	2.09472	1.9448	2.03553	1.70746	1.69623	2.21524	1.58176	1.9438	1.82358	2.11343	1.43464	1.6629	2.80357	2.64687	2.74631	2.96256	2.98068	2.94103	2.84775	4.64068	3.12311	4.26448	5.2179	5.3803	3.34549	2.03883	2.17027	2.42516
	115.3	1.6955	1.62532	1.62532	1.47328	1.87568	1.70822	1.55869	2.23129	2.08438	1.88343	1.99077	1.71535	1.86375	2.22868	1.69737	2.01769	1.80881	2.08461	1.29564	1.46228	2.64199	2.83346	2.62931	2.90317	3.00085	2.88003	3.03851	4.66733	3.17124	4.10232	4.93825	5.10223	2.99818	2.19417	1.5309	1.5057
	115.4	1.88369	1.56708	1.56708	1.55395	1.77325	1.68337	1.60004	2.10761	2.33503	1.91429	1.90627	1.65823	1.8867	2.19318	1.62719	1.99336	1.83911	2.10802	1.29447	1.34228	2.81348	2.94131	2.4596	3.00951	2.96243	2.681	3.05871	4.25368	3.33217	3.69403	4.96638	5.51016	3.14382	2.26463	1.61308	1.70941
	115.5	1.89411	1.68115	1.68115	1.55117	1.75587	1.71254	1.57455	2.15802	2.38386	1.88066	1.81019	1.91774	1.89241	2.21358	1.58931	2.06345	1.83628	2.19657	1.29523	1.33685	2.82914	2.8737	2.67117	3.11286	2.93676	2.78781	3.1103	4.30349	3.07618	3.84092	4.97518	4.91012	3.20252	2.5186	1.57413	1.67905
	115.6	1.77592	1.54569	1.54569	1.40411	1.75574	1.66485	1.56892	2.23476	2.14349	1.86365	1.89338	1.74508	1.76965	2.18915	1.5714	2.29312	1.79764	2.16656	1.26476	1.44384	2.82257	2.81488	2.64957	3.04773	3.00287	2.90932	3.0546	4.53953	3.14251	3.60888	4.88753	5.38777	3.0559	2.39281	1.92317	1.81088
	115.7	1.75728	1.55887	1.55887	1.31939	1.70701	1.66582	1.55365	2.03008	2.25529	1.88304	1.85198	1.71297	1.9741	2.45929	1.6021	2.16154	1.96916	2.22438	1.2141	1.48125	2.97803	2.84723	2.59355	3.13367	2.91864	2.86893	3.01549	4.73765	3.20741	3.83779	4.96108	5.71031	2.88343	2.41095	1.98316	2.48692
	115.8	1.80804	1.5671	1.5671	1.45279	1.56481	1.68846	1.59866	2.01897	2.15495	1.85026	1.77396	1.79532	1.87458	2.37502	1.54366	2.24667	2.0202	2.2434	1.24654	1.42877	2.84166	2.81462	2.43684	2.89683	2.94181	2.6922	2.94684	4.67528	3.19003	3.94026	4.93163	5.66688	3.16214	2.86377	2.01592	2.23795
	115.9	1.77937	1.57443	1.57443	1.38497	1.67379	1.68847	1.63303	2.03275	2.17806	1.94577	1.80388	1.50614	2.05799	2.29121	1.50393	2.09644	1.92177	2.18516	1.32405	1.42695	2.95018	2.80833	2.49822	2.92535	2.89672	2.77695	3.01998	4.87526	3.39437	3.79262	4.84487	5.77419	3.17714	1.72757	2.29309	2.34897
	116	1.6251	1.64252	1.64252	1.35802	1.66247	1.72817	1.63524	1.99844	2.2666	1.90102	1.87152	1.72178	1.9053	2.36649	1.61161	2.16534	1.98786	2.16907	1.27713	1.30542	3.05354	2.78142	2.79793	2.93997	2.90272	2.87728	3.01473	4.75804	3.39933	3.77974	4.78415	5.52413	3.24759	2.00526	1.89726	1.91332
	116.1	1.8026	1.67512	1.67512	1.33485	1.75628	1.65672	1.63961	2.01132	2.16658	1.97692	1.78881	1.76493	2.01383	2.47125	1.7056	2.13315	2.1188	2.39889	1.25221	1.35633	3.14696	2.75154	2.63048	2.97473	3.07349	2.78494	3.07127	4.84814	3.22709	3.87049	4.82284	5.68141	3.21159	1.79531	1.94985	2.40865
	116.2	1.74104	1.5578	1.5578	1.35861	1.58674	1.94037	1.61179	2.11734	2.28153	1.90782	1.85327	1.77726	1.89809	2.57141	1.54466	2.10071	2.07075	2.27649	1.21633	1.45691	2.80997	2.85476	2.66277	2.81317	2.96936	2.87811	3.12648	4.71564	3.10955	3.85631	4.98471	5.70987	3.1028	2.06921	1.6387	1.99851
	116.3	1.70151	1.72605	1.72605	1.23298	1.61159	1.79079	1.63195	2.12316	2.30711	1.88637	1.79399	1.80846	1.96109	2.38808	1.6443	1.99949	2.20238	2.30561	1.27225	1.36032	2.94189	2.73709	2.66236	2.98622	3.06163	2.77449	3.33986	4.8841	3.40997	3.63577	4.84134	5.58616	2.97626	1.6318	1.75548	2.10007
	116.4	1.77719	1.57383	1.57383	1.26721	1.55542	1.76902	1.65247	2.14861	2.25723	1.9038	1.76745	1.69972	1.98054	2.4593	1.64611	2.02436	2.07458	2.26531	1.31145	1.35248	2.76228	2.62366	2.41243	3.08688	3.09885	2.89725	3.11189	4.93071	3.40353	3.66375	4.50049	5.66498	3.091	1.86195	1.83732	2.01228
	116.5	1.74864	1.6596	1.6596	1.33851	1.66873	1.71657	1.55972	2.14468	2.26627	1.87471	1.81259	1.8206	1.98803	2.33188	1.76307	2.17158	2.14155	2.25009	1.3111	1.35699	2.84986	2.74395	2.55633	3.11248	3.06395	2.78394	3.11798	4.78189	3.42008	3.51709	4.7153	5.39252	2.99955	1.70799	2.06195	2.36392
	116.6	1.75431	1.63637	1.63637	1.2404	1.55585	1.69016	1.52761	2.13591	2.26998	1.90172	1.89939	1.78116	1.94541	2.46452	1.68115	2.16913	2.17613	2.28309	1.32493	1.3888	3.03082	2.75214	2.72202	3.07887	2.97115	2.85972	3.14728	4.59046	3.24412	3.7923	4.71165	5.91207	3.23753	1.4829	2.14699	1.96082
	116.7	1.78223	1.66356	1.66356	1.44913	1.57925	1.76485	1.57296	2.21197	2.10954	1.93973	1.96197	1.86788	2.00038	2.3478	1.70333	2.14701	2.24916	2.29265	1.32358	1.45712	2.85413	2.57428	2.85821	3.10729	3.05088	2.83364	3.08049	4.05738	3.28063	4.04906	4.6749	5.72473	3.34566	2.7038	1.957	2.07722
	116.8	1.80797	1.55728	1.55728	1.50795	1.59591	1.86288	1.55319	2.17825	2.19218	1.91299	1.98383	1.81964	1.78729	2.31437	1.72538	2.13081	2.27674	2.26755	1.42098	1.44225	2.92514	2.71078	2.61775	2.77246	2.96591	2.69397	3.104	4.26111	2.95513	3.92249	4.69058	5.91144	3.62715	2.1335	1.9678	1.9939
	116.9	1.77024	1.5972	1.5972	1.40898	1.65531	1.83762	1.53982	2.17598	2.05839	1.83766	2.04677	1.81251	2.07403	2.14492	1.84873	2.35936	2.28023	2.43254	1.34312	1.51786	2.91561	2.57323	2.61341	2.95356	2.92484	2.65222	3.25042	4.0407	3.08159	3.60624	4.72766	5.86964	3.38883	2.40286	2.20617	2.01241
	117	1.75946	1.62776	1.62776	1.44908	1.62291	1.7736	1.61671	2.1931	2.2386	1.91379	1.92608	1.81279	1.78744	2.25173	1.88298	2.18939	2.21854	2.43681	1.32869	1.39762	2.9502	2.56047	2.55716	3.24713	2.81845	2.69105	3.27547	4.23999	3.16783	3.57995	4.61867	5.32889	3.30457	2.35006	1.78915	2.09112
	117.1	1.79145	1.60152	1.60152	1.35597	1.56618	1.84575	1.49783	2.11246	2.17573	1.88641	1.93773	1.92611	1.76721	2.12215	1.85203	2.44601	2.29046	2.39931	1.42327	1.42741	2.75656	2.61521	2.5844	3.17709	2.92516	2.64548	3.28154	4.70159	3.19552	3.61183	4.58557	5.62979	3.11898	2.30649	2.1607	2.05398
	117.2	1.79235	1.67017	1.67017	1.43079	1.59691	1.8703	1.61402	2.08078	2.13627	1.85475	2.04299	2.10949	1.85315	1.80026	1.63993	2.19004	2.01746	2.35242	1.26419	1.58184	2.70349	2.66045	2.7139	3.22416	2.91971	2.79838	3.27425	4.7521	3.38895	3.50574	4.64131	5.05148	3.19728	2.31741	1.85334	2.29108
	117.3	1.73268	1.5767	1.5767	1.3506	1.63066	1.87248	1.5314	1.94193	2.17381	1.79969	2.02553	2.11629	1.82851	1.9239	1.66537	2.20831	1.99877	2.47069	1.3747	1.36709	2.84333	2.66578	2.80039	3.19487	2.9705	2.62744	3.43569	4.95296	3.13601	3.86107	4.72956	4.5276	3.10224	2.25138	1.99007	2.28783
	117.4	1.73891	1.55206	1.55206	1.31799	1.61343	1.8813	1.60357	1.95179	2.41838	1.84623	2.01725	2.11607	1.79724	1.94516	1.59766	2.14292	2.17127	2.46805	1.28212	1.40136	2.62108	2.70706	2.78269	2.9301	3.0536	2.61376	3.41327	4.58841	3.42306	3.89719	4.72187	4.74367	3.19563	2.58367	1.88284	2.53705
	117.5	1.83358	1.65531	1.65531	1.35735	1.60643	1.94485	1.57696	2.02728	2.19614	1.93832	1.90992	2.10104	1.93862	1.9534	1.53694	2.0229	1.98231	2.4594	1.32463	1.45959	2.71003	2.632	2.76229	3.07532	3.09968	2.64618	3.09839	4.59558	3.42994	3.77785	4.70894	5.02073	3.3276	2.32362	2.24015	2.45563
	117.6	1.79887	1.55223	1.55223	1.30858	1.60646	1.84122	1.53106	2.01512	2.10891	1.87289	1.9726	1.81535	1.9559	2.07677	1.34769	2.40494	2.15613	2.5563	1.31108	1.42482	2.9694	2.52793	2.80402	3.18532	2.99408	2.66455	3.01724	4.37616	3.35674	3.61405	4.8087	5.26606	3.16258	2.21409	2.36804	2.55178
	117.7	1.76132	1.5945	1.5945	1.35413	1.56169	1.81952	1.59671	2.21955	2.18664	1.89057	1.95925	1.78775	2.13496	1.9094	1.59926	2.11912	2.08946	2.56143	1.36933	1.31629	2.88385	2.68857	2.81648	3.10646	3.11759	2.57798	3.06826	4.87738	3.50539	3.89752	4.57005	4.72778	3.25926	2.63386	2.69031	2.53396
	117.8	1.69659	1.55901	1.55901	1.41074	1.59357	1.83495	1.61957	2.02384	2.09419	2.01183	2.0515	1.73411	2.07326	2.17853	1.5724	2.18051	2.03564	2.51851	1.28828	1.44212	2.80705	2.63163	2.89381	3.16358	3.08171	2.7803	3.07286	4.8477	3.55781	3.96285	4.70924	4.90068	3.12646	2.32769	2.27804	2.606
	117.9	1.609	1.65291	1.65291	1.35469	1.53073	1.81848	1.60887	1.98012	2.02454	1.80198	2.02074	1.87886	2.04956	2.16198	1.57901	2.22859	1.92683	2.35594	1.35349	1.37973	2.86353	2.63387	2.79762	3.02894	3.14361	2.71134	3.12881	4.57651	3.30601	3.653	4.71276	4.8117	2.99687	1.84357	2.49362	2.2712
	118	1.85145	1.68612	1.68612	1.40888	1.52973	1.77595	1.54027	2.12865	2.0335	1.74038	2.11325	1.78666	2.01846	2.1283	1.65869	2.16146	2.06994	2.33944	1.37027	1.31138	2.94869	2.57074	2.9126	3.10714	3.06936	2.74253	3.05899	4.29147	3.2351	3.66433	4.65044	4.86188	3.03792	2.10922	2.13856	2.30967
	118.1	1.83329	1.61011	1.61011	1.33797	1.47018	1.78886	1.63454	1.99185	1.93462	1.75725	2.02982	1.87935	1.94575	2.26557	1.54878	2.00072	2.03526	2.40865	1.35514	1.36118	2.98493	2.82697	3.09194	3.17102	2.83174	2.68746	3.04231	4.39856	3.18907	3.71382	4.76088	5.03887	3.09967	2.36665	2.19209	2.2375
	118.2	1.81572	1.60784	1.60784	1.40503	1.57998	1.67621	1.48474	2.06593	2.04274	1.79766	2.05269	1.68852	2.08379	2.15129	1.49912	2.08119	2.04202	2.29357	1.32114	1.33269	3.11488	2.82455	2.92645	2.9992	2.98418	2.82264	3.02064	4.6506	3.2196	3.78123	4.70316	4.96332	2.92881	2.18815	2.71757	2.41422
	118.3	1.79165	1.61114	1.61114	1.37878	1.56165	1.68785	1.75715	1.97566	1.95596	1.71157	2.05779	1.69117	2.05475	2.17171	1.63004	2.06619	1.99734	2.15454	1.16833	1.4221	3.08272	2.94817	2.74226	3.07511	2.96124	2.63984	3.02713	4.69258	3.12704	3.71869	4.57009	5.01012	3.0411	1.38245	2.36634	2.32607
	118.4	1.80913	1.5617	1.5617	1.38799	1.44358	1.65591	1.59437	1.9963	1.94936	1.73298	1.96674	1.66079	2.11686	2.11911	1.43032	1.99347	1.94016	2.3205	1.22363	1.40273	3.09736	2.82525	2.68491	3.01109	3.01888	2.65267	3.08522	4.99957	3.00058	3.95134	4.58979	5.27751	3.44267	1.35585	2.02486	2.15008
	118.5	1.86368	1.58568	1.58568	1.34715	1.47745	1.88823	1.71348	1.99437	2.02574	1.75239	1.95994	1.80192	2.02025	1.93395	1.37077	2.10792	1.83422	2.12333	1.3562	1.36032	3.02114	2.83195	2.91956	3.01115	3.01063	2.5591	2.95385	4.51188	3.0585	3.83341	4.64755	4.99939	3.0536	1.77871	2.65462	2.29791
	118.6	1.85098	1.57827	1.57827	1.28355	1.56773	1.7217	1.63124	1.92523	2.03089	1.77338	1.89764	1.59398	2.06344	1.97281	1.66611	2.03307	1.961	2.13793	1.34436	1.47275	3.04611	2.6664	2.76332	2.88746	2.9369	2.69249	2.93501	5.25617	3.10577	3.88715	4.65224	5.22805	3.06596	1.53138	2.52202	2.5478
	118.7	1.89533	1.56335	1.56335	1.38209	1.64505	1.73045	1.65898	2.15534	2.05559	1.72572	2.04135	1.66858	2.06714	1.93678	1.65834	2.16157	2.00572	2.24606	1.27321	1.4342	3.1343	2.6218	2.88866	2.88783	2.98029	2.6155	2.91583	4.84415	3.30267	3.97516	4.60953	4.88959	3.04346	1.68428	2.34886	2.55065
	118.8	1.89316	1.63641	1.63641	1.28587	1.53715	1.71417	1.60499	2.15327	1.93248	1.78965	2.00605	1.75575	2.02566	2.17719	1.49424	2.13199	1.8773	2.32851	1.31763	1.34343	3.06117	2.62701	2.91422	2.93853	2.9562	2.77941	2.81838	4.99046	3.03574	3.69605	4.5795	5.16278	3.2308	1.7547	2.28764	2.24984
	118.9	1.88352	1.61708	1.61708	1.29545	1.62633	1.76633	1.61759	2.0926	1.90528	1.65762	1.86466	1.88382	2.06578	2.1068	1.46394	2.12759	2.00375	2.39579	1.3132	1.38092	3.17153	2.70343	2.94955	3.06622	2.92386	2.65268	2.91576	4.67638	3.05033	3.79273	4.60019	5.12486	3.00777	1.61624	2.28947	2.39618
	119	1.79762	1.59403	1.59403	1.38403	1.65458	1.75577	1.66441	2.0495	2.04439	1.74914	1.85197	1.95343	1.78483	1.94349	1.54317	2.08337	1.98911	2.02023	1.5313	1.36399	2.86445	2.63398	2.66495	2.94161	2.81809	2.61923	2.88649	4.32507	3.09735	3.79526	4.73043	5.09227	2.81971	1.71995	2.41926	2.46844
	119.1	1.75345	1.58314	1.58314	1.32414	1.58523	1.76115	1.71374	2.12919	2.06941	1.72094	1.85667	1.62416	2.03862	2.11034	1.47579	2.21748	1.98116	2.09731	1.45036	1.48525	2.83959	2.65196	2.68222	2.98606	2.8752	2.74571	2.91834	5.21991	3.22132	3.8292	4.78347	5.34609	3.29471	1.72533	2.21363	2.68048
	119.2	1.84819	1.6641	1.6641	1.32065	1.56396	1.60705	1.61617	2.0762	1.98826	1.71663	1.88811	1.78143	2.12404	2.19488	1.45656	2.15226	1.98094	1.99688	1.63439	1.41376	2.98951	2.68746	2.68471	2.94974	2.94679	2.85089	2.89862	4.9183	3.19547	3.79697	4.63025	5.29005	3.13311	1.97728	2.37143	1.90365
	119.3	1.76603	1.71323	1.71323	1.31289	1.5393	1.80704	1.7078	2.07596	1.8873	1.83382	1.98481	1.87428	2.12311	2.09632	1.44495	2.29642	1.9334	2.20586	1.54655	1.42076	3.15746	2.61801	2.85923	3.0521	2.90896	2.93558	3.01143	4.70278	3.06539	3.68594	4.59743	5.21209	3.09003	1.61373	2.44665	2.10215
	119.4	1.73839	1.55751	1.55751	1.49356	1.51997	1.79994	1.57018	2.14369	1.99112	1.87017	1.77788	1.82362	2.08605	2.11153	1.36953	2.33136	1.61818	2.07068	1.56033	1.34065	3.14718	2.62639	2.73749	2.80117	3.02	2.75482	3.00096	4.74997	3.52366	3.95493	4.55731	5.31264	3.05982	1.66459	2.32516	2.41678
	119.5	1.72421	1.60857	1.60857	1.41889	1.61946	1.82732	1.68361	2.06145	1.8925	1.82549	1.79196	1.97365	2.16652	2.3441	1.34668	2.27833	1.55626	2.12283	1.53687	1.4034	3.04159	2.44254	2.84444	2.90618	2.94307	2.67032	3.00461	4.98824	3.05999	3.84546	4.7416	5.4274	3.25678	1.45338	2.80345	1.99299
	119.6	1.7923	1.55409	1.55409	1.35075	1.55712	1.85602	1.65844	2.07685	1.95832	1.80972	1.83355	1.90025	2.0606	2.16914	1.35626	2.02759	1.62809	2.21377	1.52503	1.32033	3.00852	2.49957	2.76627	2.9892	2.98915	2.64044	3.00572	4.33952	3.00175	3.69266	4.73316	5.38623	3.12085	1.68519	3.76221	2.20997
	119.7	1.75169	1.61693	1.61693	1.5353	1.60216	1.90559	1.61063	2.08512	2.09369	1.82473	1.8256	1.94207	1.89228	2.1172	1.49082	2.1965	1.72973	2.27823	1.43293	1.34858	3.07735	2.53067	2.5759	2.98142	2.90686	2.69312	2.87286	4.25324	3.04976	3.78111	4.58774	5.26347	3.21807	1.44468	2.31052	2.33234
	119.8	1.76443	1.59475	1.59475	1.47712	1.59248	1.6985	1.57235	2.09776	1.99521	1.83643	1.83544	1.92001	2.07498	2.45697	1.41679	2.29413	1.92924	2.35272	1.57742	1.28381	2.95697	2.53726	2.67989	2.94251	2.92982	2.84807	2.89766	4.33833	3.05373	3.83053	4.75096	5.18804	3.05518	1.59099	2.46527	1.82571
	119.9	1.88444	1.54148	1.54148	1.35708	1.59677	1.68498	1.66716	2.15532	1.78665	1.9169	1.74258	1.86232	2.12423	2.49184	1.39294	2.03804	2.05496	2.21631	1.47318	1.35187	3.04518	2.33966	2.6259	3.01994	2.86831	2.84257	2.94561	4.81668	3.12536	4.15094	4.49537	5.22225	2.74199	1.56073	2.56427	1.92411
	120	1.74734	1.59506	1.59506	1.39495	1.58935	1.70267	1.72164	2.07109	2.01354	1.81753	1.91091	1.85356	1.98482	2.0275	1.49551	2.08054	1.89731	2.36534	1.57559	1.33399	3.01147	2.49599	2.83103	3.09373	2.80423	2.79067	2.91384	4.32541	2.98989	3.87563	4.60231	5.18914	2.95596	1.53695	2.61323	2.31946
	120.1	1.78398	1.51871	1.51871	1.36919	1.63832	1.66342	1.51923	2.08468	1.9215	1.80171	1.77863	1.78312	1.87443	2.36168	1.50973	2.12209	1.98072	2.30106	1.50255	1.29451	3.01026	2.48191	2.66951	3.10384	2.89071	2.85273	2.98359	4.45017	3.11308	3.75817	4.80978	5.30553	2.93734	1.57471	2.56435	2.45516
	120.2	1.77348	1.53121	1.53121	1.39436	1.63709	1.61967	1.64349	2.21818	1.82137	1.918	1.83685	1.84221	2.1927	2.29737	1.45289	2.08837	1.97589	2.32626	1.59137	1.33583	3.14856	2.62567	2.57831	2.94063	2.92814	2.88956	3.11541	4.37197	3.10837	3.89678	4.8696	5.1381	2.99888	1.69891	2.305	2.17888
	120.3	1.67849	1.5163	1.5163	1.36358	1.55006	1.68728	1.56425	2.06184	1.89467	1.82649	1.82294	1.65997	1.93814	2.21755	1.46323	2.19616	1.8777	2.18281	1.57527	1.31261	3.01376	2.60205	2.72077	3.00123	2.84376	2.83712	3.09412	4.58984	2.88648	3.81935	4.55144	5.76629	2.92683	1.78231	2.50683	2.79733
	120.4	1.63184	1.54529	1.54529	1.47588	1.72913	1.65517	1.62185	2.1114	2.03484	1.807	1.88739	1.47246	1.85531	2.10275	1.67679	2.17481	1.85191	2.44681	1.49097	1.29446	2.99865	2.61217	2.87874	2.88006	2.93244	2.77737	3.12213	4.78184	3.06398	3.9038	4.55446	5.55732	2.96759	1.49129	2.37145	2.49236
	120.5	1.70417	1.53741	1.53741	1.41644	1.69297	1.57267	1.61153	2.28284	1.83548	1.86349	1.81614	1.56529	1.9979	2.06222	1.74934	2.31063	2.07527	2.3889	1.54896	1.39694	3.01325	2.70005	2.65173	3.04028	2.92524	2.84939	3.13398	4.39223	3.1807	3.90964	4.57766	5.64074	2.98779	1.57427	2.51253	2.20288
	120.6	1.73211	1.50905	1.50905	1.51567	1.59621	1.7365	1.6333	2.03256	1.84834	1.82919	2.00741	1.48371	1.95541	2.23766	1.52555	2.26738	1.93095	2.23371	1.47559	1.32974	3.03389	2.68102	2.68958	3.01821	2.76863	2.93166	2.9146	4.32833	2.99319	3.69444	4.54608	5.55628	3.14927	1.60901	2.41495	2.37581
	120.7	1.75547	1.54814	1.54814	1.55497	1.56214	1.80936	1.64443	2.00972	1.90938	1.84821	1.88797	1.68297	1.89015	2.25068	1.55322	2.04097	1.90462	2.23325	1.47854	1.39665	3.03711	2.70249	2.76359	3.12284	2.67304	2.87524	3.02606	4.34577	3.09723	3.48352	4.52815	5.4836	3.27732	1.59411	2.4529	1.9004
	120.8	1.90324	1.52096	1.52096	1.47013	1.63918	1.82259	1.63379	2.16029	1.93601	1.90336	1.78308	1.46936	1.93425	2.31146	1.61508	2.16025	1.96081	2.35534	1.60677	1.32235	3.00362	2.63233	2.70271	2.9968	2.81027	2.83711	2.92858	4.18612	3.05078	3.74835	4.50821	5.73277	3.37052	1.49886	2.31395	1.90173
	120.9	1.88734	1.60793	1.60793	1.53978	1.62651	1.79034	1.63503	2.05019	1.84756	1.93641	1.84562	1.504	2.04657	2.07259	1.80616	2.13337	1.90943	2.32742	1.48468	1.31248	3.01051	2.62782	2.82409	3.03097	2.85467	2.85569	2.93928	4.43716	3.06342	3.727	4.60689	5.78602	3.35325	1.62789	2.31421	2.21587
	121	1.80905	1.6669	1.6669	1.40093	1.54421	1.70467	1.63276	2.04548	1.84897	1.91622	1.81042	1.64017	1.82206	2.11953	1.6359	2.19775	2.00771	2.30665	1.49794	1.29051	2.97479	2.59806	2.90572	3.26454	2.92963	2.82015	3.03582	4.06309	2.90318	3.54265	4.66018	5.53457	3.1654	1.9799	2.21035	2.31522
	121.1	1.66514	1.52686	1.52686	1.43268	1.62974	1.69854	1.68161	2.10551	2.03164	1.96312	1.86173	1.64204	1.94706	2.19631	1.56302	2.11894	2.08317	2.40657	1.4501	1.31537	3.11859	2.60338	2.91259	3.13202	3.02852	3.02668	3.08772	4.14975	2.99449	3.85826	4.5672	5.84401	3.27842	2.22393	2.59133	2.47277
	121.2	1.71417	1.58474	1.58474	1.47632	1.69954	1.76518	1.66573	2.07824	2.03707	1.91311	1.82053	1.86032	1.83657	2.12388	1.51896	2.20526	2.15008	2.07675	1.39279	1.3751	3.13554	2.6835	2.66654	3.05545	2.91131	2.91259	3.00118	4.28895	3.07038	4.12105	4.70984	5.63613	3.3132	2.14993	2.41205	2.20693
	121.3	1.69324	1.59305	1.59305	1.47558	1.75436	1.81569	1.68663	2.01074	1.96243	1.84093	1.93769	1.52475	1.91432	2.17367	1.60673	2.21627	2.04379	2.11697	1.59044	1.3014	2.8775	2.56319	2.49259	3.24137	2.86062	2.81913	2.96631	4.63247	3.1496	3.9922	4.59938	5.52737	3.2526	1.91351	2.56736	2.14331
	121.4	1.76996	1.47867	1.47867	1.58959	1.61393	1.82605	1.64271	1.95462	2.0268	1.89872	1.91593	1.58577	1.9785	2.10169	1.54517	2.23252	2.19713	2.09361	1.52612	1.35172	3.02273	2.49306	2.66162	3.10374	2.99528	2.91176	3.05231	4.71356	3.37002	4.1682	4.61203	5.47213	3.18842	1.53714	2.04315	2.73314
	121.5	1.75192	1.50199	1.50199	1.44308	1.59998	1.73671	1.59142	1.9989	1.8506	1.88285	1.8364	1.69411	2.16141	2.22127	1.5126	2.17026	1.98713	1.8871	1.59228	1.2384	2.85966	2.51081	2.64089	3.22073	2.9583	2.78434	3.01838	4.5425	3.3592	4.09036	4.62312	5.2472	3.47423	2.0415	2.28309	2.65974
	121.6	1.80557	1.62973	1.62973	1.50325	1.53657	1.68725	1.63238	1.91098	1.93519	2.05032	1.86348	1.51694	2.02123	2.23651	1.51326	2.28591	1.89905	1.96992	1.55355	1.46844	2.82291	2.45966	2.7939	3.11794	2.8558	2.90815	2.91677	4.63481	3.10159	4.0736	4.67949	5.31522	3.29566	1.84999	1.943	2.97876
	121.7	1.75442	1.62621	1.62621	1.49902	1.57537	1.52358	1.70368	2.06308	1.99384	2.00503	1.88801	1.67013	1.96047	2.29423	1.48726	2.29143	1.83862	2.0768	1.50165	1.435	2.84534	2.43536	2.61198	3.06872	2.85323	2.84775	3.06996	4.89342	3.14694	3.93594	4.66609	5.39999	3.4543	1.52181	2.09393	2.8245
	121.8	1.72038	1.59386	1.59386	1.52025	1.66096	1.61732	1.60182	2.06546	1.96378	2.01091	1.94834	1.63091	1.96488	2.22493	1.69296	2.18518	1.84909	1.89885	1.61625	1.32583	3.04716	2.41363	2.67027	3.09255	2.87281	2.86144	3.0537	4.70045	3.19226	4.02529	4.61919	5.56448	3.47176	1.49809	2.28306	2.36126
	121.9	1.56362	1.62623	1.62623	1.55565	1.6259	1.59027	1.6386	2.04109	1.99764	2.07916	1.92792	1.76651	1.86217	2.24658	1.52507	2.29194	1.85719	1.98893	1.57366	1.56595	3.22986	2.42489	2.60739	2.98829	2.98325	2.88439	3.06084	4.58926	3.12462	3.95164	4.6028	5.47026	3.52303	1.26507	2.13815	2.79368
	122	1.73067	1.61598	1.61598	1.46137	1.62744	1.64001	1.66458	2.08372	1.95823	1.89823	1.97815	1.69229	1.94044	2.17546	1.62381	2.25311	1.78652	1.98741	1.55261	1.40255	3.09604	2.39374	2.49538	3.19023	3.00809	2.72467	3.15196	4.13984	2.99282	3.66611	4.66934	5.69372	3.51506	1.35537	2.15421	2.50528
	122.1	1.70062	1.5656	1.5656	1.43832	1.64705	1.76205	1.6738	2.10161	2.03435	1.88636	1.99239	1.76961	1.77185	2.19568	1.53268	2.09529	1.77639	1.99162	1.56184	1.30814	3.19255	2.40562	2.60791	3.16687	2.97881	2.84677	3.09523	4.65111	2.9659	3.94369	4.7091	5.38033	3.48573	1.59483	1.85092	2.8956
	122.2	1.75493	1.57118	1.57118	1.40589	1.61328	1.73277	1.57739	2.04114	1.99062	1.88043	1.96841	1.9186	1.87434	2.22585	1.49872	2.28009	1.82433	2.02396	1.46866	1.62464	3.12553	2.36289	2.50648	3.01848	2.87305	2.83208	3.10975	4.44191	3.12531	3.84736	4.61667	5.34717	3.46483	1.43716	2.33739	2.64016
	122.3	1.73951	1.60846	1.60846	1.36578	1.60464	1.74948	1.59106	2.37312	2.11005	1.91175	1.9791	1.74967	1.8448	2.34251	1.73301	2.24539	1.76951	1.98443	1.51784	1.5165	3.07659	2.42519	2.49604	2.9181	2.92559	2.85067	3.07967	4.40466	3.1356	4.01329	4.56421	5.70443	3.46972	1.79666	1.98295	2.72664
	122.4	1.7972	1.63579	1.63579	1.42063	1.6126	1.76535	1.70305	2.09096	2.05361	1.71819	2.02826	1.77129	1.68894	2.17436	1.49266	2.35667	1.91092	1.95848	1.53813	1.55852	3.04685	2.61487	2.49703	2.7601	3.01126	2.78765	3.00986	4.32796	3.18649	4.30066	4.5384	5.4146	3.48961	1.39303	1.84598	2.28378
	122.5	1.73707	1.72018	1.72018	1.47789	1.47766	1.64646	1.65659	2.21126	2.08453	1.6052	1.87829	1.72046	1.82177	2.27106	1.49973	2.26375	1.89172	2.01754	1.58132	1.58967	3.08424	2.50813	2.6062	2.82198	2.90941	2.88889	2.92508	4.69113	3.16686	4.27807	4.64862	5.53429	3.6845	1.42238	1.76696	2.47524
	122.6	1.61983	1.64979	1.64979	1.32486	1.59138	1.6703	1.71588	2.18918	1.98764	1.77261	1.793	1.74053	1.75003	2.51248	1.5523	2.31302	1.73921	2.08872	1.44787	1.545	3.27681	2.54751	2.63531	2.8053	2.87163	2.86403	2.94946	4.46294	3.31077	4.18452	4.52085	5.59879	3.4182	2.15824	1.85704	2.09393
	122.7	1.69971	1.55363	1.55363	1.44606	1.53254	1.75817	1.67754	2.30261	1.99239	1.85255	1.82714	1.78554	1.88271	2.41116	1.52798	2.23086	1.85681	1.87497	1.5011	1.48044	3.13833	2.49006	2.60243	2.92831	2.85875	2.92035	2.96007	4.78942	2.95532	4.10078	4.735	5.56641	3.25226	1.62574	2.16509	2.63472
	122.8	1.58125	1.52256	1.52256	1.44901	1.48679	1.61835	1.72148	2.13367	1.93511	1.83613	1.88107	1.81226	1.8238	2.21275	1.55391	2.29901	1.94856	1.91216	1.54267	1.42289	3.16884	2.4938	2.82921	2.89711	2.98904	2.83664	2.90129	4.44272	3.06691	4.21955	4.79511	6.03272	3.23883	1.64876	2.01423	2.9241
	122.9	1.59117	1.63181	1.63181	1.50629	1.56799	1.72567	1.58559	2.10068	2.0382	2.04323	1.96709	1.69834	1.70828	2.43538	1.53833	2.22644	2.02301	1.95646	1.49997	1.4184	3.01321	2.49976	2.92331	2.89296	3.03097	3.06203	2.95819	4.48116	3.03973	4.16011	4.84527	6.05106	3.08799	1.93467	1.66203	2.93166
	123	1.53969	1.64415	1.64415	1.37779	1.73595	1.62923	1.66225	2.18323	2.03216	2.03277	2.06758	1.57416	1.81043	2.26009	1.60438	2.29301	1.91291	1.8886	1.45033	1.3	3.07984	2.55111	2.78632	2.88565	2.93713	3.13873	3.06776	4.81696	3.10729	3.97452	4.62457	5.76562	3.31481	1.68591	1.82677	2.69169
	123.1	1.61879	1.59981	1.59981	1.46574	1.76842	1.64355	1.57187	2.10232	2.08007	2.01572	2.15257	1.74337	1.8705	2.44157	1.6905	2.2246	1.92845	1.95063	1.48233	1.48085	3.22434	2.53164	2.62017	2.64214	2.96706	3.01177	3.14169	4.87771	3.01868	4.27428	4.52808	5.51561	3.61169	1.94393	2.13453	2.89524
	123.2	1.71238	1.61952	1.61952	1.35757	1.64161	1.67066	1.59493	2.16437	2.11057	2.02438	2.1192	1.71459	1.80061	2.19459	1.78721	2.16173	1.94547	1.95901	1.50296	1.62631	3.13854	2.45376	2.61023	2.80637	2.90643	3.05221	3.16339	5.0963	3.11202	4.33112	4.70624	5.98753	3.36498	1.73776	2.2456	2.9144
	123.3	1.63407	1.58082	1.58082	1.42372	1.76852	1.71837	1.69749	2.09319	2.20899	1.94363	2.1677	1.81538	1.76154	2.27997	1.81485	2.12262	1.84126	1.9509	1.49683	1.60636	3.05383	2.62137	2.77807	2.79673	2.96754	2.97578	3.20579	4.52368	3.1634	3.91135	4.61657	5.96817	3.17218	2.08932	2.01778	2.89754
	123.4	1.63783	1.54699	1.54699	1.41793	1.76336	1.80557	1.60538	2.09244	2.11854	1.95595	2.06932	1.5936	1.77501	2.35608	1.86605	2.09042	1.96003	1.94024	1.44904	1.58569	3.15317	2.63329	2.74049	2.84064	3.00032	2.92846	3.34549	4.41478	3.09917	4.16119	4.54058	5.68977	3.12724	1.99115	1.81954	3.01636
	123.5	1.56974	1.61122	1.61122	1.29306	1.80942	1.70702	1.7469	2.17177	2.01376	2.00155	2.12507	1.71849	1.88111	2.2601	1.7937	2.24673	1.9296	2.03176	1.47687	1.69189	3.0725	2.70025	2.71733	3.07616	3.0168	3.01146	3.34328	4.68036	2.96974	4.49396	4.73282	5.73508	3.46912	1.70798	1.8833	1.84593
	123.6	1.64122	1.73815	1.73815	1.38652	1.56237	1.66398	1.66046	2.10974	1.96653	1.96472	2.04419	1.68946	1.97576	2.13495	1.87057	2.26704	1.92335	2.00015	1.51428	1.5946	2.97487	2.76416	2.97646	3.23725	3.0356	2.96284	3.3251	4.79473	2.88161	4.2646	4.85965	6.08958	3.40942	1.55638	1.78059	2.26201
	123.7	1.74376	1.5751	1.5751	1.45328	1.57854	1.7632	1.65968	2.04382	2.03317	1.92542	2.08326	1.57846	1.91535	2.1534	1.76446	2.0979	1.92605	1.9617	1.54917	1.68316	2.97502	2.67844	2.76811	3.11995	2.95919	2.88086	3.22315	4.4007	3.32206	3.88667	4.56942	5.79968	3.27396	1.71594	2.16101	1.66941
	123.8	1.80172	1.45418	1.45418	1.42195	1.66429	1.64423	1.6485	2.02969	2.0292	1.92199	2.11123	1.7531	1.99152	1.97477	1.7254	2.17731	1.96004	2.12564	1.50881	1.6363	3.2018	2.65985	2.61144	3.09747	3.00048	2.87993	3.70692	4.49831	3.23797	3.99697	4.67938	5.67354	3.1103	1.75811	2.03874	1.86689
	123.9	1.68729	1.54363	1.54363	1.54297	1.60209	1.51527	1.69743	2.00981	2.12496	1.95867	2.28433	1.83217	2.01951	2.18834	1.65892	2.32747	1.99425	2.05642	1.51275	1.56062	3.27347	2.74423	2.67967	3.14728	2.99704	3.00784	3.4695	4.6519	3.18393	4.21162	4.62218	5.53894	3.40892	1.8431	1.681	1.71269
	124	1.63851	1.57899	1.57899	1.40026	1.70273	1.50463	1.75239	2.06659	2.0189	1.93097	2.19232	1.78867	2.08593	2.27371	1.83205	2.24011	1.79257	2.10761	1.48166	1.86948	3.23272	2.6773	2.69687	2.97075	2.9359	3.15365	3.42507	4.25356	3.13612	4.36534	4.66395	5.90319	3.35515	1.77835	1.80272	2.17334
	124.1	1.66816	1.49369	1.49369	1.3755	1.58129	1.54784	1.67414	2.08436	2.0475	1.94627	2.22124	1.74782	2.10412	2.05429	1.76448	2.21869	1.74343	2.13919	1.47203	1.77521	3.32918	2.62434	2.75665	3.10227	3.07188	2.99498	3.39963	4.08173	3.07457	4.32623	4.70874	5.92565	3.22262	1.74726	1.76666	2.22458
	124.2	1.87264	1.61093	1.61093	1.35642	1.59588	1.54131	1.62484	2.08003	2.06204	2.00247	2.20131	1.53036	1.85274	2.23078	1.95784	2.10554	1.97468	2.13629	1.46016	1.52807	3.28787	2.55458	2.59684	2.96211	2.95952	2.88104	3.42983	4.15024	3.51952	4.34323	4.68859	5.84162	3.24669	1.88985	1.61133	1.88821
	124.3	1.83445	1.52108	1.52108	1.36122	1.57049	1.43967	1.6303	2.02816	1.99377	1.73805	2.12124	1.6648	2.02182	2.19872	1.80578	2.07536	1.93988	2.06168	1.52382	1.56182	3.3655	2.54958	2.41653	3.04953	2.89369	2.77493	3.41292	3.97625	3.27029	4.20809	4.71066	5.73011	3.36179	1.71951	1.74926	1.80912
	124.4	1.60745	1.52455	1.52455	1.48445	1.5768	1.53639	1.63547	2.12396	2.0877	1.77208	2.00055	1.68238	2.30816	2.32995	1.61014	2.32885	2.08954	2.0858	1.58666	1.60409	3.41869	2.61581	2.6006	3.08755	3.17428	2.83789	3.63661	4.36026	3.09995	3.87357	4.57087	6.03555	3.25348	1.51247	1.89116	1.8298
	124.5	1.77187	1.57231	1.57231	1.32597	1.5741	1.72619	1.71552	2.21795	2.13925	1.8301	1.98257	1.69858	1.9551	2.186	1.71964	2.24623	1.88331	2.07279	1.59292	1.62147	3.25047	2.42084	2.30235	2.92394	3.09473	2.75163	3.43791	4.14696	3.2783	4.51549	4.62721	5.99738	3.35908	1.88765	2.24143	1.81836
	124.6	1.67144	1.56454	1.56454	1.37692	1.60171	1.72386	1.69207	2.26041	2.09811	1.79929	2.02552	1.63682	2.01027	2.21576	1.65732	2.02872	2.07056	2.03193	1.48103	1.64187	3.26459	2.55021	2.33841	2.93239	3.05082	2.69262	3.34041	4.34848	3.09253	4.32058	4.68506	6.13717	3.35222	1.90766	2.21409	2.02059
	124.7	1.71305	1.48667	1.48667	1.50031	1.68003	1.91523	1.65309	2.17918	2.11526	1.77322	1.98015	1.82083	2.08966	2.0853	1.69208	2.07404	1.99872	2.16962	1.48302	1.52053	3.09259	2.45018	2.46921	2.83594	2.89072	2.57377	3.61249	4.07003	3.02124	4.29213	4.77309	6.02112	3.38812	1.74285	2.16195	2.11837
	124.8	1.698	1.46131	1.46131	1.45671	1.67175	1.90799	1.58444	2.04272	2.05624	1.88191	1.93493	1.76329	2.23894	2.17719	1.59678	2.21496	2.04074	2.16393	1.53675	1.57942	3.16816	2.43018	2.55961	2.91242	2.75934	2.67759	3.4358	4.30574	2.83317	4.25308	4.74843	6.04858	3.30325	2.14461	2.17384	1.92212
	124.9	1.55581	1.50625	1.50625	1.36712	1.67705	1.67796	1.77168	2.08331	1.99838	1.84785	1.98228	1.79742	1.97671	2.14313	1.69154	2.21646	1.94956	2.14042	1.52832	1.58074	3.03259	2.55775	2.40344	3.01698	2.94135	2.61939	3.38858	3.91813	2.80738	4.28959	4.72646	5.92767	3.37418	1.57879	2.07659	2.08916
	125	1.72419	1.54707	1.54707	1.3594	1.67719	1.69394	1.79131	2.12693	2.02814	1.8806	2.05342	1.73013	1.96831	2.14433	1.61031	2.28372	1.90572	2.15724	1.5745	1.72468	3.09778	2.50566	2.42642	3.29514	3.05024	2.68504	3.54361	4.21663	2.92412	4.23588	4.68916	5.99456	3.40752	2.20696	1.74615	2.07266
	125.1	1.76224	1.53044	1.53044	1.33618	1.70313	1.68094	1.73899	2.23821	2.02177	1.88107	1.9598	1.61498	1.92631	2.20665	1.83755	2.19306	1.92596	2.0779	1.49995	1.5824	2.94353	2.47661	2.38146	3.27168	2.88117	2.71889	3.48396	4.11408	2.79184	4.08078	4.65743	5.98282	3.42491	1.7506	2.09694	1.80778
	125.2	1.77157	1.49175	1.49175	1.42623	1.60781	1.71149	1.62567	2.23226	2.01708	1.82529	1.95918	1.73471	2.20388	2.05352	1.67364	2.20499	1.90243	2.14396	1.49144	1.71996	2.93352	2.54411	2.33459	3.15918	2.96449	2.64164	3.47257	4.33609	2.77325	4.23119	4.72786	5.92766	3.39867	1.81978	2.15887	2.16097
	125.3	1.58531	1.50864	1.50864	1.31578	1.64778	1.57167	1.58259	2.18603	1.96498	1.90072	2.11154	1.78702	2.18242	2.27501	1.63779	2.30545	1.97456	2.04907	1.47975	1.62436	3.05627	2.51802	2.27427	3.39193	2.97958	2.58944	3.3731	4.11955	3.02326	4.13932	4.77285	6.02515	3.42071	1.99428	2.4048	1.82774
	125.4	1.85467	1.57482	1.57482	1.44827	1.64237	1.70273	1.59208	1.9956	2.00893	1.84373	2.10031	1.71474	2.19443	2.14671	1.64288	2.09048	1.82962	2.09983	1.45626	2.04217	3.1544	2.49566	2.72244	3.08108	3.08338	2.69715	3.38836	3.9539	2.96106	4.5891	4.80077	5.74302	3.40083	1.62528	2.13142	2.12218
	125.5	1.72839	1.52173	1.52173	1.47773	1.68039	1.5449	1.59472	1.90355	1.95927	1.90585	2.03254	1.67364	2.18837	2.24005	1.76997	2.20171	1.85206	2.12312	1.56476	1.52362	3.34637	2.45171	2.58039	2.96578	3.10246	2.68623	3.36001	3.41381	2.92083	3.86435	4.56258	5.99177	3.20866	1.88711	2.27622	3.08109
	125.6	1.75821	1.54223	1.54223	1.3605	1.59915	1.59501	1.67199	2.01754	1.97056	1.73541	1.95306	1.85316	1.997	2.21421	1.78624	2.10246	1.94215	2.01125	1.5262	1.56198	3.29303	2.41655	2.58186	3.1987	3.0297	2.59505	3.37268	3.86907	2.81639	3.96014	4.66477	5.60959	3.29432	1.48287	2.43069	3.06081
	125.7	1.7101	1.54609	1.54609	1.32981	1.59142	1.71166	1.69801	2.14825	1.94059	1.72576	2.02609	2.03209	1.97434	2.32316	1.68623	1.97429	1.98799	2.06233	1.46946	1.54064	3.28185	2.65893	2.73199	3.19109	2.94171	2.77305	3.41549	3.91928	2.83759	3.97279	4.6949	5.70396	3.43582	1.73243	2.55006	2.32011
	125.8	1.63548	1.64068	1.64068	1.45472	1.51915	1.70844	1.69033	2.14282	2.02689	1.80532	2.04963	1.68616	1.95525	2.35706	1.7327	2.2474	2.1139	2.11946	1.43001	1.61267	3.03248	2.42784	2.77643	3.07543	2.88143	2.90327	3.30756	4.23121	2.71903	3.78242	4.69947	6.04692	3.5487	2.19404	2.67922	2.56009
	125.9	1.59906	1.50657	1.50657	1.34448	1.42967	1.54356	1.70903	2.12258	1.88722	1.76134	2.09302	1.53189	1.87685	2.15499	1.73626	2.04699	2.07063	2.14917	1.529	1.71718	3.32203	2.52011	2.65112	3.32002	2.89147	2.83728	3.29417	4.12715	2.62053	4.1693	4.69958	5.84135	3.5556	1.24922	2.41169	2.33497
	126	1.64971	1.59528	1.59528	1.37461	1.51671	1.6626	1.7664	1.95809	1.96045	1.84327	1.96802	1.60155	2.00958	2.03311	1.61232	2.06203	2.04104	2.01363	1.45006	1.58253	3.0441	2.46058	2.3944	3.30352	2.90302	2.68416	3.24517	3.65645	2.8649	4.02064	4.64528	5.91889	3.33687	1.27594	2.38356	2.72947
	126.1	1.56859	1.72578	1.72578	1.43859	1.47901	1.63973	1.68018	2.18479	2.03344	1.86493	2.00636	1.68803	2.08595	2.17878	1.61772	1.91112	2.05993	1.92158	1.50731	1.55515	3.21373	2.50109	2.44524	3.16443	3.09092	2.71839	3.20061	3.99601	2.90811	4.07191	4.71873	5.65148	3.35002	1.39299	2.38643	2.43447
	126.2	1.64568	1.55849	1.55849	1.36678	1.58864	1.58467	1.67993	2.22608	2.01781	1.79564	2.00734	1.83449	1.95448	2.16906	1.75139	1.7998	2.08092	2.1041	1.46074	1.68744	3.13883	2.46048	2.46338	3.11531	2.92366	2.9054	3.29706	4.04249	2.7216	4.15204	4.71497	5.95646	3.32718	1.40557	2.41378	2.37749
	126.3	1.72559	1.56658	1.56658	1.28776	1.63116	1.66396	1.683	2.25322	2.02478	1.75521	1.90256	1.66708	1.84303	2.07172	1.61721	1.85749	2.02404	1.95768	1.46461	1.5033	3.13267	2.40868	2.50963	3.31671	2.93426	2.76104	3.28909	4.29889	2.65874	3.96614	4.70641	6.10547	3.35782	1.33595	2.62966	2.34606
	126.4	1.80308	1.61046	1.61046	1.40652	1.66252	1.62107	1.67832	2.19667	1.92085	1.83659	1.97672	1.63129	1.86088	2.16946	1.74445	1.93125	2.05432	1.91837	1.38514	1.56861	3.17798	2.48182	2.28859	3.08493	2.99853	2.71347	3.21165	4.45899	2.92348	4.14685	4.60336	5.91348	3.3287	1.36879	2.52913	2.21607
	126.5	1.69904	1.55163	1.55163	1.42529	1.6324	1.60504	1.81362	2.24763	1.97286	1.66055	2.08861	1.76714	1.80345	2.13819	1.63946	1.98501	2.01263	1.88729	1.4712	1.63241	3.10563	2.36015	2.22955	3.2469	2.97879	2.69267	3.16996	4.41083	2.6252	3.67939	4.57396	6.31321	3.45792	1.29903	1.85168	2.00084
	126.6	1.79994	1.53562	1.53562	1.37857	1.55406	1.65226	1.76707	2.11576	2.01197	1.75851	2.04489	1.70317	1.95468	2.04708	1.69824	1.8604	2.06223	2.02675	1.32855	1.59927	3.27355	2.65293	2.48406	3.29272	2.97602	2.60341	3.18517	4.01933	2.99904	3.85605	4.60093	5.77574	3.29872	0.935604	1.99804	2.10999
	126.7	1.83168	1.58093	1.58093	1.39274	1.56381	1.62113	1.72149	2.24689	2.01341	1.68697	2.07772	1.72093	1.88791	2.10438	1.66861	1.88625	2.14244	1.9687	1.53647	1.54069	3.35474	2.59763	2.61625	3.1316	2.96742	2.60356	3.21556	4.24224	2.8707	4.21862	4.60889	5.90115	3.32644	1.46158	2.00496	2.22284
	126.8	1.68379	1.42019	1.42019	1.41043	1.56679	1.64136	1.75931	2.17227	2.04155	1.80806	2.06807	1.7536	1.82486	2.13166	1.59899	1.92614	2.22363	2.12071	1.51327	1.60006	3.07861	2.63155	2.55919	3.10961	2.9117	2.61982	3.37087	4.53219	2.84107	3.47386	4.8109	6.27722	3.11108	1.2647	2.13435	1.91748
	126.9	1.81535	1.50829	1.50829	1.43472	1.59383	1.55561	1.6609	2.03237	1.98211	1.6772	2.1167	1.81957	1.69745	2.16464	1.66533	1.90353	2.06209	2.03502	1.49566	1.56201	3.01031	2.36622	2.52366	2.99035	2.88626	2.65406	3.38086	4.37208	2.81326	3.932	4.78576	6.09589	3.25044	1.21554	2.26964	2.35197
	127	1.72882	1.56968	1.56968	1.45604	1.54442	1.66549	1.6676	2.13435	2.08001	1.70736	2.10175	1.78216	1.91738	2.13693	1.58304	1.81735	2.10534	1.95855	1.4767	1.67266	3.11797	2.44926	2.59275	3.18282	2.9039	2.64748	3.17283	4.37085	2.94333	4.18349	4.53835	5.84558	3.18027	1.30674	2.26044	2.06983
	127.1	1.71027	1.61968	1.61968	1.4892	1.54755	1.66167	1.60994	2.20435	2.05609	1.80586	2.13044	1.5956	1.76182	2.37128	1.51007	1.9198	2.15102	2.15362	1.63115	1.59123	3.12845	2.60505	2.62373	3.01786	2.95514	2.78367	3.25601	4.46669	3.22556	3.88547	4.73395	5.88284	3.13413	1.8272	2.09749	1.59433
	127.2	1.80918	1.58116	1.58116	1.50846	1.61447	1.66705	1.67531	2.18311	2.12556	1.70789	1.99614	1.56696	1.94537	2.24112	1.48784	1.9155	2.14817	2.0658	1.68801	1.71372	3.21467	2.62636	2.52978	3.22725	3.03309	2.73554	3.21441	4.46863	3.0159	3.86831	4.49325	5.97274	3.65213	2.14485	1.88898	2.13773
	127.3	1.7247	1.48627	1.48627	1.44031	1.52399	1.70349	1.643	2.12394	1.99304	1.7559	2.1128	1.58611	1.80321	2.19655	1.59204	1.76191	2.17439	1.97824	1.61462	1.56851	3.18186	2.65373	2.49977	3.27165	3.09659	2.61192	3.49889	4.431	3.39297	3.67065	4.69092	5.89119	3.52999	1.74524	1.86233	2.32461
	127.4	1.70931	1.56503	1.56503	1.57356	1.46387	1.60521	1.64485	2.31005	2.05732	1.83305	2.01888	1.70126	1.95139	2.18627	1.55174	1.83797	2.27488	1.95403	1.59844	1.65759	3.19654	2.66055	2.69937	3.11952	3.1206	2.71933	3.27519	4.28303	3.02669	3.5239	4.72524	5.90246	3.48283	1.6498	1.99995	2.06027
	127.5	1.71708	1.63884	1.63884	1.39884	1.42781	1.79961	1.73099	2.2211	2.04803	1.8725	2.02544	1.90026	1.88146	2.19741	1.64355	1.79748	2.20445	2.11317	1.57715	1.59184	2.91602	2.60204	2.39433	3.16981	3.01445	2.63393	3.27806	4.18608	2.98203	3.76563	4.67467	5.67761	3.59909	2.32918	2.16677	2.46414
	127.6	1.6953	1.47648	1.47648	1.34885	1.57028	1.73716	1.60729	2.14288	2.07182	1.8368	1.9521	1.7232	1.84582	2.01344	1.50045	1.82842	2.07598	1.91249	1.59824	1.6714	3.13232	2.55547	2.543	3.09042	2.91539	2.58369	3.16593	4.92934	3.08125	3.28986	4.78196	5.9808	3.47132	1.71652	1.83054	1.85216
	127.7	1.80572	1.61173	1.61173	1.45944	1.54822	1.70504	1.76047	2.25876	2.30153	1.92272	1.9438	1.6904	1.88845	2.1249	1.56418	1.79574	2.02772	2.06622	1.64082	1.68937	3.24236	2.6033	2.41858	3.40822	2.95425	2.60283	3.45555	4.41749	3.00705	3.40224	4.61237	5.98215	3.07601	1.85701	1.96633	1.7805
	127.8	1.69669	1.50739	1.50739	1.44839	1.54118	1.76716	1.65888	2.16573	2.3939	1.86083	1.98902	1.69026	1.9139	2.16908	1.48871	1.89665	1.84198	2.00117	1.53157	1.49914	3.31661	2.51242	2.3908	3.16548	2.87973	2.60263	3.36222	4.14679	3.30487	3.38066	4.86908	5.98925	3.19175	1.64742	2.01034	2.2585
	127.9	1.78547	1.50847	1.50847	1.43567	1.54816	1.646	1.60253	2.21686	2.31473	1.77888	1.97654	1.73477	1.88212	2.04717	1.56283	1.85937	2.03156	2.05536	1.45695	1.76618	2.97557	2.36926	2.48857	3.22492	2.84336	2.71513	3.35999	3.9103	3.19002	3.6619	4.6939	5.93886	2.99193	2.08285	2.19763	2.24149
	128	1.75515	1.60249	1.60249	1.42237	1.56326	1.63006	1.59006	2.19861	2.26193	1.79742	1.99131	1.74167	1.90729	2.12794	1.60869	1.77494	2.00401	1.9884	1.55629	1.5836	2.99415	2.54066	2.53515	3.30012	3.00252	2.6481	3.43493	4.67381	2.99469	3.74209	4.87305	5.75859	2.99345	1.79763	2.37351	2.06098
	128.1	1.72919	1.70534	1.70534	1.3868	1.57384	1.64332	1.51877	2.09394	2.08089	1.77673	2.03962	1.71266	1.76906	2.14223	1.44922	1.80562	1.95946	2.05849	1.59031	1.66811	3.13404	2.63161	2.53228	3.22821	2.83796	2.68844	3.33905	4.20392	3.05492	3.50562	4.84227	5.57083	3.15124	1.57494	2.55311	2.29999
	128.2	1.83305	1.56481	1.56481	1.43341	1.62512	1.58601	1.53924	2.11625	2.19968	1.7978	2.05779	1.84259	1.85988	2.07055	1.36328	2.14058	2.01449	2.13676	1.59194	1.59262	3.23018	2.67517	2.37334	3.46764	2.98229	2.54453	3.32004	4.48248	3.07823	3.57007	4.94752	5.82303	3.46163	1.4048	2.30609	2.37742
	128.3	1.8987	1.57673	1.57673	1.46352	1.62949	1.61963	1.4681	2.19228	2.37061	1.84303	2.03527	1.92555	1.9602	2.29017	1.67236	1.89967	2.06758	1.97764	1.50894	1.62572	3.15391	2.651	2.39259	3.28673	2.88483	2.60844	3.37818	4.50023	3.08738	4.01689	4.81839	5.93233	3.32892	1.44362	2.36685	1.79928
	128.4	1.79328	1.49448	1.49448	1.53801	1.58434	1.68718	1.5412	2.24449	2.29664	1.89767	1.99925	1.85444	1.92907	2.21671	1.78342	1.91912	2.07219	1.94694	1.56928	1.52477	3.03835	2.78056	2.318	3.06599	2.92423	2.63365	3.47894	4.55968	3.10988	4.12945	4.81621	5.81836	3.25315	1.47103	2.47292	2.04665
	128.5	1.79757	1.50967	1.50967	1.48352	1.67425	1.65499	1.67058	2.1365	2.20261	1.82934	1.96605	2.03689	2.1024	2.19824	1.63515	2.03733	1.82596	1.88834	1.56512	1.57033	3.12861	2.74515	2.29734	3.42565	2.8704	2.61719	3.39997	4.45168	3.48418	3.54257	4.82015	5.58428	3.24392	1.852	2.23151	1.70932
	128.6	1.80207	1.52606	1.52606	1.47537	1.65104	1.61366	1.54843	1.9127	2.15565	1.84703	1.87806	1.85279	1.99604	2.06208	1.74454	1.90778	2.0047	1.93505	1.58624	1.95153	2.99921	2.7591	2.40782	3.25415	2.89957	2.6893	3.36086	4.40723	3.23268	3.78348	4.88182	5.6759	3.28206	1.83706	2.34574	1.66962
	128.7	1.83579	1.56494	1.56494	1.41635	1.6142	1.7042	1.57287	2.07195	2.25006	1.87761	1.88118	1.95897	2.04306	2.21635	1.72382	2.13955	1.85429	2.25335	1.51426	1.88403	3.35078	2.50875	2.26011	3.25843	2.93454	2.56217	3.28502	4.36076	3.11975	3.80224	4.88581	5.4732	3.27515	2.36732	2.14554	2.3293
	128.8	1.74578	1.32944	1.32944	1.45072	1.71313	1.61845	1.52125	2.11384	2.16213	1.73292	1.84132	1.83835	1.95525	2.15765	1.79973	1.9511	1.96071	2.00781	1.48271	1.76285	3.14361	2.61012	2.43857	3.26133	2.89249	2.5843	3.07124	4.74207	3.17167	3.84099	4.8262	5.64751	3.35529	1.4272	1.92314	1.61161
	128.9	1.6698	1.65613	1.65613	1.51283	1.53172	1.65231	1.56712	2.22227	2.01268	1.84617	1.92099	1.85233	2.04643	2.26725	1.63375	2.10378	1.90469	2.05554	1.5092	1.48206	3.34689	2.58832	2.36255	3.34976	2.90871	2.53188	3.11219	4.5439	3.43706	3.36653	4.95283	5.70701	3.51154	1.17589	2.19534	1.64855
	129	1.89361	1.61499	1.61499	1.42339	1.56614	1.75978	1.52037	2.07555	2.0921	1.72159	1.95015	1.94082	2.14049	2.21943	1.6209	2.14641	1.9998	1.96688	1.49953	1.90363	3.32515	2.59388	2.29431	3.30252	2.94469	2.53168	3.22158	4.35002	3.39634	3.46346	5.12054	5.80708	3.34299	1.55643	1.99151	2.73535
	129.1	1.89959	1.59205	1.59205	1.49453	1.64427	1.65679	1.52609	2.18399	2.08078	1.76025	2.12414	1.85441	2.0947	2.20113	1.66672	2.11355	1.86878	2.01639	1.5381	1.59841	3.55097	2.6151	2.13251	3.19184	3.11687	2.62959	3.37165	4.37404	3.54011	3.56241	4.94112	5.9352	3.48201	1.46196	1.7204	2.26769
	129.2	1.76837	1.54705	1.54705	1.44038	1.72659	1.60907	1.62764	2.1388	2.02718	1.7471	2.06619	1.89039	2.17223	2.20727	1.79129	2.00262	1.66164	1.94924	1.53612	1.61236	3.40246	2.62733	2.40223	3.2907	3.00652	2.50435	3.19084	4.21427	3.28178	3.43686	4.95501	5.94553	3.40778	1.29902	1.38389	2.89726
	129.3	1.79348	1.56808	1.56808	1.54623	1.70559	1.62489	1.73366	2.13651	2.0268	1.78285	2.01021	1.92447	2.24233	2.26564	1.62582	1.99951	1.95427	2.07647	1.47055	1.63505	3.33505	2.6227	2.28254	3.4061	3.06568	2.65707	3.30278	4.34403	3.38271	3.38844	5.01511	5.83631	3.44654	1.35497	1.94667	2.90103
	129.4	1.78689	1.38618	1.38618	1.4863	1.75458	1.79101	1.76857	2.07329	2.03529	1.81001	1.98911	1.8802	2.23076	2.09227	1.55813	2.13497	1.8474	2.04059	1.55086	1.56359	3.24243	2.60405	2.17671	3.35034	3.06054	2.43316	3.18508	4.37544	3.78278	3.59812	5.01982	5.65722	3.65418	1.29274	2.15797	2.86732
	129.5	1.87208	1.37802	1.37802	1.42837	1.54995	1.95977	1.80768	2.17065	1.94432	1.80031	1.91877	2.00075	2.26938	2.12515	1.50353	2.0184	1.88649	2.04673	1.61498	1.55846	3.30408	2.5507	2.47077	3.26432	3.15176	2.41345	3.22904	4.60314	3.63596	3.67829	5.00943	5.94444	3.88608	0.995989	1.74978	2.73257
	129.6	1.84597	1.48711	1.48711	1.46168	1.63006	1.91073	1.75757	2.10104	1.90482	1.8172	1.74595	1.88456	2.08323	2.32362	1.63736	2.12095	1.96731	2.03656	1.48983	1.58946	3.24309	2.57925	2.51621	3.36193	3.08117	2.35228	3.30511	4.25926	3.48146	3.57434	4.89454	5.62733	3.64045	1.0511	2.35755	2.80313
	129.7	1.84913	1.50544	1.50544	1.3604	1.59897	2.08648	1.65616	2.09779	1.96954	1.74534	1.74561	1.767	2.28493	2.09857	1.54437	2.12842	1.90209	2.06673	1.55118	1.50789	3.24096	2.71089	2.43009	3.34452	3.14513	2.1995	3.33413	4.42996	3.46383	3.58765	4.86868	5.59203	3.60191	1.09733	2.64861	3.49035
	129.8	1.84068	1.35361	1.35361	1.27252	1.59714	2.01668	1.62769	2.17793	1.9333	1.83467	1.91023	1.98109	2.26476	2.11988	1.51588	1.99986	1.92717	2.00641	1.57887	1.49575	3.07569	2.54657	2.36668	3.34602	3.13867	2.37628	3.23404	4.65438	2.97693	3.73359	4.88006	5.62502	3.6633	1.22026	2.40941	2.76444
	129.9	1.84814	1.66648	1.66648	1.36123	1.60344	1.88186	1.5495	2.00864	1.88649	1.81392	1.89887	1.90673	2.01208	2.21537	1.49748	1.75267	1.94496	1.97343	1.52476	1.50556	3.19085	2.5547	2.74638	3.2299	2.99176	2.36881	3.28523	4.70109	3.43823	3.5176	4.82048	5.70834	3.64777	0.832943	2.43471	2.26672
	130	1.81277	1.44262	1.44262	1.39281	1.54558	1.59436	1.62998	2.19022	1.8665	1.78677	1.88041	1.87062	2.09199	2.17219	1.43073	1.89606	1.85166	2.04851	1.49212	1.54557	3.21532	2.47804	2.16925	3.29352	2.82874	2.30555	3.2305	4.7523	3.69944	3.64671	4.79115	5.95611	3.96006	1.5293	1.81921	2.6788
	130.1	1.88454	1.54999	1.54999	1.64794	1.42301	1.7491	1.68287	2.12468	2.03	1.88471	2.00953	1.82958	2.13221	2.04998	1.59548	1.96392	1.83012	1.96621	1.58754	1.58174	3.11442	2.51066	2.30762	3.19461	3.14958	2.24446	3.23053	4.96081	3.57664	3.6149	4.84823	6.22313	3.32636	1.47371	1.3386	2.50899
	130.2	1.78476	1.51921	1.51921	1.59524	1.43973	1.79023	1.64229	2.0928	2.12632	1.77986	1.90362	1.79606	1.93203	1.88819	1.55376	1.92912	1.99859	1.92033	1.55903	1.67127	3.2673	2.53116	2.28614	3.43965	2.95382	2.26799	3.36788	4.58691	3.56184	3.93874	4.49915	5.81696	3.36481	1.44694	1.60032	2.00739
	130.3	1.85288	1.57268	1.57268	1.59619	1.35231	1.75698	1.66745	2.08433	1.94124	1.88498	1.88341	1.96009	1.95875	2.09505	1.77135	1.77824	1.98236	2.01129	1.50363	1.68391	3.16448	2.56503	2.58751	3.53288	3.01692	2.37668	3.53005	4.70382	3.46782	3.73671	4.64729	5.86374	3.3294	1.71716	1.90925	2.71479
	130.4	1.87021	1.50135	1.50135	1.55619	1.53556	1.85096	1.64679	2.16209	1.9735	1.83594	1.86034	1.91739	2.11729	2.22661	1.54602	1.96744	1.96704	2.04701	1.45905	1.63432	3.17209	2.51323	2.28688	3.30354	2.99541	2.33046	3.42531	4.45756	3.59624	3.43952	4.72849	5.93836	3.76267	1.61782	1.79302	2.19234
	130.5	1.74952	1.52062	1.52062	1.51483	1.52249	1.80989	1.57791	2.27786	2.00501	1.89111	1.90481	1.85628	1.97734	2.19138	1.69704	1.78786	2.05651	2.14161	1.47746	1.60009	3.19602	2.5762	2.1811	3.52489	3.03753	2.37756	3.67794	4.45926	3.58577	3.50545	4.49227	6.17106	4.07124	2.32445	2.01997	2.09848
	130.6	1.69342	1.5608	1.5608	1.59584	1.4858	1.58601	1.65854	2.10703	2.13355	1.9505	1.85643	2.0299	1.99726	2.29352	1.55534	1.85287	1.92509	2.09049	1.48662	1.67696	3.56314	2.44435	2.17507	3.42296	2.97608	2.30392	3.67178	4.3896	3.39606	3.61675	4.66586	5.95685	3.74776	2.13217	2.01561	2.25982
	130.7	1.79233	1.66703	1.66703	1.58243	1.40617	1.6066	1.76616	2.07121	2.13634	1.95401	1.93928	1.84454	2.03741	2.19024	1.68351	1.79635	1.96835	2.04811	1.62251	1.62384	3.69249	2.4644	2.27505	3.3329	2.83873	2.36544	3.71628	4.81603	3.88479	3.4965	4.71403	6.08976	3.65265	1.84443	2.08225	2.03137
	130.8	1.78674	1.6242	1.6242	1.67486	1.50539	1.53226	1.56636	2.27792	2.18764	1.75574	2.00334	1.90172	1.89473	1.86734	1.65453	1.77088	2.20404	2.16338	1.57299	1.65854	3.51868	2.44903	2.41699	3.38208	2.76314	2.30479	3.52692	4.21174	3.56397	3.39804	4.6298	6.07821	3.67255	2.34681	1.92653	2.14465
	130.9	1.85614	1.48944	1.48944	1.58649	1.48135	1.67819	1.64954	2.06555	2.09605	1.84577	1.93283	2.13937	2.11165	2.15874	1.48256	1.85854	2.17824	2.17578	1.38037	1.6666	3.36232	2.50531	2.37242	3.13564	3.04378	2.35267	3.41315	4.29955	3.5898	3.86502	4.64061	6.11318	4.12092	2.28064	2.09247	2.16248
	131	1.88266	1.50938	1.50938	1.75785	1.54686	1.7013	1.67798	2.15457	2.12443	1.73456	1.97033	1.96358	2.05792	2.11872	1.48276	1.88726	2.16725	2.07241	1.36724	1.70763	3.59444	2.37646	2.33424	3.26359	2.83668	2.39627	3.6102	4.64367	3.24315	3.96456	4.91256	5.89934	4.21186	2.24914	1.95516	1.99936
	131.1	1.86348	1.57014	1.57014	1.74164	1.54194	1.76833	1.63686	2.09433	1.98885	1.74345	1.86074	1.90356	2.17457	2.10455	1.531	1.97725	2.30184	2.16633	1.44447	1.6737	3.77083	2.40602	2.40767	3.23002	2.95345	2.41311	3.52968	4.30373	3.25319	4.30527	4.52961	5.89451	4.40452	2.02508	1.83684	1.73935
	131.2	1.7243	1.5805	1.5805	1.58868	1.56322	1.51969	1.5834	2.11172	1.97931	1.81891	1.81399	1.85813	1.99116	2.17892	1.63398	1.84181	2.19454	2.30007	1.43524	1.56345	3.57106	2.39227	2.30689	3.24307	2.88817	2.31494	3.4322	4.36792	3.41131	4.14617	4.65588	5.98519	4.32734	2.08366	2.36138	2.40552
	131.3	1.73899	1.59203	1.59203	1.57872	1.50758	1.69389	1.65121	2.1862	1.99248	1.70889	1.85852	1.67771	2.08329	2.21837	1.6622	1.91624	2.17356	2.2391	1.48419	1.53028	3.56912	2.5573	2.22221	3.21545	2.81649	2.31955	3.4233	4.72318	3.41571	3.96022	4.54724	5.91998	4.20462	1.91151	1.95824	2.60666
	131.4	1.7862	1.49939	1.49939	1.63641	1.4735	1.51505	1.68099	2.26449	1.98746	1.80878	1.79	1.80849	2.03021	2.2297	1.7274	1.99364	2.17818	2.1999	1.41786	1.60388	3.54101	2.50016	2.33025	3.24031	2.96103	2.37314	3.40483	4.76805	3.24449	4.01162	4.54815	5.93654	3.87082	2.34657	2.09695	2.63748
	131.5	1.83081	1.64302	1.64302	1.62472	1.49339	1.52744	1.70924	2.14434	2.04132	1.79725	1.82637	1.77821	2.20586	2.26167	1.59446	1.99097	2.16285	2.26358	1.35661	1.64776	3.73057	2.43129	2.38541	3.23123	2.91073	2.49006	3.40133	4.88842	3.19135	3.77976	4.49013	5.85289	3.70322	2.36858	1.68788	2.87385
	131.6	1.67945	1.56668	1.56668	1.53831	1.58122	1.62702	1.65705	2.1745	2.03302	1.82175	1.76273	1.69572	2.1265	2.38359	1.72583	1.94068	2.12073	2.30289	1.45008	1.70172	3.46681	2.59719	2.46516	3.4029	2.84966	2.45579	3.44292	4.37292	3.29896	3.74846	4.82314	6.09623	3.97956	2.79093	1.96245	2.78002
	131.7	1.64737	1.56845	1.56845	1.57394	1.55045	1.77789	1.48175	2.16101	2.13964	1.8055	1.88007	1.90303	2.10739	2.55159	1.53828	1.73223	1.97034	2.31981	1.5188	1.63946	3.5497	2.82765	2.51811	3.16693	2.78746	2.52866	3.39979	4.43522	3.32963	3.96984	4.78827	5.86106	3.72799	2.51904	1.74635	3.01305
	131.8	1.53677	1.66783	1.66783	1.56423	1.42904	1.70668	1.63315	1.93104	1.921	1.82687	1.82687	1.76346	2.07129	2.43132	1.59284	1.9176	2.10803	2.13147	1.46491	1.71361	3.57668	2.60867	2.23225	3.22438	2.88578	2.36457	3.51511	4.64835	3.1345	3.56654	4.79702	5.77997	3.78081	1.85628	1.95236	2.69812
	131.9	1.79903	1.58985	1.58985	1.60612	1.5028	1.65225	1.66853	2.12779	1.95234	1.89238	1.82386	1.88304	2.0856	2.28469	1.7453	2.01156	1.93687	2.21963	1.53934	1.68069	3.62085	2.56667	2.14038	3.18742	2.90409	2.32588	3.5428	4.1431	3.11808	3.81758	4.67749	5.85315	3.48477	2.39727	2.45148	2.69626
	132	1.67898	1.6197	1.6197	1.48367	1.47249	1.50014	1.75561	2.09489	2.00753	1.82299	1.87343	1.77639	1.90016	2.39598	1.82857	2.03842	2.09186	2.22446	1.4868	1.68242	3.81905	2.49085	2.21137	3.40585	2.90749	2.34852	3.72702	4.8514	3.34921	4.2166	4.74111	5.84614	3.81257	2.28519	2.59111	2.50054
	132.1	1.71628	1.55342	1.55342	1.58819	1.44621	1.55594	1.69394	2.19191	2.04017	1.77578	1.9348	1.72421	1.9045	2.27408	1.73741	1.92261	2.09648	1.99511	1.50794	1.72118	3.71019	2.6258	2.22532	3.27905	2.91735	2.42523	3.49948	4.79424	3.47192	4.04515	4.72451	5.98633	3.62158	2.27088	2.39604	2.84045
	132.2	1.63432	1.55611	1.55611	1.55561	1.53606	1.62059	1.62644	2.17334	2.05949	1.76813	1.81985	1.91614	2.01305	2.34089	1.8597	1.92215	2.03916	1.95206	1.51716	1.72192	3.65578	2.64931	2.24781	3.3956	2.88168	2.48214	3.55145	4.49984	3.70589	3.42888	4.74242	6.63729	3.51682	2.23608	2.45356	2.94674
	132.3	1.71293	1.53585	1.53585	1.581	1.44782	1.49872	1.74539	2.02833	1.97286	1.77953	1.79601	2.10511	1.99526	2.09613	2.00259	2.07771	1.90809	1.98385	1.45122	1.75738	3.6225	2.60286	2.23759	3.25383	2.87476	2.41666	3.49433	4.30682	3.59288	3.73246	4.80662	6.21805	3.58191	2.54666	2.13342	2.70886
	132.4	1.63778	1.5673	1.5673	1.52987	1.51459	1.64988	1.67318	1.94861	2.0877	1.75878	1.9324	1.93184	1.94971	2.24544	1.92015	1.99995	2.01189	2.07297	1.50091	1.70369	3.61731	2.66214	2.17833	3.2787	2.75881	2.49257	3.57156	4.35438	3.46932	3.81708	4.62953	6.609	3.51355	2.25527	2.27061	2.91652
	132.5	1.7439	1.68802	1.68802	1.56963	1.5833	1.50068	1.70394	1.98601	1.89593	1.71005	1.93712	1.92111	2.04791	1.98967	1.8422	1.98817	2.08046	1.92767	1.48749	1.63663	3.37783	2.66508	2.3613	3.27347	2.88057	2.36447	3.49399	4.71953	3.51887	3.98821	4.75621	6.3813	3.55423	2.39472	2.36544	2.83964
	132.6	1.6966	1.45733	1.45733	1.59333	1.46285	1.71165	1.71561	1.79038	2.12099	1.85979	1.92587	2.05017	2.05747	1.97391	1.73396	1.82901	2.06704	1.97162	1.48052	1.73214	3.56025	2.73645	2.21444	3.50371	2.9379	2.27896	3.65713	4.35114	3.36555	3.65227	4.56184	5.89129	3.52735	2.09712	2.05176	2.98375
	132.7	1.64181	1.56807	1.56807	1.58573	1.53293	1.59715	1.68609	1.82858	2.20237	1.8108	1.89854	2.0737	2.12599	2.23728	1.93596	1.94117	1.9933	2.02456	1.50343	1.80313	3.55681	2.60409	2.37401	3.04958	3.11313	2.4538	3.60233	4.99257	3.40186	3.71574	4.7527	6.1426	3.38662	2.47353	2.18893	3.00276
	132.8	1.66452	1.58074	1.58074	1.6216	1.46886	1.51004	1.71101	1.89543	2.13329	1.8718	1.96567	1.97196	2.06657	2.32092	1.93024	2.01985	2.17785	1.94521	1.42533	1.67586	3.57585	2.59781	2.61504	3.13463	2.81576	2.53415	3.65873	4.70894	3.22182	4.22575	4.62729	5.93873	3.4614	2.24129	1.9599	2.98119
	132.9	1.62345	1.57956	1.57956	1.53596	1.45412	1.66444	1.72653	1.92324	2.00192	1.84207	1.86477	1.97065	1.97839	2.4708	1.86925	1.88293	2.08864	1.92728	1.3662	1.70181	3.70889	2.6722	2.39834	3.46179	2.81109	2.50469	3.66377	4.3942	3.29129	4.37048	4.44972	5.67748	3.56538	2.1782	1.42417	2.94449
	133	1.70322	1.61283	1.61283	1.58521	1.38304	1.47262	1.703	1.90287	2.05317	1.83899	1.90111	2.03202	1.8797	2.14697	1.85558	1.87682	1.98846	1.99488	1.54413	1.66754	3.62277	2.61452	2.66949	3.2205	2.85668	2.4835	3.65762	4.771	3.35313	3.89777	4.60446	5.49856	3.42008	2.3771	1.79279	2.1998
	133.1	1.72364	1.5334	1.5334	1.60507	1.47935	1.63964	1.75999	2.01304	2.03879	1.82252	1.84519	1.99021	1.89074	2.14212	1.87537	1.88136	2.11283	2.07863	1.42856	1.6479	3.48629	2.60147	2.53997	3.20562	2.84896	2.44213	3.61864	4.66845	3.27156	3.90916	4.56851	5.36523	3.28792	2.33192	1.68752	2.16385
	133.2	1.66343	1.53332	1.53332	1.4874	1.31356	1.64717	1.74265	1.99876	2.10204	1.7762	1.76178	1.88129	1.8947	2.32347	1.9549	1.96304	1.98535	2.1924	1.38847	1.64254	3.53696	2.47432	2.53053	3.28462	2.71294	2.43866	3.51497	4.49727	3.35551	3.82312	4.77077	5.28073	3.41521	2.71852	2.25236	2.33808
	133.3	1.66969	1.57561	1.57561	1.68176	1.4787	1.50358	1.84573	2.00523	2.17608	1.82807	1.825	1.88508	1.99769	2.23895	1.80754	2.0927	1.8464	2.26249	1.42516	1.80067	3.47831	2.60104	2.49282	3.34435	2.93183	2.44401	3.68457	4.38903	3.361	3.71892	4.64144	5.3318	3.26216	2.43462	1.74168	2.3458
	133.4	1.58591	1.6137	1.6137	1.5468	1.40537	1.6557	1.84239	1.9472	2.12832	1.79105	1.9118	2.07202	2.09739	2.3314	1.87237	1.89946	1.90577	2.20127	1.49382	1.69028	3.48561	2.54737	2.49911	3.23771	2.75639	2.48209	3.55631	3.80202	3.4241	3.82091	4.53793	5.07086	3.35371	2.65517	1.53347	2.26731
	133.5	1.67135	1.59164	1.59164	1.58847	1.53851	1.4743	1.76371	2.01944	2.05075	1.83102	1.90779	2.06924	2.11289	2.39966	1.72795	2.01268	1.92392	2.16052	1.46953	1.68632	3.37816	2.50774	2.51069	3.16896	2.85815	2.48313	3.55064	4.35279	3.29519	3.73177	4.55183	5.14852	3.58476	2.54584	2.22511	2.34838
	133.6	1.57124	1.58676	1.58676	1.55914	1.45938	1.46285	1.77779	2.01169	2.10506	1.84063	1.95077	1.78829	1.98934	2.4811	1.7569	2.17061	1.93336	2.25922	1.4673	1.65299	3.12901	2.61889	2.45398	3.27234	2.88219	2.47283	3.37534	4.38657	3.28591	3.70104	4.73612	5.19044	3.56642	2.32946	1.81381	2.31643
	133.7	1.60119	1.59967	1.59967	1.69061	1.48941	1.55935	1.6848	2.13449	2.07785	1.85588	1.68691	1.95032	2.09916	2.17773	1.78026	2.18897	1.87232	1.94174	1.44248	1.59287	3.46423	2.56076	2.35659	3.18248	3.07523	2.38071	3.48207	4.49691	3.22994	3.66948	4.5924	5.26792	3.4375	2.41155	1.91779	2.14333
	133.8	1.83125	1.54	1.54	1.56549	1.34794	1.59219	1.76075	1.98227	1.97479	1.8298	1.79181	1.92942	2.19256	2.22037	1.73434	2.18025	1.93548	1.99674	1.50597	1.66554	3.45367	2.59639	2.44177	3.37119	3.02498	2.40745	3.57382	3.74978	3.36874	3.85475	4.54821	4.91553	3.50651	2.31867	1.90421	2.35497
	133.9	1.5705	1.49116	1.49116	1.50034	1.4544	1.63814	1.66693	1.93131	2.09703	1.84257	1.91343	2.03315	2.12331	2.15374	1.76237	2.10917	2.06022	2.0214	1.58077	1.69838	3.71507	2.56163	2.47264	3.30552	2.91621	2.49271	3.59719	4.62856	3.50023	3.95443	4.77636	5.01494	3.80376	2.39608	2.29136	2.3047
	134	1.73156	1.53373	1.53373	1.39547	1.38863	1.49411	1.72675	2.11536	2.05432	1.81043	1.96143	1.99891	2.13773	2.11781	1.67753	2.02114	1.84991	2.20937	1.49116	1.66613	3.5167	2.54515	2.71103	3.1277	2.89102	2.4834	3.51269	4.11558	3.53072	4.02246	4.75134	5.23313	3.75336	2.4975	2.39839	2.25017
	134.1	1.7873	1.53088	1.53088	1.42237	1.38794	1.77472	1.7548	2.05585	1.946	1.85975	1.92692	1.95182	2.06146	2.06493	1.8096	1.95655	2.06162	2.21999	1.60776	1.78114	3.6925	2.49103	2.57129	3.16322	2.96347	2.52383	3.60138	4.13127	3.43208	3.96353	4.76527	5.11979	3.61386	2.41449	2.41355	2.07718
	134.2	1.68529	1.49441	1.49441	1.4903	1.44019	1.67658	1.71529	2.01205	1.9846	1.68879	2.02412	2.05679	2.23639	2.04529	1.64489	2.16308	1.90402	2.29022	1.40109	1.68463	3.58736	2.53139	2.53485	3.15483	3.0114	2.3727	3.49426	4.49156	3.79732	3.95664	4.74632	5.29308	3.47917	2.29384	1.87465	2.27691
	134.3	1.88577	1.551	1.551	1.38764	1.42092	1.8236	1.77038	2.08611	2.05887	1.71022	1.91871	2.05917	2.0671	2.10043	1.72074	1.87852	1.83633	2.30593	1.51606	1.75428	3.80943	2.47349	2.52769	3.09128	2.89948	2.36032	3.49592	4.12054	3.21831	4.17139	4.82975	5.1049	3.46641	2.43581	2.02738	1.79279
	134.4	1.9984	1.50548	1.50548	1.46558	1.41556	1.76075	1.60086	2.20478	1.99386	1.78673	1.95875	2.19326	2.07056	2.1537	1.70226	2.05774	2.04311	2.1763	1.45952	1.70933	3.63231	2.5452	2.56014	3.14436	2.95318	2.45408	3.48754	3.93443	3.57918	4.25162	4.78359	5.16876	3.44821	2.47941	2.32109	2.21693
	134.5	1.84244	1.51198	1.51198	1.50884	1.43909	1.68971	1.59454	2.09528	1.94217	1.74596	1.93329	2.04168	2.03449	2.30257	1.76188	2.10132	2.0488	2.27605	1.46041	1.67311	3.6657	2.56452	2.39891	3.31644	2.79561	2.42624	3.70125	4.07767	3.53744	3.90341	4.76978	5.22188	3.57611	2.32643	2.24533	2.55041
	134.6	1.79902	1.50216	1.50216	1.37499	1.44315	1.69413	1.67026	2.11857	2.08033	1.74177	2.04723	1.7195	2.03654	2.4369	1.71338	2.19745	1.97171	2.26241	1.51254	1.58605	3.7442	2.51992	2.19814	3.06586	2.85835	2.50092	3.43199	3.94601	3.53908	4.22394	4.87242	5.04586	3.49403	2.46371	2.39608	2.51952
	134.7	1.7712	1.52015	1.52015	1.44716	1.47029	1.73482	1.69962	2.11668	1.96115	1.79869	1.90944	1.92831	2.05756	2.37877	1.92611	2.25568	1.86881	2.31299	1.54537	1.66881	3.73383	2.69824	2.48175	3.21588	2.79722	2.43434	3.64742	3.70959	3.28342	3.98181	4.99876	5.17261	3.56501	2.33368	2.42869	1.87726
	134.8	1.86891	1.56996	1.56996	1.34946	1.46224	1.82873	1.84303	2.14523	2.01424	1.84959	1.93893	1.79688	2.16314	2.11618	1.87888	2.36083	1.93887	2.21977	1.62391	1.64412	3.4836	2.63364	2.30803	3.03741	2.88787	2.39803	3.455	3.51184	3.32726	3.78275	4.79023	4.85577	3.71609	2.86449	2.37062	1.97327
	134.9	1.90755	1.64556	1.64556	1.5527	1.35138	1.93561	1.81431	2.05307	2.03448	1.80676	2.02522	1.91971	2.05806	2.19688	1.90339	2.37462	2.03066	2.20408	1.60028	1.66227	3.57673	2.61729	2.31379	3.15197	2.84717	2.43718	3.43337	4.2563	2.91088	4.03453	4.82415	4.71068	3.43772	2.7242	2.6309	1.99248
	135	1.96439	1.68563	1.68563	1.65539	1.35381	1.74818	1.79255	2.05766	1.99565	1.97472	1.93027	1.99823	2.03993	2.15491	1.93812	2.18877	2.07495	2.28873	1.81139	1.60103	3.64305	2.66424	2.55844	3.09512	2.90882	2.48267	3.48642	3.32172	3.34384	3.9318	4.8215	4.91825	3.66338	2.36727	2.38314	2.02573
	135.1	1.80794	1.6781	1.6781	1.40283	1.44922	1.8207	1.82775	1.9302	2.06155	1.9097	1.9791	1.9914	2.05468	2.26261	1.96883	2.10617	2.20219	2.07605	1.84128	1.66329	3.42501	2.45857	2.35217	3.16309	2.9093	2.55687	3.38946	4.24491	2.61977	4.15847	4.7041	5.20578	3.40407	2.36131	1.77917	1.84568
	135.2	1.89572	1.66825	1.66825	1.41939	1.34145	1.67419	1.83073	2.07057	2.05363	1.92863	1.98467	1.97101	1.98935	2.14937	1.65519	2.23167	2.07926	2.38545	1.73817	1.68177	3.52499	2.61168	2.70849	3.00773	2.91736	2.62337	3.41052	4.07905	2.65675	4.0281	4.77355	5.06905	3.46058	2.16403	1.52032	1.78805
	135.3	1.72018	1.72801	1.72801	1.45019	1.48392	1.78386	1.70542	2.0415	2.08424	1.82033	1.93537	2.06526	1.76548	2.32817	1.59467	2.1513	1.89579	2.307	1.63187	1.67903	3.53229	2.71813	2.81602	3.15883	2.96815	2.68801	3.39866	3.93706	2.7487	4.01642	4.85581	4.94622	3.55676	1.59253	1.69752	2.3402
	135.4	1.74671	1.68871	1.68871	1.46537	1.46956	1.83475	1.67095	2.04008	2.01384	1.84468	1.80188	2.03167	1.9862	2.24973	1.58596	2.17506	1.92726	2.28586	1.61368	1.63057	3.6389	2.78057	2.79051	3.16149	2.78732	2.70681	3.56941	4.25489	2.33496	3.93807	4.74781	5.114	3.31753	1.81785	1.80004	2.33761
	135.5	1.72667	1.68147	1.68147	1.45367	1.51668	1.75667	1.71398	2.05139	2.09626	1.86653	1.94364	2.07261	1.99634	2.08016	1.54612	2.03647	1.85384	2.31634	1.52681	1.74903	3.44925	2.72776	2.23065	3.13844	2.6983	2.57489	3.47845	3.89212	2.72307	4.19753	4.62241	5.18475	3.29413	1.66095	2.06546	1.83044
	135.6	1.68049	1.68529	1.68529	1.40476	1.50085	1.85037	1.70573	1.94816	2.04847	1.81971	1.93364	1.95891	2.0036	2.10905	1.62125	2.06085	1.86662	2.10589	1.554	1.71488	3.53708	2.76551	2.47333	3.02131	2.88844	2.51033	3.44606	3.9469	2.69984	4.16888	4.36852	5.08406	3.19748	1.85648	2.0453	2.42438
	135.7	1.73432	1.81441	1.81441	1.38028	1.60166	1.96926	1.67061	2.10957	2.03228	1.84693	1.79489	2.08493	2.03131	2.11307	1.53997	2.08151	1.92107	2.12446	1.43924	1.67074	3.53248	2.71654	2.56646	3.27865	2.80487	2.50558	3.53807	3.82904	2.70446	3.90042	4.40466	4.90026	3.35479	1.66201	1.76534	2.17401
	135.8	1.7098	1.7611	1.7611	1.42548	1.54687	1.909	1.77659	1.97777	2.10044	1.80811	1.92356	1.92162	2.02856	1.95611	1.48352	2.21594	1.93397	2.09234	1.50184	1.66885	3.79176	2.51289	2.60073	3.05544	2.82698	2.56088	3.45213	3.93578	2.32915	3.98327	4.39207	5.15825	3.41244	1.61848	2.17741	1.76682
	135.9	1.80933	1.80669	1.80669	1.34937	1.50402	1.99465	1.77838	2.03246	2.01589	1.8363	1.82193	1.81266	1.97234	2.08325	1.52108	2.10656	1.99739	2.33001	1.53093	1.66336	3.72401	2.64688	2.49205	3.04938	2.79241	2.48288	3.47253	3.6954	2.62819	4.17423	4.41623	5.52759	3.39933	2.06011	1.73637	2.28641
	136	1.84043	1.73864	1.73864	1.43031	1.36785	2.07169	1.85448	1.94111	2.06884	1.80576	1.92082	1.88467	1.93399	2.00341	1.54549	2.15716	2.07032	2.38502	1.57484	1.747	3.52509	2.68508	2.30304	2.99657	2.75395	2.44104	3.34228	3.73876	3.25264	4.65407	4.37862	5.97833	3.30996	1.73474	1.97473	2.32921
	136.1	1.68283	1.67463	1.67463	1.35105	1.46756	1.90884	1.82169	2.29048	2.08848	1.83838	1.83743	1.68162	2.05411	1.94868	1.41062	2.27227	2.06034	2.38554	1.54316	1.75223	3.65021	2.67645	2.55545	3.11471	2.73205	2.66845	3.3888	3.79378	3.0826	4.41785	4.38339	5.8987	3.32868	1.78049	2.04093	2.10084
[truncated: 8,638 more rows]

## Sheet: Extended Fig.9b
		Apo CCR1					CCL15L-bound CCR1					CCL15M-bound CCR1
		Repeat 1	Repeat 2	Repeat 3	Repeat 4	Repeat 5	Repeat 1	Repeat 2	Repeat 3	Repeat 4	Repeat 5	Repeat 1	Repeat 2	Repeat 3	Repeat 4	Repeat 5
[truncated: 12 more rows]
