# Supplementary material for: Identification and mechanism of G protein-biased ligands for chemokine receptor CCR1
Source: Nat Chem Biol. 2021 Dec 23;18(3):264–71. doi: 10.1038/s41589-021-00918-z (PMC8885419; doi:10.1038/s41589-021-00918-z)
Supplement: Source Data Extended Data Fig. 10 — Statistical source data. [file 41589_2021_918_MOESM11_ESM.xlsx]

## Sheet: Extended Fig.10a
		β-arrestin signaling
		Log[ligand]M	CCL15L				CCL15S
			Repeat 1	Repeat 2	Repeat 3	Repeat 4	Repeat 1	Repeat 2	Repeat 3	Repeat 4
		-6	82.9091	100.965	90.6609	94.0398	54.614	52.6845	59.7741	59.9699
		-7	101.729	99.7015	88.6067	98.1234	57.6045	43.9495	42.58	62.913
		-8	95.818	121.386	81.7946	86.5538	33.212	31.9878	26.4469	40.1921
		-9	89.8533	98.2199	83.3514	80.8819	7.82004	13.7883	1.19548	-2.12476
		-10	35.0551	32.2653	54.4227	29.457	0.991427	10.8005	8.46927	-0.771836
		-11	3.80335	11.0161	7.07105	-8.63991	-1.83884	3.35578	-1.44907	-10.3335
		-12	-15.4772	18.1946	-16.506	-13.3047	-1.79732	2.80569	15.6706	2.18619
		-13	6.5496	6.84545	-8.207	9.12181	-8.74131	-1.8109	0.58283	7.20523
		Endocytosis
		Log[ligand]M	CCL15L				CCL15S
			Repeat 1	Repeat 2	Repeat 3	Repeat 4	Repeat 1	Repeat 2	Repeat 3	Repeat 4
		-6	12.6939	15.593	12.5565	17.0702	18.5273	34.7653	29.8545	44.5089
		-7	10.4538	19.204	20.3529	18.5474	31.3539	45.7561	56.0454	61.5798
		-8	12.6939	31.0218	16.9881	27.575	48.4561	71.7131	81.4568	89.1737
		-9	64.9628	38.9004	40.4597	44.3169	79.81	99.463	91.9799	87.1471
		-10	83.6303	87.8952	74.6001	99.9592	87.6485	100.165	107.726	84.1071
		-11	104.538	91.7524	93.4758	78.7035	87.6485	89.1737	113.416	125.654
		-12	106.031	86.7462	107.92	99.3027	99.0499	123.627	103.594	127.603
		-13	105.285	121.707	100.37	93.64	113.302	92.7594	98.9174	95.4876
		Gi signaling
		Log[ligand]M	CCL15L				CCL15S
			Repeat 1	Repeat 2	Repeat 3	Repeat 4	Repeat 1	Repeat 2	Repeat 3	Repeat 4
		-6	105.127	98.3034	71.9923	90.7616	141.105	110.4	99.6971	93.0065
		-7	106.786	87.0189	104.314	99.3405	123.43	122.831	74.4378	49.9531
		-8	103.243	101.538	84.1542	91.5016	117.688	91.4317	56.0571	77.3843
		-9	82.1302	74.3174	72.1993	90.7055	99.0258	92.2349	77.9734	61.8803
		-10	40.7128	7.78598	33.7896	-16.1652	59.3278	45.0721	16.5467	27.8623
		-11	7.03422	-8.15877	4.40516	2.72224	-2.11709	1.57537	-9.38842	-40.7009
		-12	1.18425	-8.92542	-28.3416	11.8903	29.3378	7.27817	-16.2297	-21.0396
		-13	9.24988	18.3705	-6.61524	4.46791	9.74238	0.944269	-5.41698	-0.997502

## Sheet: Extended Fig.10b
		β-arrestin signaling
		Log[ligand]M	CCL15L				CCL15S
			Repeat 1	Repeat 2	Repeat 3	Repeat 4	Repeat 1	Repeat 2	Repeat 3	Repeat 4
		-6	115.299	113.746	100.941	112.467	102.627	88.2976	110.108	113.481
		-7	88.1701	89.7976	97.0375	102.098	99.8471	82.8974	92.2446	89.2234
		-8	73.343	74.258	78.3934	74.1235	63.7813	63.9504	66.5766	77.2905
		-9	44.7895	42.8376	53.9277	56.297	6.72334	24.8912	23.8647	23.5031
		-10	1.99939	-3.93643	0.332801	9.45654	5.47238	1.08746	1.75871	3.50186
		-11	-0.603669	2.79585	0.586852	3.47589	-0.552112	-0.117194	-0.939738	-0.423295
		-12	-1.32176	-1.89715	-3.55827	-2.0861	2.90171	-1.31031	0.741886	2.11151
		-13	-0.985673	4.15397	-3.7582	2.58813	-0.771766	-0.586604	-0.551666	-0.260317
		Endocytosis
		Log[ligand]M	CCL15L			CCL15S
			Repeat 1	Repeat 2	Repeat 3	Repeat 1	Repeat 2	Repeat 3
		-6	16.9218	20.3062	22.9654	25.1218	26.3181	28.9101
		-7	20.0645	24.4158	25.8662	36.0877	35.2902	39.0784
		-8	18.3723	25.8662	27.5584	60.4121	59.2158	70.7798
		-9	74.4561	76.39	78.8074	105.871	105.272	107.266
		-10	73.4891	96.6962	103.465	91.1165	90.7178	101.883
		-11	90.411	96.2127	114.827	93.9078	95.9016	114.843
		-12	80.9831	102.981	120.145	94.7054	92.9109	117.634
		-13	81.95	107.816	104.674	89.3221	97.6961	103.079
		Gi signaling
		Log[ligand]M	CCL15L				CCL15S
			Repeat 1	Repeat 2	Repeat 3	Repeat 4	Repeat 1	Repeat 2	Repeat 3	Repeat 4
		-6	106.813	102.375	120.789	92.6557	107.704	100.17	98.0095	105.074
		-7	99.3478	85.7312	79.2547	81.3662	77.7058	107.76	68.8759	77.8393
		-8	84.4105	94.7057	102.803	71.146	86.8087	93.2148	73.1523	91.0832
		-9	86.3864	69.7057	65.0521	59.8467	62.4519	106.726	71.5714	87.0055
		-10	21.1678	10.2122	18.1893	-1.01747	40.0511	27.3159	25.2532	58.5258
		-11	5.37109	-5.86485	9.82567	-43.1824	-1.14339	18.7467	-12.484	26.1565
		-12	-2.65016	4.98145	7.23196	2.02207	0	0	0	0
		-13	2.65016	-4.98145	-7.23196	-2.02207	-4.2977	-17.5137	-17.7873	14.0225

## Sheet: Extended Fig.10c
		β-arrestin signaling
		Log[ligand]M	CCL15L				CCL15S
			Repeat 1	Repeat 2	Repeat 3	Repeat 4	Repeat 1	Repeat 2	Repeat 3	Repeat 4
		-6	100.339	100.305		107.411	50.5044	52.0544	50.4642	55.6878
		-7	99.194	97.3154	103.044	96.173	63.4783		46.2843	54.7699
		-8	88.3234	90.6825	86.4394	86.7132	33.5404	31.5749	31.3736	33.5437
		-9	65.2533	65.6098	63.7302	63.1386	11.4436	13.2813	9.67333	16.7759
		-10	11.7821	9.17038	9.35646	12.0088	-0.490055	0.722539	2.7526	3.23522
		-11	-0.182076	0.708096	0.363571	-0.326685	-1.59901	2.29616	5.87167	0.75322
		-12	-1.35367	-1.00327	-0.075887	0.121258	0.173779	0.347227	-0.325798	-1.84868
		-13	-0.32144	0.725225	0.213371	1.062	-1.82993	-0.186914	-1.37534	-2.39854
		Endocytosis
		Log[ligand]M	CCL15L				CCL15S
			Repeat 1	Repeat 2	Repeat 3	Repeat 4	Repeat 1	Repeat 2	Repeat 3	Repeat 4
		-6	14.2857	16.7442	18.75	17.8899	20.1923	22.2772	31.9444	39.3013
		-7	14.2857	15.3488	14.7321	17.8899	30.2885	35.6436	43.0556	45.8515
		-8	15.7143	15.3488	16.0714	19.2661	57.6923	50.495	66.6667	69.4323
		-9	74.2857	68.3721	66.9643	82.5688	76.4423	83.1683	88.8889	91.7031
		-10	94.2857	90.6977	81.6964	101.835	100.962	98.0198	97.2222	95.6332
		-11	94.2857	97.6744	99.1071	107.339	89.4231	109.901	108.333	99.5633
		-12	111.429	99.0698	92.4107	97.7064	95.1923	89.1089	94.4444	99.5633
		-13	94.2857	103.256	108.482	94.9541	115.385	100.99	97.2222	100.873
		Gi signaling
		Log[ligand]M	CCL15L				CCL15S
			Repeat 1	Repeat 2	Repeat 3	Repeat 4	Repeat 1	Repeat 2	Repeat 3	Repeat 4
		-6	108.833	113.921	111.785	133.91	128.408	114.648	124.824	94.2067
		-7	83.5722	104.694	46.0669	75.7211	97.6126	99.133	85.648	103.791
		-8	99.2185	101.844	99.7054	72.3916	84.4485	98.5459	79.1087	84.6443
		-9	105.142	98.308	81.2845	72.307	81.761	77.3497	53.3627	87.8419
		-10	39.4765	35.4667	28.0369	46.79	50.0421	11.0903	31.7234	51.5063
		-11	15.0975	36.4339	-32.7278	-18.3788	-0.582192	-21.1929	0.86127	48.0892
		-12	16.294	-14.5794	2.41292	22.7744	14.2701	13.3787	15.8808	-4.11255
		-13	-16.294	14.5794	-2.41292	-22.7744	-14.2701	-13.3787	-15.8808	4.11255

## Sheet: Extended Fig.10d
		β-arrestin signaling
		Log[ligand]M	CCL15L				CCL15S
			Repeat 1	Repeat 2	Repeat 3	Repeat 4	Repeat 1	Repeat 2	Repeat 3	Repeat 4
		-6	105.683	112.605	105.045	111.038	33.9326	40.4983	34.956	33.7951
		-7	98.0335	95.403	93.7567	94.038	11.5628	15.362	18.5742	17.8592
		-8	73.6259	75.8401	77.8925	73.7321	3.6366	3.79177	3.31694	3.66958
		-9	47.412	50.2899	39.5213	46.0851	0.0864185	0.619634	0.151048	0.503096
		-10	-1.02717	3.98922	1.78815	-0.811813	1.19774	-0.921212	1.99033	2.40709
		-11	0.417965	1.10175	-2.33041	0.0165499	-1.34367	1.19642	-0.00266612	0.331906
		-12	-0.454044	1.42053	0.558354	2.36569	-0.495529	-0.600203	-0.361072	-1.07464
		-13	-1.04394	0.197877	-1.71511	-0.436164	0.522623	-0.553974	0.84958	1.55081
		Endocytosis
		Log[ligand]M	CCL15L			CCL15S
			Repeat 1	Repeat 2	Repeat 3	Repeat 1	Repeat 2	Repeat 3
		-6	13.5867	19.3411	18.4886	60.2025	61.9951	74.4937
		-7	19.2345	24.1364	28.5587	80.4194	81.3655	94.5612
		-8	36.0181	35.8583	47.74	85.3989	87.6895	98.7441
		-9	80.1883	84.9836	78.6431	92.918	108.653	115.774
		-10	87.3279	95.3734	88.1272	82.8594	95.8559	97.1008
		-11	92.5495	118.711	100.595	95.3082	95.8559	115.525
		-12	102.353	107.095	111.091	100.985	105.417	103.823
		-13	84.6106	106.403	97.1317	110.795	105.915	106.064
		Gi signaling
		Log[ligand]M	CCL15L				CCL15S
			Repeat 1	Repeat 2	Repeat 3	Repeat 4	Repeat 1	Repeat 2	Repeat 3	Repeat 4
		-6	103.904	111.867	106.319	101.288	105.855	103.924	91.889	103.712
		-7	94.5642	97.8601	91.8387	90.1022	91.9056	80.1961	77.4936	98.8027
		-8	99.8599	90.2016	94.0839	93.1797	57.8935	50.0249	48.8188	49.2288
		-9	80.6235	77.5554	88.1736	89.0252	25.1673	10.5738	14.6881	21.9521
		-10	10.9485	22.7225	32.3905	33.1387	4.93165	-4.48173	2.69196	3.17211
		-11	15.4805	9.01352	3.98632	-2.71187	-16.9671	0.0826564	-0.284197	-9.73074
		-12	4.17951	-3.19207	9.03232	2.97293	1.71086	-8.70366	-1.57069	-7.11366
		-13	-4.17951	3.19207	-9.03232	-2.97293	-1.71086	8.70366	1.57069	7.11366

## Sheet: Extended Fig.10e
		CCR1(WIld-type)	CCR1(Y2917.43A)	CCR1(T862.56A,W902.60A)	CCR1(Y1133.32A,Y2556.51A)
	Repeat 1	1.92948	0.830359	0.637305	1.5141
	Repeat 2	2.14815	0.725258	-0.0288164	1.06078
	Repeat 3	2.66278	1.28182	-0.0104255	0.528018
	Repeat 4	2.27311	1.35681	1.30982	0.552488

## Sheet: Extended Fig.10f
		CCR1(WIld-type)	CCR1(Y1133.32A,Y2556.51A)	CCR1(Y1133.32F,Y2556.51F)
	Repeat 1	100	46.2535	93.2157
	Repeat 2	100	51.3818	99.6714
	Repeat 3	100	53.1928	109.247
